# Supplementary material for: Inhibition of histone methyltransferase EZH2 in Schistosoma mansoni in vitro by GSK343 reduces egg laying and decreases the expression of genes implicated in DNA replication and noncoding RNA metabolism
Source: PLoS Negl Trop Dis. 2018 Oct 26;12(10):e0006873. doi: 10.1371/journal.pntd.0006873 (PMC6221359; doi:10.1371/journal.pntd.0006873)
Supplement: S1 Table — (XLSX) [file pntd.0006873.s002.xlsx]

## Sheet: Plan1
S1 Table. List of primers used in qPCR
Primers used in RT-qPCR for validation of differentially expressed genes
Gene Smp	Primer	Sequence
Tyrosinase 1 (Smp_050270)	Forward	TACAGGGACAGCAAGCAATG
	Reverse	CGGGATATGCGTTTGGACTA
Tyrosinase 2 (Smp_013540)	Forward	ACAGCATTCCCAACAACTCA
	Reverse	GCTTGATGAAAACCACGACA
p48 (Smp_014610)	Forward	ATGACGACCATCACGACCAC
	Reverse	CGATGCTCATCTCGTAAGGA
EED (Smp_165220)	Forward	TTAATTACCGCTCACGTTCG
	Reverse	ACGGGCACAGTCCACATAAT
Nanos (Smp_055740)	Forward	CTGTGCGTATTTTGTCGTAACA
	Reverse	CACCGCATAATGGACAAGTG
EggShell (Smp_000430)	Forward	GCCTACAGACAATCAGTACGGTAA
	Reverse	GACGTTGGTTGGTAATTGGAA
Eukaryotic translation elongation factor 1 beta EEF1B (Smp_030690)	Forward	GAATCCGCTAATCCTGAACC
	Reverse	CCTGGCGCTCACTTCTTAGT
p14 (Smp_131110)	Forward	TGGTAGCGGTAAGGGTAAGG
	Reverse	ACCATAATCACCGCCATAGG
ATPase B subunit (Smp_029390) - normalizer	Forward	GAAATCTGCCATTGGTGTGA
	Reverse	CAGCTTTCATTGCTTGGACA
Serine:threonine protein phosphatase 2A (Smp_166290) - normalizer	Forward	GAGATCGTAATGTTGTTGAATTGG
	Reverse	GAATGTTCTTCAAATGGACCAG
Granulin (Smp_170550) - normalizer	Forward	TGGTGGTAAAGCAAAATGTCC
	Reverse	TCATCCGCACAACAAATAGC
DNaseII (Smp_008610)	Forward	TGGCAACATGACGGGAGTAT
	Reverse	GCATTCCGTATTGTGGTTCC
FattyAcid binding protein (Smp_046800.2)	Forward	CAATCCTTTGAATTGGGTCAA
	Reverse	CATGTACCATTTTCTTGTCTGATTC
LDL receptor (Smp_020550)	Forward	CGAGATGGTCGTCAAATTCC
	Reverse	TAGTGCGTGGTTCTGCAATC
Gyn_canal protein (Smp_212710)	Forward	GGATCCACGAGCTACACCAA
	Reverse	GCCAATATCTCCACCCCATA
Fibroblast growth factor receptor (FGFR) substrate 3 (Smp_044950)	Forward	TCAATTGGTTTTTCCAACTCA
	Reverse	TGGACCGCAAATGAACACTA
MEG-4 (Smp_085840)	Forward	CAAGTTTCATGAGATGCCTGA
	Reverse	GGAAAGTTTGTGAAACGGATT
VAL7 (Smp_070240)	Forward	GATCAACCACAAGCGATGAG
	Reverse	CTTCGTCTTGGCACACATTG
GluT (Smp_105410)	Forward	CGTATGCCAGTTTTAATTGCTT
	Reverse	CAGTGGAATCCCAGCAGTTT
ATPS (Smp_154530) - normalizer	Forward	TATTTGGCGCTCGTGCTAGA
	Reverse	CCGTTTCGCACGTTTTTATT
Casein (Smp_025010) - normalizer	Forward	CAGCAAGGGGATTTTGGTTA
	Reverse	CCATAGCTTCACCAGGAACA
