# Supplementary material for: Inhibition of histone methyltransferase EZH2 in Schistosoma mansoni in vitro by GSK343 reduces egg laying and decreases the expression of genes implicated in DNA replication and noncoding RNA metabolism
Source: PLoS Negl Trop Dis. 2018 Oct 26;12(10):e0006873. doi: 10.1371/journal.pntd.0006873 (PMC6221359; doi:10.1371/journal.pntd.0006873)
Supplement: S2 Table — (XLSX) [file pntd.0006873.s003.xlsx]

## Sheet: female-degsDown
S2 Table : List of Smp genes downregulated in female adult worms treated with GKS343, along with their significant differential expression values from the three different statistical analyzes used in this study
geneID	log2(fold change) cuffdiff	p-value cuffdiff	q-value cuffdiff	b sleuth	p-value sleuth	q-value sleuth	log2(fold change) edgeR	p-value edgeR	q-value edgeR	GO terms	product description
Smp_000420	-1.79418	5e-05	0.000984357	-1.35265	0.00178612	0.0204221	-1.86388	5.48e-05	0.0013711		Pro His rich protein;Smp_000420
SmVG_030223:Smp_000440	-0.485584	0.00135	0.0145451	-0.406975	0.00338077	0.0323441	-0.534363	0.00265302	0.0233302		U11:U12 small nuclear ribonucleoprotein 35 kDa;Smp_000440
SmVG_030223:Smp_000460	-0.485584	0.00135	0.0145451	-0.406975	0.00338077	0.0323441	-0.534363	0.00265302	0.0233302		Nice 4 protein;Smp_000460
Smp_000480	-0.500419	0.0008	0.00982707	-0.419416	2.3e-07	2.27e-05	-0.554146	0.000127946	0.00258613	GO:0001731,GO:0003723,GO:0003743,GO:0005515,GO:0005737,GO:0005852,GO:0006412,GO:0006413,GO:0006446,GO:0016282,GO:0031369,GO:0033290	eukaryotic translation initiation factor 3;Smp_000480
SmVG_030248:Smp_000600	-0.699474	5e-05	0.000984357	-0.538616	2.7e-05	0.000943445	-0.718395	1.77e-05	0.000558989		notchless protein 1;Smp_000600
SmVG_030248:Smp_000610	-0.699474	5e-05	0.000984357	-0.538616	2.7e-05	0.000943445	-0.718395	1.77e-05	0.000558989		hypothetical protein;Smp_000610
Smp_000950	-3.48834	5e-05	0.000984357	-2.36348	4.31e-18	6.35e-15	-3.26436	1.52e-23	4.1e-20	GO:0045165	protein mab like;Smp_000950
Smp_001210	-0.670707	5e-05	0.000984357	-0.450487	1.68e-06	0.00010489	-0.605374	2.12e-05	0.000640753	GO:0003774,GO:0005524,GO:0016459	myh9 protein;Smp_001210
Smp_004060	-0.934066	5e-05	0.000984357	-0.823744	1.08e-07	1.22e-05	-1.12935	9.95e-07	6.31e-05	GO:0005515,GO:0010997,GO:0050790,GO:0051301,GO:0097027	cell division cycle 20;Smp_004060
Smp_004600	-0.775408	5e-05	0.000984357	-0.59045	0.000122427	0.00301497	-0.801479	2.25e-05	0.000673003	GO:0000166,GO:0005524,GO:0005737,GO:0006457,GO:0044267,GO:0051082	T complex protein 1 subunit delta;Smp_004600
Smp_004640	-0.503546	0.0034	0.0293304	-0.420703	6.58e-05	0.00187411	-0.543707	0.00149032	0.0156455	GO:0001054,GO:0001056,GO:0003677,GO:0003899,GO:0005666,GO:0005736,GO:0006351,GO:0006360,GO:0006383,GO:0046983	DNA directed RNA polymerases I and III subunit;Smp_004640
Smp_004990	-0.99212	5e-05	0.000984357	-0.835351	0.00134783	0.017044	-1.12335	5.13e-05	0.00129902	GO:0000166,GO:0005524,GO:0005737,GO:0006457,GO:0044267,GO:0051082	T complex protein 1 subunit zeta;Smp_004990
Smp_005060	-0.718058	0.0002	0.00321536	-0.429034	0.000143633	0.00342787	-0.599943	0.000494999	0.00719842		hypothetical protein;Smp_005060
Smp_005180	-0.557382	0.00015	0.00255573	-0.461407	0.00152427	0.0185831	-0.608804	0.000772176	0.00973895	GO:0000166,GO:0002184,GO:0003747,GO:0003924,GO:0005525,GO:0005829,GO:0006184,GO:0018444	g1 to s phase transition protein;Smp_005180
Smp_005280	-0.499637	0.0009	0.0106968	-0.372036	0.000109154	0.0027553	-0.480675	0.00103367	0.0119761	GO:0004221,GO:0006511,GO:0016579,GO:0036459	ubiquitin carboxyl terminal hydrolase 10;Smp_005280
Smp_005740	-0.667007	5e-05	0.000984357	-0.505003	1.01e-07	1.18e-05	-0.718684	2.81e-06	0.000138461	GO:0005215,GO:0005887,GO:0006810,GO:0006833,GO:0009992,GO:0015204,GO:0015250,GO:0015254,GO:0015793,GO:0016020,GO:0016021,GO:0034220,GO:0071918	Aquaporin 9 (AQP 9) (Small solute channel 1);Smp_005740
SmVG_002383:Smp_006000	-0.695143	5e-05	0.000984357	-0.611046	0.000895962	0.01281	-0.812014	8.72e-05	0.00196003		eukaryotic translation initiation factor 3;Smp_006000
Smp_006630	-0.644509	0.00295	0.0260397	-0.332092	0.000179876	0.00408487	-0.633791	0.000133634	0.00265649	GO:0003677,GO:0003887,GO:0006351,GO:0071897	myb binding protein;Smp_006630
Smp_006990	-0.679386	0.0001	0.00179005	-0.61218	0.000890002	0.0127535	-0.802103	0.000140084	0.00274443	GO:0000166,GO:0003743,GO:0003924,GO:0005525,GO:0005622,GO:0006184,GO:0006412,GO:0006413	eukaryotic translation initiation factor 5b;Smp_006990
Smp_007000	-0.786983	0.00425	0.0345422	-0.670152	0.000104933	0.00269264	-0.874758	0.000868759	0.0105399	GO:0000811,GO:0005634,GO:0006260,GO:0032508,GO:0043138,GO:1902983	DNA replication complex GINS protein PSF1;Smp_007000
SmVG_023246:Smp_007770	-0.519098	0.0019	0.0189759	-0.339906	0.00241953	0.0255501	-0.431438	0.00623108	0.0415431		ubiquitin conjugating enzyme e2 o;Smp_007770
Smp_007780	-0.71038	0.0025	0.0228951	-0.512034	0.0015217	0.0185831	-0.702789	0.00152257	0.0159377		ubiquitin conjugating enzyme e2 o;Smp_007780
Smp_008830	-0.430327	0.0061	0.0452733	-0.416934	5.02e-06	0.000247859	-0.549671	0.000128942	0.00260142	GO:0003676,GO:0003677,GO:0003682,GO:0004386,GO:0005524,GO:0005634,GO:0006338,GO:0016589,GO:0016818,GO:0016887,GO:0031491,GO:0043044	SWI:SNF related%2C matrix associated%2C actin;Smp_008830
Smp_009030	-0.83454	5e-05	0.000984357	-0.715694	5.69e-05	0.00171018	-0.965892	1.56e-06	8.81e-05	GO:0004748,GO:0005524,GO:0005971,GO:0006260,GO:0009263,GO:0016491,GO:0055114	ribonucleoside diphosphate reductase large;Smp_009030
Smp_009600	-1.0637	5e-05	0.000984357	-0.783282	1e-08	1.78e-06	-1.10923	1.41e-07	1.38e-05	GO:0000166,GO:0004672,GO:0004674,GO:0005515,GO:0005524,GO:0006468,GO:0016301,GO:0016310,GO:0016740,GO:0016772	serine:threonine protein kinase PLK1;Smp_009600
Smp_009690	-0.733751	5e-05	0.000984357	-0.623563	0.00592159	0.0480685	-0.830961	0.000815539	0.010115	GO:0002181,GO:0003735,GO:0005622,GO:0005840,GO:0006414,GO:0022625,GO:0030529,GO:0030687,GO:0042254,GO:0070180	deoxyribonuclease;Smp_009690
Smp_009760	-0.867224	5e-05	0.000984357	-0.727325	0.00274971	0.0278278	-0.974064	0.000285698	0.00474731	GO:0019904	hypothetical protein;Smp_009760
Smp_009780	-0.699044	5e-05	0.000984357	-0.561744	0.000347482	0.00657212	-0.741426	0.000161671	0.0030837	GO:0019904	hypothetical protein;Smp_009780
Smp_009830	-0.619503	0.0002	0.00321536	-0.447852	0.00212434	0.0231211	-0.619912	0.000674709	0.00888189	GO:0005783,GO:0016020,GO:0016021	translocon associated protein subunit beta;Smp_009830
Smp_011030	-0.67246	0.00155	0.0161898	-0.491251	0.000685708	0.0105393	-0.686882	0.00336277	0.0274961		heme binding protein 2;note=predicted by EVM2;Smp_011030
Smp_011120	-0.412905	0.0054	0.0415512	-0.399206	0.00144994	0.0179547	-0.522748	0.0016488	0.0168044	GO:0004177,GO:0005737,GO:0006508,GO:0008233,GO:0008235,GO:0009987,GO:0016787,GO:0046872,GO:0070006,GO:0070084	methionine aminopeptidase 2;Smp_011120
Smp_011960	-0.878555	5e-05	0.000984357	-0.677033	0.000855979	0.0123717	-0.949723	3.21e-05	0.000899069	GO:0005524,GO:0016310,GO:0035299	inositol pentakisphosphate 2 kinase;Smp_011960
Smp_012340	-0.536652	0.00055	0.0072325	-0.433444	0.00109474	0.0148599	-0.573082	0.000524255	0.00749311	GO:0005730,GO:0006364,GO:0030490,GO:0032040	U3 small nucleolar RNA associated protein 14;Smp_012340
Smp_012480	-0.726694	5e-05	0.000984357	-0.516253	1.02e-08	1.79e-06	-0.69621	1.42e-06	8.25e-05	GO:0003677,GO:0003824,GO:0004518,GO:0004527,GO:0005634,GO:0006281,GO:0016788,GO:0035312,GO:0090305	exonuclease 1;Smp_012480
Smp_013470	-0.708465	5e-05	0.000984357	-0.689045	0.00532633	0.0447303	-0.933902	0.000443401	0.00658056	GO:0003723,GO:0003735,GO:0005622,GO:0005840,GO:0006412,GO:0015935,GO:0030529	small subunit ribosomal protein S2e;Smp_013470.2
Smp_013540	-1.89287	5e-05	0.000984357	-1.30504	0.00032796	0.00633059	-1.78075	3.13e-06	0.000151312	GO:0004503,GO:0008152,GO:0016491,GO:0046872,GO:0055114	Tyrosinase;Smp_013540
SmVG_011237:Smp_013970	-0.811836	5e-05	0.000984357	-0.574596	2.79e-10	8.73e-08	-0.784203	1.54e-07	1.45e-05		hypothetical protein;note=predicted by EVM2;Smp_013970
Smp_014610	-1.78806	0.00055	0.0072325	-1.30618	0.00152546	0.0185831	-1.75349	7.52e-05	0.00174533	GO:0005739,GO:0016020,GO:0016021,GO:0043065	serine:threonine kinase 1;Smp_014610
Smp_015020	-0.696345	5e-05	0.000984357	-0.526164	3.12e-05	0.00105829	-0.717647	7.56e-05	0.00175103	GO:0000166,GO:0005391,GO:0005524,GO:0005887,GO:0006754,GO:0006810,GO:0006811,GO:0006812,GO:0006813,GO:0006814,GO:0006883,GO:0010107,GO:0010248,GO:0015077,GO:0015672,GO:0015991,GO:0016020,GO:0016021,GO:0016787,GO:0016820,GO:0019829,GO:0030007,GO:0036376,GO:0043231,GO:0046872	sodium potassium transporting ATPase alpha subunit;Smp_015020
Smp_015090	-0.519684	0.0009	0.0106968	-0.415509	7.31e-07	5.45e-05	-0.550898	0.000206957	0.00373696	GO:0005198,GO:0005515,GO:0006886,GO:0006888,GO:0006890,GO:0006891,GO:0016192,GO:0030117,GO:0030126	coatomer subunit beta';Smp_015090
Smp_015690	-0.59028	0.0002	0.00321536	-0.468848	1.31e-07	1.42e-05	-0.640386	9.47e-05	0.00208209	GO:0000166,GO:0003676	nAChR subunit (ShAR1 beta2);Smp_015690
Smp_015720	-0.494707	0.00085	0.0102812	-0.490115	0.000124274	0.003049	-0.651191	0.000130278	0.00261861	GO:0000166,GO:0005524,GO:0005525,GO:0005737,GO:0016787,GO:0016887,GO:0043022,GO:0043023	GTP binding protein CG1354;Smp_015720
SmVG_016708:Smp_016240	-0.91854	5e-05	0.000984357	-0.642985	4.94e-07	3.97e-05	-0.866344	1.73e-06	9.44e-05		Fanconi anemia group I protein;Smp_016240
Smp_016410	-0.552433	0.00495	0.038787	-0.394783	0.000137842	0.00331984	-0.514859	0.0012569	0.0137966	GO:0005622,GO:0005643,GO:0005739,GO:0005875,GO:0006607,GO:0008270,GO:0008536,GO:0016925,GO:0033132,GO:0046907,GO:0090526	E3 SUMO protein ligase RanBP2;Smp_016410
Smp_016780	-1.06555	5e-05	0.000984357	-0.841688	0.00282568	0.0283736	-1.11938	0.00089616	0.0108117	GO:0000166,GO:0003924,GO:0005200,GO:0005525,GO:0005737,GO:0005856,GO:0005874,GO:0006184,GO:0007017,GO:0043234,GO:0051258	alpha tubulin;Smp_016780
Smp_016870	-1.04829	0.0009	0.0106968	-0.835321	2.87e-06	0.000158174	-1.14144	3.35e-07	2.61e-05	GO:0000226,GO:0000910,GO:0008017	protein regulator of cytokinesis 1;Smp_016870
Smp_017360	-0.63896	5e-05	0.000984357	-0.57214	0.000838591	0.0121898	-0.763829	0.000176381	0.00332332	GO:0000166,GO:0005524,GO:0005737,GO:0006457,GO:0044267,GO:0051082	T complex protein 1 subunit alpha;Smp_017360
SmVG_011622:Smp_017670	-0.459613	0.00445	0.0357989	-0.310469	0.000878267	0.0126128	-0.406886	0.0043955	0.0326142		bromodomain adjacent to zinc finger domain;Smp_017670
Smp_017890	-0.475687	0.0018	0.0182077	-0.396209	0.00437755	0.0390056	-0.517378	0.0024987	0.022299	GO:0004221,GO:0006511,GO:0008270,GO:0016579,GO:0036459,GO:0046872	u4:u6;Smp_017890
SmVG_023855:Smp_018020	-0.46882	0.00295	0.0260397	-0.382559	0.00630375	0.0498624	-0.499773	0.00383528	0.0299787		NADH dehydrogenase (ubiquinone) iron sulfur;Smp_018020
SmVG_023855:Smp_018030	-0.46882	0.00295	0.0260397	-0.382559	0.00630375	0.0498624	-0.499773	0.00383528	0.0299787		vacuolar protein sorting associated protein 72;Smp_018030
Smp_018240	-0.408392	0.0068	0.0489801	-0.390732	0.00398064	0.0364547	-0.510707	0.005383	0.0372863	GO:0000166,GO:0005524,GO:0016787,GO:0017111,GO:0051301	transitional endoplasmic reticulum atpase;Smp_018240
Smp_018870	-1.90902	5e-05	0.000984357	-1.30997	1.19e-05	0.00050843	-1.87584	1.3e-08	1.78e-06		hypothetical protein;Smp_018870
Smp_018930	-0.679361	0.0004	0.00569043	-0.554149	0.00026982	0.00547396	-0.733117	0.000688778	0.00900747		hypothetical protein;Smp_018930
Smp_018990	-0.869052	5e-05	0.000984357	-0.712745	0.00296666	0.0293668	-0.952441	0.000209831	0.00376968	GO:0002181,GO:0003723,GO:0003735,GO:0005622,GO:0005840,GO:0006412,GO:0019843,GO:0022625	ribosomal protein L9;Smp_018990
SmVG_032927:Smp_019620	-0.405539	0.0068	0.0489801	-0.336944	2.87e-05	0.000987815	-0.428809	0.00176868	0.0176445		hypothetical protein;Smp_019620.2
SmVG_032927:Smp_019620.2	-0.405539	0.0068	0.0489801	-0.336944	2.87e-05	0.000987815	-0.428809	0.00176868	0.0176445		hypothetical protein;Smp_019620.2
SmVG_032927:Smp_019620.3	-0.405539	0.0068	0.0489801	-0.336944	2.87e-05	0.000987815	-0.428809	0.00176868	0.0176445		hypothetical protein;Smp_019620.3
SmVG_032927:Smp_019630	-0.405539	0.0068	0.0489801	-0.336944	2.87e-05	0.000987815	-0.428809	0.00176868	0.0176445		aminoacylase (M20 family);Smp_019630
Smp_021070	-0.766395	5e-05	0.000984357	-0.597073	0.000126238	0.00309143	-0.79646	0.000217008	0.00386688	GO:0003924,GO:0005525,GO:0005730,GO:0042254	guanine nucleotide binding protein;Smp_021070
Smp_021590	-1.0352	5e-05	0.000984357	-0.790182	2.59e-11	1.15e-08	-1.09845	3.68e-09	6.99e-07	GO:0005622,GO:0005737,GO:0007165,GO:0035556,GO:0043087,GO:0046872	Rac GTPase activating protein 1;Smp_021590
Smp_022140	-0.56991	0.0057	0.0431794	-0.487774	4.83e-05	0.00150366	-0.656997	4.28e-05	0.0011167	GO:0003824,GO:0004674,GO:0005524,GO:0006468,GO:0016301,GO:0016310,GO:0016772	serine:threonine protein kinase RIO1;Smp_022140
Smp_023360	-0.59	0.00015	0.00255573	-0.558908	0.00402493	0.0366375	-0.728463	0.000844945	0.0103437	GO:0000166,GO:0004812,GO:0004821,GO:0005524,GO:0005737,GO:0005739,GO:0006418,GO:0006427,GO:0016874,GO:0032543	histidyl tRNA synthetase;Smp_023360.2
Smp_023530	-0.507962	0.00065	0.00834424	-0.449339	0.00444457	0.0394719	-0.585616	0.00244068	0.0219803	GO:0005634,GO:0006334	nucleosome assembly protein 1 1 like;Smp_023530
Smp_024000	-0.430629	0.0061	0.0452733	-0.334466	0.000286615	0.0057262	-0.442046	0.00339034	0.0276173	GO:0006904,GO:0016192	vacuolar protein sorting associated protein 33B;Smp_024000
Smp_024140	-0.517945	0.0016	0.0165435	-0.446006	0.0024657	0.0258505	-0.589089	0.00289322	0.0247984	GO:0000166,GO:0003676,GO:0003723,GO:0005737	polyadenylate binding protein;Smp_024140.3
Smp_024380	-0.638865	0.0001	0.00179005	-0.490006	6.47e-05	0.00185313	-0.654108	0.000316969	0.00518737	GO:0005515,GO:0005634,GO:0005737,GO:0006601,GO:0008168,GO:0016740,GO:0030731,GO:0032259,GO:0046498,GO:0046500	hypothetical protein;Smp_024380
Smp_024390	-0.411656	0.00575	0.0433979	-0.375968	0.0028336	0.028414	-0.498811	0.00308721	0.0259139	GO:0005787,GO:0006465,GO:0008233,GO:0016020,GO:0016021	microsomal signal peptidase 25 kDa subunit;Smp_024390
SmVG_018634:Smp_026030	-0.724392	0.00045	0.00622055	-0.520374	5.71e-05	0.00171018	-0.691014	0.000116632	0.00241605		DNA repair and recombination protein RAD54B;Smp_026030
SmVG_011791:Smp_026320	-0.451127	0.0023	0.0216432	-0.325394	0.0005846	0.00948544	-0.430044	0.00356455	0.0284413		hypothetical protein;Smp_026320
Smp_027080	-0.427763	0.0051	0.0396895	-0.357676	0.000529795	0.00884745	-0.467821	0.00178097	0.0176902	GO:0016020,GO:0016021	protein YIPF5 (YIP1 family);Smp_027080
SmVG_016695:Smp_027210	-0.476413	0.0042	0.0342172	-0.400105	0.00288475	0.028773	-0.534212	0.00192334	0.0185883		phosphopantothenoylcysteine decarboxylase;Smp_027210
Smp_027920	-1.13164	5e-05	0.000984357	-0.864701	2.27e-05	0.000842738	-1.17585	4.22e-07	3.07e-05	GO:0000166,GO:0003924,GO:0005200,GO:0005525,GO:0005737,GO:0005856,GO:0005874,GO:0006184,GO:0007017,GO:0043234,GO:0051258	Tubulin alpha 1 chain;Smp_027920
Smp_028050	-0.746041	5e-05	0.000984357	-0.511711	2.71e-05	0.000943445	-0.693577	0.000102724	0.00222139		hypothetical protein;note=predicted by EVM2;Smp_028050
Smp_028340	-0.807735	0.0001	0.00179005	-0.670301	0.00015506	0.00364752	-0.892288	5.69e-05	0.00141752	GO:0000027,GO:0000463,GO:0005730,GO:0019843	Brix domain containing protein 1;Smp_028340
Smp_029410	-0.466368	0.00205	0.0200638	-0.380479	0.00425293	0.03828	-0.485431	0.00409269	0.0312518	GO:0002183,GO:0005515,GO:0005852	dendritic cell protein;Smp_029410
Smp_029500	-0.493584	0.0013	0.0141551	-0.430658	0.00164715	0.019566	-0.592975	0.0014364	0.0152718	GO:0004222,GO:0005758,GO:0006508,GO:0006518,GO:0008233,GO:0008237,GO:0016787,GO:0046872	thimet oligopeptidase;Smp_029500
Smp_030690	-0.955363	5e-05	0.000984357	-0.651586	0.00468025	0.0408464	-0.871459	0.000412494	0.00622418	GO:0003746,GO:0005853,GO:0006412,GO:0006414	eukaryotic translation elongation factor 1 beta;Smp_030690
Smp_032280	-0.528197	0.0002	0.00321536	-0.650216	4.62e-05	0.00144269	-0.459764	0.00230008	0.0211	GO:0003676,GO:0003723	RNA binding protein MEX3B;Smp_032280
Smp_032490	-0.637938	0.0002	0.00321536	-0.48053	1.33e-05	0.000560713	-0.65115	0.000143989	0.00280068		tropomyosin;Smp_032490
Smp_032500	-1.31343	5e-05	0.000984357	-1.0833	1.16e-06	7.78e-05	-1.47067	5.06e-08	6.03e-06	GO:0000166,GO:0003677,GO:0003678,GO:0004386,GO:0005524,GO:0005634,GO:0006260,GO:0006270,GO:0016787,GO:0017111,GO:0032508,GO:0042555	DNA replication licensing factor mcm7;Smp_032500
Smp_032510	-0.501818	0.0005	0.00673916	-0.431701	1.07e-07	1.22e-05	-0.574481	7.18e-05	0.00169151	GO:0000059,GO:0000060,GO:0005488,GO:0005643,GO:0005737,GO:0006607,GO:0006610,GO:0006886,GO:0008139,GO:0008536,GO:0008565,GO:0031965,GO:0034399	importin beta 3;Smp_032510
Smp_033250	-2.74547	5e-05	0.000984357	-2.05275	5.74e-05	0.00171484	-2.66809	1.1e-06	6.75e-05	GO:0005576,GO:0006955,GO:0030246,GO:0042035	hypothetical protein;Smp_033250
Smp_034670	-0.467272	0.00455	0.0363468	-0.396777	0.00021803	0.00465343	-0.514924	0.000907411	0.0108764	GO:0000166,GO:0000930,GO:0003924,GO:0005525,GO:0005874,GO:0006184,GO:0007017,GO:0007020,GO:0031122,GO:0043234,GO:0051258	tubulin gamma 1 chain;Smp_034670
Smp_035300	-0.569385	0.00085	0.0102812	-0.394694	0.000282364	0.00565849	-0.519245	0.000615425	0.00828643	GO:0006810,GO:0016020,GO:0016021,GO:0016192	snare protein sec22;Smp_035300
Smp_035470	-0.450431	0.00345	0.0295875	-0.351441	0.00330209	0.031722	-0.4724	0.00642271	0.0423516	GO:0004579,GO:0005783,GO:0005789,GO:0006486,GO:0016020,GO:0016021,GO:0016740,GO:0016757,GO:0018279	dolichyl diphosphooligosaccharide protein;Smp_035470
Smp_036250	-0.463405	0.00245	0.0225378	-0.322881	0.000926125	0.0131187	-0.415086	0.00508497	0.0358158	GO:0005758,GO:0015914,GO:1990050	protein slowmo;Smp_036250
Smp_037430	-0.890091	5e-05	0.000984357	-0.761312	0.00123363	0.0161442	-0.840936	0.000479647	0.00700336	GO:0016020,GO:0016021	hypothetical protein;Smp_037430
Smp_037590	-1.018	5e-05	0.000984357	-0.780729	5.68e-08	7.38e-06	-1.07354	1.65e-09	3.73e-07	GO:0000166,GO:0003677,GO:0003678,GO:0004386,GO:0005524,GO:0005634,GO:0006260,GO:0006270,GO:0016787,GO:0017111,GO:0032508,GO:0042555	dna replication licensing factor mcm3;Smp_037590
Smp_038240	-0.711707	5e-05	0.000984357	-0.572228	1.56e-11	7.88e-09	-0.773165	8.62e-09	1.31e-06	GO:0000049,GO:0000166,GO:0003676,GO:0004812,GO:0004813,GO:0005524,GO:0005737,GO:0005739,GO:0005829,GO:0006400,GO:0006419,GO:0008270,GO:0016597,GO:0016874,GO:0016876,GO:0043039	Alanyl tRNA synthetase;Smp_038240
Smp_040020	-1.02315	5e-05	0.000984357	-0.795591	8.71e-08	1.04e-05	-1.10607	1.14e-06	6.95e-05	GO:0000786,GO:0003677,GO:0005634,GO:0005694,GO:0006334,GO:0046982	histone H3;Smp_040020
Smp_040100	-0.612383	5e-05	0.000984357	-0.46491	1.55e-05	0.000624691	-0.613602	9.13e-05	0.00202784	GO:0005515	angio associated migratory cell protein;Smp_040100
Smp_040350	-0.638861	0.0005	0.00673916	-0.514635	0.000106863	0.00272365	-0.696886	0.000726813	0.00936302	GO:0000978,GO:0003677,GO:0003700,GO:0005634,GO:0006355,GO:0006357	DNA binding protein RFX7;Smp_040350
Smp_040450	-0.729931	5e-05	0.000984357	-0.575554	0.000343785	0.00653042	-0.758627	0.000278459	0.00467001	GO:0005515,GO:0005634,GO:0005730,GO:0042254	ribosome biogenesis protein wdr12;Smp_040450
Smp_040540	-0.660469	5e-05	0.000984357	-0.533496	1.7e-05	0.000667699	-0.750625	4.26e-06	0.000192356	GO:0000166,GO:0005524,GO:0006200,GO:0016887,GO:0017111	ATP binding cassette sub family F;Smp_040540
Smp_040770	-0.432289	0.0041	0.033643	-0.375464	6.51e-06	0.000307182	-0.492041	0.000111246	0.00233303	GO:0000166,GO:0004812,GO:0004825,GO:0005524,GO:0005737,GO:0005829,GO:0006412,GO:0006418,GO:0006431,GO:0016874	methionyl tRNA synthetase%2C cytoplasmic;Smp_040770
Smp_040800	-0.496509	0.00095	0.0111873	-0.434201	0.00630592	0.0498624	-0.597613	0.00263096	0.0231927	GO:0000166,GO:0004812,GO:0004820,GO:0005524,GO:0005737,GO:0006418,GO:0006426,GO:0016874	glycyl tRNA synthetase;Smp_040800
Smp_041450	-0.755154	5e-05	0.000984357	-0.625042	0.000105826	0.00270775	-0.836454	1.5e-05	0.000493009	GO:0000166,GO:0003676,GO:0004812,GO:0004815,GO:0004816,GO:0005524,GO:0005737,GO:0006412,GO:0006418,GO:0006421,GO:0016874	asparaginyl tRNA synthetase;Smp_041450
Smp_041600	-0.452617	0.00255	0.0231668	-0.350837	1.33e-05	0.000560713	-0.457092	0.000710598	0.00921991	GO:0000166,GO:0002161,GO:0004812,GO:0004822,GO:0005524,GO:0005737,GO:0005829,GO:0006412,GO:0006418,GO:0006428,GO:0006450,GO:0016874	isoleucyl tRNA synthetase%2C cytoplasmic;Smp_041600
Smp_041740	-0.907642	5e-05	0.000984357	-0.752045	0.00143085	0.0177685	-1.01473	6.21e-05	0.00151905	GO:0000166,GO:0005524,GO:0005737,GO:0006457,GO:0044267,GO:0051082	t complex protein 1 subunit gamma;Smp_041740
Smp_042210	-0.642557	0.0004	0.00569043	-0.45858	4.45e-05	0.00141389	-0.615133	0.000109533	0.00231773	GO:0000808,GO:0003677,GO:0003688,GO:0005524,GO:0005634,GO:0005664,GO:0006260,GO:0006270	origin recognition complex subunit 4;Smp_042210
Smp_042560	-0.701739	5e-05	0.000984357	-0.578965	0.00470619	0.0409292	-0.753959	0.00142693	0.015201	GO:0005741,GO:0005742,GO:0015266,GO:0030150,GO:0055085	mitochondrial import receptor subunit;Smp_042560
Smp_042700	-1.046	5e-05	0.000984357	-0.77578	2.73e-11	1.15e-08	-1.07267	5.37e-10	1.35e-07		protein FAM81B;Smp_042700
Smp_044280	-1.33075	0.00225	0.0213096	-1.05567	0.00346282	0.0330087	-1.39072	0.000138222	0.00272768	GO:0000494,GO:0003723,GO:0006364,GO:0008033,GO:0008168,GO:0008649,GO:0015030,GO:0031167,GO:0031428,GO:0032040,GO:0032259,GO:1990258,GO:1990259	rRNA 2' O methyltransferase fibrillarin;Smp_044280.2
Smp_044440	-0.525944	0.00565	0.0428957	-0.477643	0.00479541	0.041413	-0.669567	0.00255273	0.0226494	GO:0000166,GO:0004022,GO:0006069,GO:0008270,GO:0016491,GO:0046872,GO:0051903,GO:0055114	alcohol dehydrogenase class 3;Smp_044440
Smp_044800	-0.961706	5e-05	0.000984357	-0.653412	6.77e-06	0.000316463	-0.9037	4.58e-05	0.00117793	GO:0005515	ankyrin repeat domain containing protein 5;Smp_044800
Smp_045010	-0.969473	5e-05	0.000984357	-0.648045	0.000668821	0.010377	-0.880907	8.86e-05	0.00198659	GO:0005509,GO:0005875,GO:0007017,GO:0030286	tegument-allergen-like protein;Smp_045010
Smp_046090	-0.89699	5e-05	0.000984357	-0.762495	0.000683011	0.0105102	-1.0298	2.89e-05	0.000827134	GO:0000166,GO:0005524,GO:0005737,GO:0006457,GO:0044267,GO:0051082	T complex protein 1 subunit theta;Smp_046090.2
Smp_046280	-0.942957	5e-05	0.000984357	-0.684035	9.4e-08	1.11e-05	-0.921054	4.99e-07	3.54e-05		actin binding protein anillin;Smp_046280.2
Smp_046500	-1.07151	5e-05	0.000984357	-0.79412	0.000181034	0.00410407	-1.09184	4.24e-06	0.000192356	GO:0003677,GO:0005634,GO:0006260,GO:0006275,GO:0030337,GO:0043626	proliferating cell nuclear antigen;Smp_046500.2
Smp_046550	-0.446203	0.0041	0.033643	-0.386647	5.7e-05	0.00171018	-0.504173	0.000535287	0.0075851		Bystin;Smp_046550
Smp_046680	-0.534698	0.00115	0.0129621	-0.452725	0.00106423	0.0145341	-0.590432	0.000690716	0.00901592	GO:0000462,GO:0005515,GO:0032040,GO:0034388	U3 small nucleolar RNA associated protein 18;Smp_046680
Smp_047110	-0.639697	0.0053	0.0409662	-0.429115	3.84e-05	0.00125973	-0.609914	0.000386455	0.00595569	GO:0003676,GO:0004004,GO:0004386,GO:0005524,GO:0006364,GO:0008026,GO:0010501,GO:0016787	ATP dependent RNA helicase DDX52;Smp_047110
Smp_047200	-0.827233	5e-05	0.000984357	-0.739772	0.00301868	0.0297472	-1.00039	0.000233426	0.00407085	GO:0000027,GO:0003735,GO:0005622,GO:0005840,GO:0006412,GO:0022625,GO:0030529	ribosomal protein L3;Smp_047200
Smp_047610	-0.768601	0.00015	0.00255573	-0.558784	7.11e-06	0.00032839	-0.755609	2.6e-05	0.000757954	GO:0000727,GO:0003682,GO:0003688,GO:0003697,GO:0005656,GO:0006267,GO:0006270,GO:0031261,GO:0031298,GO:0031938,GO:0032508,GO:0043138,GO:0051301,GO:1900087,GO:1902977	cell division control protein 45;Smp_047610
Smp_047620	-0.630542	0.0007	0.00877738	-0.45232	0.000464319	0.00805567	-0.620477	0.00349233	0.0280682	GO:0000079,GO:0005634,GO:0010389,GO:0019901	G2:mitotic specific cyclin B3;Smp_047620
Smp_047720	-0.463182	0.00185	0.0185852	-0.313064	9.91e-05	0.00258085	-0.401181	0.00345981	0.0279103		hypothetical protein;Smp_047720
SmVG_001136:Smp_048080	-0.438299	0.00555	0.042419	-0.345968	2.71e-05	0.000943445	-0.445346	0.00095741	0.0113114		large subunit gtpase 1;Smp_048080
Smp_048660	-0.459645	0.00235	0.0219726	-0.397907	0.000160578	0.00375045	-0.520902	0.00128732	0.014031	GO:0000154,GO:0030515,GO:0031428,GO:0032040	nucleolar protein 56;Smp_048660
Smp_049150	-1.52387	5e-05	0.000984357	-1.08452	1.95e-06	0.000117716	-1.5302	6.28e-09	1.09e-06	GO:0003824,GO:0004069,GO:0005739,GO:0005829,GO:0006520,GO:0006532,GO:0008483,GO:0009058,GO:0016740,GO:0030170,GO:0042802,GO:0080130	glutamine oxaloacetic transaminase%3B glutamic oxaloacetic transaminase;Smp_049150
Smp_049850	-1.61946	5e-05	0.000984357	-1.07861	0.0019682	0.0219123	-1.59611	8.07e-05	0.00185564	GO:0000287,GO:0004422,GO:0005829,GO:0006168,GO:0006178,GO:0009116,GO:0016020,GO:0016021,GO:0016740,GO:0016757,GO:0032263,GO:0032264,GO:0046100,GO:0052657	hypoxanthine guanine phosphoribosyltransferase;Smp_049850
Smp_050270	-2.13538	5e-05	0.000984357	-1.5772	0.0012429	0.0162171	-2.03385	8.42e-05	0.00192292	GO:0004503,GO:0008152,GO:0016020,GO:0016021,GO:0016491,GO:0046872,GO:0055114	Tyrosinase;Smp_050270
SmVG_018634:Smp_050310	-0.724392	0.00045	0.00622055	-0.520374	5.71e-05	0.00171018	-0.691014	0.000116632	0.00241605		DNA repair and recombination protein RAD54B;Smp_050310
Smp_050430	-0.68487	0.0001	0.00179005	-0.530779	1.69e-06	0.00010489	-0.716152	6.91e-06	0.000275408		traB domain containing protein;note=trans_spliced (SO:0000870);InterPro:IPR002816 : Pheromone shutdown-related TraB;Smp_050430
Smp_050730	-0.541877	0.00035	0.00511389	-0.398851	3.17e-06	0.000169778	-0.531456	0.000150871	0.00291361	GO:0005515	elongator complex protein 2;Smp_050730
SmVG_016272:Smp_050750	-1.449	5e-05	0.000984357	-0.993611	0.00010503	0.00269264	-1.36684	1.31e-06	7.65e-05		hypothetical protein;Smp_050750
SmVG_016272:Smp_050760	-1.449	5e-05	0.000984357	-0.993611	0.00010503	0.00269264	-1.36684	1.31e-06	7.65e-05		hypothetical protein;Smp_050760
Smp_050820	-0.813994	5e-05	0.000984357	-0.634611	3.65e-07	3.19e-05	-0.86521	4.04e-06	0.00018531	GO:0003677,GO:0003689,GO:0005663,GO:0006260,GO:0006261	Replication factor C 38 kDa subunit;Smp_050820
Smp_051320	-0.586023	0.0066	0.0480115	-0.564921	0.000245105	0.00509057	-0.741069	0.00111527	0.0125602	GO:0003677,GO:0003906,GO:0004518,GO:0004519,GO:0005622,GO:0005634,GO:0006281,GO:0006284,GO:0006974,GO:0008311,GO:0016829,GO:0046872,GO:0090305	ap endonuclease;Smp_051320
Smp_051360	-0.583565	5e-05	0.000984357	-0.403703	0.000782181	0.0115749	-0.534157	0.000982713	0.01151	GO:0003975,GO:0005789,GO:0006047,GO:0006487,GO:0008963,GO:0016020,GO:0016021,GO:0016740,GO:0019348	UDP N acetylglucosamine dolichyl phosphate;Smp_051360.2
Smp_052390	-1.00532	0.00015	0.00255573	-0.731678	0.000277008	0.0055767	-0.974075	0.000418586	0.00628742	GO:0000808,GO:0005634,GO:0006260	origin recognition complex subunit 5;Smp_052390
Smp_052890	-0.453694	0.007	0.0499993	-0.415286	5.92e-05	0.00174358	-0.548884	0.000296105	0.00489264	GO:0003756,GO:0005783,GO:0006457,GO:0016020,GO:0016021,GO:0016853,GO:0034976	hypothetical protein;Smp_052890
Smp_053120	-0.802078	0.0002	0.00321536	-0.590773	4.66e-09	9.56e-07	-0.799383	1.6e-07	1.47e-05	GO:0008168,GO:0016740,GO:0032259,GO:0070475,GO:0071424	S adenosyl methyltransferase MraW;Smp_053120
Smp_053510	-0.675406	5e-05	0.000984357	-0.565661	0.00062736	0.00994763	-0.760045	9e-05	0.00201006	GO:0000166,GO:0003676,GO:0004812,GO:0004815,GO:0005524,GO:0005737,GO:0006412,GO:0006418,GO:0006422,GO:0016874	aspartyl tRNA synthetase%2C cytoplasmic;Smp_053510
Smp_053610	-0.564248	0.0002	0.00321536	-0.342268	2.39e-05	0.000875318	-0.439052	0.00166264	0.0168898	GO:0000166,GO:0004812,GO:0004828,GO:0005524,GO:0005737,GO:0006418,GO:0006434,GO:0016874	Seryl tRNA Synthetase;Smp_053610
Smp_054010	-1.16822	5e-05	0.000984357	-0.780744	0.00552697	0.0459449	-1.12643	0.000208765	0.00375708	GO:0003333,GO:0005887,GO:0015171,GO:0015179,GO:0015297,GO:0015807,GO:0016020,GO:0016021,GO:1902475	y+l amino acid transporter 2;Smp_054010
Smp_054340	-0.710945	5e-05	0.000984357	-0.65442	0.00183219	0.020768	-0.873235	0.000177663	0.00333655	GO:0000166,GO:0005524,GO:0005737,GO:0006457,GO:0044267,GO:0051082	chaperonin containing t complex protein 1 beta;Smp_054340.3
Smp_054600	-0.739379	0.0001	0.00179005	-0.594646	0.000906352	0.0129172	-0.79084	0.000360491	0.00565204	GO:0000398,GO:0000974,GO:0006397,GO:0071011,GO:0071012,GO:0071013	pre mRNA splicing factor SPF27;Smp_054600
Smp_054610	-0.813747	0.00015	0.00255573	-0.661514	5.55e-08	7.29e-06	-0.88905	8.6e-07	5.51e-05	GO:0005515	WD repeat and HMG box DNA binding protein 1;Smp_054610
Smp_054780	-0.793982	5e-05	0.000984357	-0.693475	0.00591562	0.0480497	-0.923001	0.000660563	0.00877027	GO:0000462,GO:0003735,GO:0005622,GO:0005840,GO:0006412,GO:0022627,GO:0030529	40S ribosomal protein S8;Smp_054780
Smp_054840	-0.971788	5e-05	0.000984357	-0.658222	3.63e-06	0.000190845	-0.932195	1.83e-05	0.000568575	GO:0000166,GO:0003677,GO:0003678,GO:0005524,GO:0005634,GO:0006260,GO:0006270,GO:0017111,GO:0032508,GO:0042555	DNA replication licensing factor MCM2;Smp_054840
Smp_055190	-0.590832	0.0002	0.00321536	-0.448814	0.000700234	0.0106751	-0.587751	0.000959072	0.0113187	GO:0003735,GO:0006412,GO:0006810,GO:0016020,GO:0016021	mitoferrin 1;Smp_055190
Smp_055260	-2.15588	5e-05	0.000984357	-1.48441	4.17e-06	0.000213089	-2.02	3.9e-08	4.86e-06	GO:0005215,GO:0005328,GO:0005887,GO:0006810,GO:0006836,GO:0015293,GO:0016020,GO:0016021	sodium dependent neurotransmitter transporter;Smp_055260
Smp_055740	-1.10797	0.0021	0.0203974	-0.774216	4.53e-13	2.83e-10	-1.07227	5.25e-10	1.35e-07	GO:0003723,GO:0008270	nanos protein;Smp_055740
Smp_055800	-0.656956	5e-05	0.000984357	-0.534548	0.00177882	0.0203742	-0.70754	0.000416184	0.00627112	GO:0000463,GO:0000466,GO:0003723,GO:0005634,GO:0005654,GO:0005730,GO:0006364,GO:0030687,GO:0042254,GO:0042273,GO:0043021,GO:0070545	pescadillo;Smp_055800
Smp_055890	-0.90497	5e-05	0.000984357	-0.707069	2.54e-07	2.4e-05	-0.973461	3.12e-08	3.92e-06	GO:0004748,GO:0005971,GO:0009186,GO:0009263,GO:0016020,GO:0016021,GO:0016491,GO:0046914,GO:0055114	ribonucleoside diphosphate reductase subunit M2;Smp_055890
Smp_056350	-0.693451	5e-05	0.000984357	-0.518143	1.02e-07	1.18e-05	-0.712188	2.19e-06	0.000112637	GO:0007094	mitotic spindle assembly checkpoint protein;Smp_056350
Smp_056360	-0.694147	5e-05	0.000984357	-0.67837	0.00408474	0.0371304	-0.927592	0.000399399	0.00610309	GO:0003676,GO:0006355,GO:0006915	p30 dbc protein;Smp_056360.4
SmVG_023606:Smp_056370	-0.434335	0.0041	0.033643	-0.302628	0.000384136	0.00701931	-0.38494	0.00171504	0.0172844		deoxyhypusine hydroxylase:monooxygenase;Smp_056370
Smp_056640	-0.458902	0.0025	0.0228951	-0.376262	0.0028109	0.0282529	-0.480079	0.00356917	0.0284535	GO:0000398,GO:0003723,GO:0005515,GO:0005685,GO:0071004	pre mRNA processing factor 40 A;Smp_056640
Smp_056700	-2.01545	5e-05	0.000984357	-1.21636	7.74e-14	6.35e-11	-1.88	3.22e-18	3.48e-15	GO:0008270,GO:0016020,GO:0016021,GO:0046872	membrane associated RING finger protein;Smp_056700
Smp_057590	-0.634792	0.0005	0.00673916	-0.444495	0.000156908	0.00368439	-0.606029	0.000429868	0.00641487	GO:0016020,GO:0016021	hypothetical protein;Smp_057590
Smp_057930	-0.502732	0.0022	0.0210106	-0.410659	0.000704742	0.0107065	-0.530237	0.00189217	0.018369	GO:0004659,GO:0005488,GO:0008495,GO:0016020,GO:0016021,GO:0016740,GO:0048034	protoheme IX farnesyltransferase;Smp_057930
Smp_058160	-2.70192	5e-05	0.000984357	-1.90122	7.12e-09	1.37e-06	-2.63706	5.42e-13	2.94e-10		hypothetical protein;Smp_058160
Smp_058170	-0.454501	0.0023	0.0216432	-0.447821	0.00202317	0.0223725	-0.59151	0.00102224	0.0118958	GO:0003723	fragile X mental retardation 1;Smp_058170
Smp_058320	-0.636361	5e-05	0.000984357	-0.598837	0.000122869	0.00302019	-0.803813	2.31e-05	0.00068584		nuclear autoantigenic sperm protein;Smp_058320
Smp_058850	-0.762652	5e-05	0.000984357	-0.536375	1.15e-05	0.000491566	-0.690783	6.3e-05	0.00153443		hypothetical protein;Smp_058850
SmVG_008710:Smp_061000	-0.653025	5e-05	0.000984357	-0.538542	0.000136132	0.00328469	-0.57505	0.000767373	0.00971229		hypothetical protein;Smp_061000
SmVG_015845:Smp_062400	-1.00345	5e-05	0.000984357	-0.682358	0.000613934	0.00981984	-0.916274	0.000216515	0.00386445		hypothetical protein;note=predicted by EVM2;Smp_062400
Smp_063110	-0.48598	0.0018	0.0182077	-0.386854	5.55e-05	0.00168775	-0.506376	0.000407379	0.006181	GO:0000981,GO:0003677,GO:0005654,GO:0005737,GO:0006357	Zinc finger MYM type protein 3;Smp_063110
Smp_063420	-0.876703	5e-05	0.000984357	-0.755575	0.00205622	0.0226066	-1.01456	9.88e-05	0.00215762	GO:0000166,GO:0005524,GO:0005737,GO:0006457,GO:0044267,GO:0051082	chaperonin containing TCP1%2C subunit 5 (epsilon);Smp_063420
SmVG_018889:Smp_064520	-0.473382	0.0012	0.0133497	-0.349475	0.002446	0.0257674	-0.453931	0.00426824	0.0320942		mitotic spindle associated MMXD complex subunit;note=trans_spliced (SO:0000870);InterPro:IPR002744 : Protein of unknown function DUF59;Smp_064520
SmVG_018889:Smp_064530	-0.473382	0.0012	0.0133497	-0.349475	0.002446	0.0257674	-0.453931	0.00426824	0.0320942		eukaryotic translation initiation factor 3;InterPro:IPR019382 : RNA polymerase I-associated factor PAF67;Smp_064530
Smp_064860	-0.543399	0.0005	0.00673916	-0.441835	0.00577864	0.0473766	-0.583269	0.00340499	0.0276741	GO:0005515,GO:0006950	stress induced phosphoprotein 1;Smp_064860
Smp_065060	-0.544958	0.00125	0.0137567	-0.491215	1.89e-05	0.000728618	-0.650616	0.000302769	0.00497755	GO:0003842,GO:0004029,GO:0006537,GO:0006561,GO:0008152,GO:0016491,GO:0016620,GO:0055114	1 pyrroline 5 carboxylate dehydrogenase;Smp_065060
Smp_065150	-1.30835	5e-05	0.000984357	-0.967212	2.49e-05	0.000902165	-1.31624	2.01e-06	0.000104442	GO:0000785,GO:0006275	N acetyltransferase ESCO2;Smp_065150
Smp_067260	-0.768835	5e-05	0.000984357	-0.52784	2.1e-05	0.000791762	-0.706929	3.56e-05	0.000977211	GO:0003677,GO:0003887,GO:0005658,GO:0006260,GO:0006270,GO:0046982,GO:0071897	dna polymerase alpha subunit b;Smp_067260
Smp_067890	-0.522939	0.0014	0.0149426	-0.4043	0.000868364	0.0125117	-0.516439	0.001686	0.0170712	GO:0000502,GO:0004175,GO:0004298,GO:0005634,GO:0005737,GO:0005839,GO:0006508,GO:0006511,GO:0008233,GO:0016787,GO:0019773,GO:0051603	proteasome alpha 2 subunit;Smp_067890
SmVG_000869:Smp_068080	-0.55309	0.0009	0.0106968	-0.425759	0.00545742	0.0455725	-0.554169	0.00414091	0.0314164		hypothetical protein;Smp_068080
SmVG_000869:Smp_068090	-0.55309	0.0009	0.0106968	-0.425759	0.00545742	0.0455725	-0.554169	0.00414091	0.0314164		zinc phosphodiesterase elac protein 1;Smp_068090
Smp_069130	-0.484536	0.0034	0.0293304	-0.459229	0.00349385	0.0332803	-0.609955	0.00295868	0.0251604	GO:0000166,GO:0005524,GO:0006950	heat shock protein 105 kDa;Smp_069130.2
Smp_069600	-0.804373	5e-05	0.000984357	-0.611651	7.89e-07	5.81e-05	-0.833109	9.37e-06	0.000340584	GO:0003676,GO:0003677,GO:0004386,GO:0005524,GO:0005634,GO:0005694,GO:0005737,GO:0006260,GO:0006284,GO:0006302,GO:0006310,GO:0008026,GO:0008270,GO:0009378,GO:0016787,GO:0032508,GO:0043140,GO:0046872	ATP dependent DNA helicase Q4;Smp_069600
Smp_070240	-1.09277	5e-05	0.000984357	-0.741868	0.00302445	0.0297816	-1.04884	0.000938664	0.0111507	GO:0016020,GO:0016021	venom allergen-like (VAL) 7 protein;Smp_070240
Smp_072560	-1.16446	5e-05	0.000984357	-0.835152	5.11e-08	6.88e-06	-1.1524	3.1e-07	2.45e-05		hypothetical protein;Smp_072560
Smp_073300	-1.41263	5e-05	0.000984357	-0.991155	2.64e-09	6.08e-07	-1.37238	1.47e-09	3.46e-07		Chaperone protein DnaJ 1;Smp_073300
Smp_073620	-0.692365	5e-05	0.000984357	-0.610651	0.000978457	0.013634	-0.811516	7.12e-05	0.00168803	GO:0000049,GO:0004812,GO:0004825,GO:0016874	protein tyrosine phosphatase%2C non receptor type;Smp_073620
Smp_073940	-0.59715	0.00015	0.00255573	-0.458824	0.000242988	0.00506621	-0.60709	0.000146944	0.00284793	GO:0005515	actin interacting protein 1;Smp_073940
Smp_073990	-0.608577	0.00285	0.0253534	-0.495297	3.13e-05	0.00106019	-0.649175	0.000431577	0.00643151	GO:0000287,GO:0006400,GO:0008033,GO:0008193	tRNA(His) guanylyltransferase;Smp_073990
Smp_075940	-0.571563	0.0004	0.00569043	-0.445115	0.00349654	0.0332818	-0.595232	0.00199594	0.0191194	GO:0016020	prohibitin protein WPH;Smp_075940
Smp_076320	-2.42997	5e-05	0.000984357	-1.72978	1.82e-33	2.39e-29	-2.44232	1.4e-29	7.59e-26	GO:0003682	hypothetical protein;Smp_076320
Smp_076600	-0.814866	0.00345	0.0295875	-0.647084	0.00351747	0.03336	-0.856999	0.00507106	0.0357784		transcription factor SOX 14;Smp_076600
Smp_076660	-0.599672	0.00015	0.00255573	-0.475103	0.000167839	0.00387861	-0.626049	0.000219412	0.00388418	GO:0003677,GO:0003887,GO:0006260,GO:0071897	DNA polymerase delta small subunit;Smp_076660
Smp_077020	-0.746189	0.0068	0.0489801	-0.646259	0.00271395	0.0275722	-0.838285	0.000668403	0.00882107	GO:0000154,GO:0000179,GO:0005759,GO:0006364,GO:0008168,GO:0008649,GO:0016433,GO:0016740,GO:0031167,GO:0032259	dimethyladenosine transferase;Smp_077020
Smp_077180	-0.888748	5e-05	0.000984357	-0.649839	0.000522297	0.00876683	-0.86054	0.000420829	0.00630603	GO:0004672,GO:0004674,GO:0005524,GO:0006468,GO:0016301,GO:0016310,GO:0016772	serine:threonine protein kinase Chk1;Smp_077180
Smp_077900	-1.94241	5e-05	0.000984357	-1.38577	0.00112052	0.0150542	-1.89365	1.03e-05	0.000367994		female specific protein 800 (fs800);Smp_077900
Smp_078040	-0.709144	0.0018	0.0182077	-0.65945	0.000817905	0.0119287	-0.86917	0.0014835	0.0155902	GO:0000166,GO:0003924,GO:0005200,GO:0005525,GO:0005737,GO:0005856,GO:0005874,GO:0006184,GO:0007017,GO:0043234,GO:0051258	tubulin subunit beta;Smp_078040
Smp_078240	-0.598054	0.0001	0.00179005	-0.473303	0.000115905	0.00287051	-0.623801	9.07e-05	0.00201815	GO:0000166,GO:0003676,GO:0005622,GO:0006396	squamous cell carcinoma antigen;Smp_078240
Smp_078720	-0.793527	0.0019	0.0189759	-0.662324	0.00186122	0.0210169	-0.867297	0.00201352	0.0192368	GO:0005576,GO:0006955,GO:0030246,GO:0042035	hypothetical protein;Smp_078720
Smp_078920	-0.966737	5e-05	0.000984357	-0.673556	9.63e-09	1.73e-06	-0.933474	6.62e-07	4.43e-05	GO:0000793,GO:0000796,GO:0005488,GO:0005515,GO:0005737,GO:0007076	condensin complex subunit 3;Smp_078920
Smp_079050	-1.02659	5e-05	0.000984357	-0.764399	2.69e-11	1.15e-08	-1.06162	6.86e-09	1.11e-06	GO:0003896,GO:0006269,GO:0016779	DNA primase large subunit;Smp_079050
Smp_079220	-0.830279	5e-05	0.000984357	-0.687846	0.00562463	0.0464625	-0.883738	0.000469697	0.00688592	GO:0003735,GO:0005215,GO:0005743,GO:0006412,GO:0006810,GO:0016020,GO:0016021,GO:0055085	atp:adp antiporter;Smp_079220
Smp_079240	-0.782505	5e-05	0.000984357	-0.669212	7.65e-05	0.00211368	-0.919642	4.62e-05	0.00117947	GO:0000287,GO:0004170,GO:0005737,GO:0006226,GO:0016787,GO:0046080,GO:0046081	dUTP pyrophosphatase;Smp_079240
Smp_079560	-1.60494	5e-05	0.000984357	-1.30805	1.43e-05	0.000587839	-1.78842	2.18e-07	1.87e-05	GO:0000166,GO:0003677,GO:0003678,GO:0005524,GO:0005634,GO:0006260,GO:0006270,GO:0032508,GO:0042555	DNA replication licensing factor MCM2;Smp_079560
Smp_080360	-0.919745	5e-05	0.000984357	-0.648576	1.05e-05	0.000454752	-0.872017	0.000200031	0.0036607	GO:0016020,GO:0016021	hypothetical protein;Smp_080360
Smp_080730	-1.28784	5e-05	0.000984357	-1.00774	1.04e-05	0.000451829	-1.38631	1.27e-07	1.26e-05	GO:0000166,GO:0004672,GO:0004674,GO:0005524,GO:0006468,GO:0016301,GO:0016310,GO:0016772	cyclin dependent kinase 1;Smp_080730
Smp_080840	-0.873117	0.00405	0.0334467	-0.604607	1.09e-07	1.22e-05	-0.826613	5.06e-06	0.00022451		HIT finger domain protein;Smp_080840
SmVG_015387:Smp_081570	-0.91157	5e-05	0.000984357	-0.724104	7.78e-06	0.000354565	-0.990409	3.59e-07	2.72e-05		staphylococcal nuclease domain containing protein;Smp_081570
Smp_082490	-0.978389	5e-05	0.000984357	-0.773325	6.37e-09	1.25e-06	-1.07666	2.66e-07	2.18e-05	GO:0000079,GO:0005634,GO:0007049,GO:0019901,GO:0051301,GO:0051726	G2:mitotic specific cyclin B2;Smp_082490
Smp_083410	-1.05166	5e-05	0.000984357	-0.850108	0.000314238	0.00617469	-1.13927	9.3e-06	0.000339306	GO:0003746,GO:0004364,GO:0005515,GO:0005634,GO:0005737,GO:0005853,GO:0006412,GO:0006414,GO:0006749	eukaryotic translation elongation factor 1;Smp_083410
Smp_083450	-0.517209	0.00475	0.0376222	-0.443283	3.06e-06	0.000165636	-0.593372	4.18e-05	0.00109835		dnaj subfamily c;Smp_083450
Smp_083680	-0.57095	0.0007	0.00877738	-0.504099	0.00385926	0.0357405	-0.663392	0.00250961	0.0223706		hypothetical protein;Smp_083680
Smp_083770	-1.62511	5e-05	0.000984357	-1.05779	0.000309242	0.00610393	-1.49991	6.59e-06	0.000268881	GO:0005254,GO:0006810,GO:0006811,GO:0006821,GO:0016020,GO:0016021,GO:0034707,GO:0046983	anoctamin 7;Smp_083770
Smp_084380	-0.685893	0.00575	0.0433979	-0.479458	0.00170678	0.0200163	-0.627567	0.000751456	0.00959531	GO:0016787	Cleavage and polyadenylation specificity factor;Smp_084380
SmVG_012573:Smp_084860	-0.755822	0.0003	0.00445311	-0.488764	0.000111022	0.00279173	-0.65041	0.000716158	0.00925877		hypothetical protein;Smp_084860
SmVG_011915:Smp_084890	-0.819662	5e-05	0.000984357	-0.55874	0.0023356	0.0248035	-0.783474	0.000504822	0.00728261		ectonucleotide pyrophosphatase:phosphodiesterase;Smp_084890
SmVG_011915:Smp_084900	-0.819662	5e-05	0.000984357	-0.55874	0.0023356	0.0248035	-0.783474	0.000504822	0.00728261		translation initiation factor eIF 2B subunit;Smp_084900
Smp_085310	-0.508037	0.0005	0.00673916	-0.426581	0.000701121	0.0106762	-0.559216	0.000799244	0.00998733	GO:0000502,GO:0005515,GO:0030234,GO:0042176,GO:0050790	26S proteasome regulatory subunit S3;Smp_085310.2
Smp_085500	-0.728429	5e-05	0.000984357	-0.575409	2.09e-06	0.000123879	-0.766166	3.5e-06	0.000163961	GO:0000123,GO:0002098,GO:0003824,GO:0004402,GO:0005737,GO:0006357,GO:0006368,GO:0008023,GO:0008080,GO:0008152,GO:0016573,GO:0016740,GO:0033588,GO:0051536	elongator complex protein 3;Smp_085500
Smp_085640	-0.452459	0.004	0.0331673	-0.373249	0.000312581	0.00615132	-0.484724	0.00109097	0.0123547	GO:0005515,GO:0005829,GO:0008180,GO:0010388,GO:0019784	cop9 signalosome complex subunit 4;Smp_085640.2
Smp_085840	-1.40038	5e-05	0.000984357	-0.924672	0.000563776	0.00926169	-1.32051	7.97e-05	0.00183799		MEG-4 (10.3) family;Smp_085840
Smp_086860	-1.32813	5e-05	0.000984357	-1.0464	0.0031256	0.0305656	-1.46575	0.000119442	0.00246013	GO:0000786,GO:0000790,GO:0003677,GO:0005634,GO:0005694,GO:0006334,GO:0006342,GO:0046982	histone H2A;Smp_086860
Smp_087010	-0.507303	0.00145	0.0154281	-0.361563	0.00020433	0.00449251	-0.476699	0.00195943	0.0188362	GO:0000166,GO:0003676,GO:0003677,GO:0003887,GO:0006139,GO:0006260,GO:0006287,GO:0006297,GO:0008296,GO:0008408,GO:0016740,GO:0016779,GO:0043625,GO:0045004,GO:0071897,GO:0090305	DNA polymerase delta catalytic subunit;Smp_087010
Smp_087440	-0.44628	0.0045	0.036088	-0.316343	0.000761486	0.0113325	-0.40771	0.00683938	0.0441884	GO:0003735,GO:0005622,GO:0005840,GO:0006412	39S ribosomal protein L3%2C mitochondrial;Smp_087440
SmVG_020358:Smp_087810	-0.72319	5e-05	0.000984357	-0.566979	0.000329027	0.00633256	-0.760035	4.03e-05	0.00106987		nucleolar GTP binding protein 2;Smp_087810
SmVG_020358:Smp_087820	-0.72319	5e-05	0.000984357	-0.566979	0.000329027	0.00633256	-0.760035	4.03e-05	0.00106987		hypothetical protein;Smp_087820
Smp_089460	-0.718936	5e-05	0.000984357	-0.530967	8.14e-07	5.91e-05	-0.72598	2.18e-05	0.000656264	GO:0004198,GO:0005509,GO:0005622,GO:0006508,GO:0008233,GO:0008234,GO:0016787	calpain A;Smp_089460
SmVG_008224:Smp_089730	-1.8896	5e-05	0.000984357	-1.26864	2.15e-19	4.03e-16	-1.79353	2.47e-20	3.35e-17		family M13 unassigned peptidase (M13 family);note=predicted by EVM2;Smp_089730
Smp_090370	-0.445424	0.0062	0.0458827	-0.404757	0.00115739	0.0154389	-0.526824	0.00136615	0.0146826	GO:0005643	nucleoporin 50 kDa;Smp_090370
Smp_090930	-0.560053	0.00105	0.0121556	-0.50424	0.00217157	0.0235181	-0.663267	0.000701243	0.00912999		hypothetical protein;Smp_090930.3
SmVG_020340:Smp_091650	-0.685105	5e-05	0.000984357	-0.361211	2.24e-05	0.000834132	-0.55672	0.000178918	0.00334784		phospholipid transporting ATPase IIB;Smp_091650
SmVG_020340:Smp_091660	-0.685105	5e-05	0.000984357	-0.361211	2.24e-05	0.000834132	-0.55672	0.000178918	0.00334784		hypothetical protein;Smp_091660
Smp_093450	-0.76119	5e-05	0.000984357	-0.599593	8.4e-05	0.00228869	-0.815579	2.51e-05	0.000736332	GO:0000462,GO:0030515,GO:0032040,GO:0034388	u3 small nucleolar rna associated protein 6;Smp_093450
Smp_093540	-0.4849	0.00405	0.0334467	-0.377987	0.000582188	0.0094694	-0.488903	0.0032728	0.027005		activin receptor type 1;Smp_093540.3
Smp_093620	-0.505576	0.0011	0.0125643	-0.457606	0.000603026	0.00971205	-0.631767	0.000825074	0.0101886		hypothetical protein;Smp_093620
Smp_093780	-0.72381	0.0043	0.0348382	-0.623063	0.000224658	0.00476391	-0.851755	0.0013924	0.0149064		peroxiredoxins%2C prx 1%2C prx 2%2C prx 3;Smp_093780
Smp_093790	-1.69315	5e-05	0.000984357	-1.13484	0.000163283	0.00380009	-1.54523	3.99e-05	0.00106261	GO:0016020,GO:0016021,GO:0030054,GO:0098609	Prokaryotic membrane lipoprotein lipid;Smp_093790
Smp_093820	-0.7968	5e-05	0.000984357	-0.606949	0.000197718	0.00437647	-0.830005	1.42e-05	0.000477914	GO:0000166,GO:0006520,GO:0016491,GO:0016639,GO:0055114	glutamate dehydrogenase;Smp_093820
Smp_094140	-1.45569	5e-05	0.000984357	-1.10622	6.12e-07	4.73e-05	-1.50453	2.83e-09	5.8e-07	GO:0000166,GO:0003677,GO:0003678,GO:0004386,GO:0005524,GO:0005634,GO:0006260,GO:0006270,GO:0016020,GO:0016021,GO:0016787,GO:0032508,GO:0042555	DNA replication licensing factor MCM6;Smp_094140
SmVG_023447:Smp_095130	-0.630371	0.0004	0.00569043	-0.462966	0.000216127	0.00463327	-0.598323	0.00169278	0.0171078		porphobilinogen deaminase;Smp_095130
SmVG_023447:Smp_095140	-0.630371	0.0004	0.00569043	-0.462966	0.000216127	0.00463327	-0.598323	0.00169278	0.0171078		THUMP domain containing protein 1;Smp_095140
Smp_095360	-0.914212	5e-05	0.000984357	-0.73116	0.00092714	0.0131187	-0.976087	7.11e-05	0.00168803	GO:0005215,GO:0005737,GO:0006810,GO:0008289	fatty acid binding protein;Smp_095360
SmVG_019809:Smp_095880	-0.951886	5e-05	0.000984357	-0.600991	2.96e-11	1.21e-08	-0.81185	1.66e-08	2.22e-06		hypothetical protein;Smp_095880
Smp_095920	-0.617742	0.0004	0.00569043	-0.498017	1.01e-05	0.000444077	-0.663417	0.000169805	0.00321981	GO:0003676,GO:0004004,GO:0004386,GO:0005524,GO:0006364,GO:0008026,GO:0010501	ATP dependent RNA helicase DDX56;Smp_095920
Smp_095980	-1.85081	5e-05	0.000984357	-1.46469	0.00195082	0.0217742	-1.9215	5.25e-05	0.00131955	GO:0004784,GO:0005507,GO:0005576,GO:0005615,GO:0005737,GO:0006801,GO:0008270,GO:0016209,GO:0016491,GO:0019430,GO:0046872,GO:0055114	Extracellular superoxide dismutase (Cu Zn);Smp_095980
Smp_096210	-0.709092	5e-05	0.000984357	-0.531263	2.54e-07	2.4e-05	-0.715774	1.4e-05	0.000473606		hypothetical protein;Smp_096210
Smp_096270	-0.573629	0.0004	0.00569043	-0.406842	2.43e-06	0.000138735	-0.53875	1.48e-05	0.000489984	GO:0000166,GO:0002161,GO:0004812,GO:0004832,GO:0005524,GO:0005737,GO:0005829,GO:0006412,GO:0006418,GO:0006438,GO:0006450,GO:0016874	valyl tRNA synthetase;Smp_096270
Smp_096360	-0.913019	5e-05	0.000984357	-0.660207	1.89e-07	1.96e-05	-0.916769	6.56e-07	4.41e-05	GO:0000166,GO:0003677,GO:0003689,GO:0005524,GO:0005663,GO:0006260,GO:0006261,GO:0017111	replication factor C subunit 4;Smp_096360
Smp_096450	-0.494376	0.00175	0.017825	-0.44305	0.000418715	0.0074878	-0.58531	0.00045563	0.00672519	GO:0000166,GO:0003676,GO:0003924,GO:0005525,GO:0005622,GO:0006184,GO:0006412,GO:0019013,GO:0030529	116 kDa U5 small nuclear ribonucleoprotein;Smp_096450.2
Smp_097090	-0.435911	0.00345	0.0295875	-0.392367	0.00268993	0.0274556	-0.504762	0.00433083	0.0323364		a kinase anchor protein 1 mitochondrial;Smp_097090.2
Smp_098330	-0.748825	5e-05	0.000984357	-0.603864	0.00500371	0.0425978	-0.797041	0.000594016	0.00814443	GO:0000469,GO:0000470,GO:0006412,GO:0022625,GO:0030529,GO:0031118,GO:0031120,GO:0031429,GO:0034513,GO:0042254	H:ACA ribonucleoprotein complex subunit 2;Smp_098330
Smp_098560	-0.539207	0.00055	0.0072325	-0.402998	1.82e-06	0.000111219	-0.535931	1.29e-05	0.000447469		hypothetical protein;Smp_098560
Smp_099870	-0.841166	0.0001	0.00179005	-0.752531	0.00357272	0.0337215	-1.01797	0.000425354	0.00636503	GO:0000166,GO:0003746,GO:0003924,GO:0005525,GO:0005622,GO:0005737,GO:0006184,GO:0006414	eukaryotic translation elongation factor 1 alpha;Smp_099870
Smp_100030	-0.820864	0.00075	0.00931326	-0.635788	1.69e-11	8.22e-09	-0.858544	8.01e-09	1.24e-06	GO:0000462,GO:0000479,GO:0003924,GO:0005525,GO:0005634,GO:0030686,GO:0034511,GO:0042254	ribosome biogenesis protein BMS1;Smp_100030
Smp_100380	-0.570495	0.0018	0.0182077	-0.492787	1.57e-05	0.000629152	-0.654286	0.000272947	0.00459892	GO:0000727,GO:0000811,GO:0005634,GO:0006260,GO:0031298,GO:0032508,GO:0043138,GO:1902975	dna replication complex gins protein psf2;Smp_100380
SmVG_002383:Smp_101200	-0.695143	5e-05	0.000984357	-0.611046	0.000895962	0.01281	-0.812014	8.72e-05	0.00196003		eukaryotic translation initiation factor 3;Smp_101200
Smp_101450	-0.763084	5e-05	0.000984357	-0.657421	0.001024	0.0140892	-0.879612	0.000114701	0.00238517	GO:0000463,GO:0002181,GO:0003735,GO:0005840,GO:0022625,GO:0044822	large subunit ribosomal protein l7e;Smp_101450
Smp_101820	-0.527959	0.00045	0.00622055	-0.463399	0.00034313	0.00652743	-0.608031	0.000357571	0.00563071	GO:0003676,GO:0003723,GO:0005634,GO:0006396,GO:0019013,GO:0030529	lupus la ribonucleoprotein;Smp_101820
Smp_102490	-0.542957	0.0006	0.00777045	-0.444246	0.00249492	0.0260735	-0.585556	0.001078	0.0122679	GO:0005739	hypothetical protein;Smp_102490
Smp_104470	-0.52695	0.0005	0.00673916	-0.4594	0.000235435	0.00493662	-0.60262	0.000229952	0.00404035	GO:0000166,GO:0003676,GO:0004812,GO:0004824,GO:0005524,GO:0005737,GO:0006418,GO:0006430,GO:0016874	lysyl tRNA synthetase;Smp_104470.2
Smp_104860	-0.728273	0.00045	0.00622055	-0.632795	5.49e-06	0.000266946	-0.835287	2.89e-05	0.000827134	GO:0003723,GO:0003824,GO:0004526,GO:0004540,GO:0005655,GO:0008033,GO:0090502	ribonuclease P subunit Rpp30;Smp_104860
Smp_104870	-0.600087	0.0003	0.00445311	-0.483482	0.00378889	0.0353217	-0.6436	0.00187431	0.0182611	GO:0000398,GO:0000974,GO:0005515,GO:0005662,GO:0071011,GO:0071013,GO:0080008	pleiotropic regulator 1;Smp_104870
Smp_104980	-0.508859	0.00445	0.0357989	-0.411393	0.000409956	0.00738387	-0.536853	0.00339516	0.0276357	GO:0005515,GO:0008270	G2:M phase specific E3 ubiquitin protein ligase;Smp_104980
Smp_105930	-0.551135	5e-05	0.000984357	-0.37614	2.99e-06	0.000163323	-0.48806	0.000126465	0.00256578	GO:0003676,GO:0003723,GO:0005730,GO:0032040	programmed cell death 11;Smp_105930
SmVG_024045:Smp_118850	-1.4206	5e-05	0.000984357	-0.981672	0.00354683	0.0335439	-1.35728	0.000771015	0.00973564		rho GTPase activating protein;Smp_118850
Smp_119140	-1.25496	0.0001	0.00179005	-0.840227	6.31e-05	0.00182392	-1.20737	5.51e-06	0.000237867	GO:0016020,GO:0016021	hypothetical protein;Smp_119140
SmVG_035386:Smp_119910	-1.1103	5e-05	0.000984357	-0.79559	4.55e-11	1.81e-08	-1.1022	1.82e-09	4.01e-07		hypothetical protein;Smp_119910
Smp_121460	-0.60922	0.00165	0.0170091	-0.433408	0.000927212	0.0131187	-0.583887	0.00531315	0.0370307		hypothetical protein;note=predicted by EVM2;Smp_121460
Smp_121800	-0.482555	0.0038	0.0318176	-0.408678	3.07e-06	0.000165636	-0.548092	0.000123704	0.00252394	GO:0003676,GO:0003677,GO:0005634,GO:0006260,GO:0006281,GO:0006310	replication protein A 70 kDa DNA binding;Smp_121800
Smp_123500	-0.516083	0.0013	0.0141551	-0.444031	0.00116111	0.0154571	-0.589384	0.000853371	0.0104115	GO:0000166,GO:0003676,GO:0004004,GO:0004386,GO:0005524,GO:0005730,GO:0005737,GO:0006396,GO:0008026,GO:0016787,GO:0017111,GO:0044822	ATP dependent RNA helicase DHX37;Smp_123500
Smp_123830	-0.84486	5e-05	0.000984357	-0.665224	6.91e-05	0.00194253	-0.916876	3.21e-05	0.000899069	GO:0005201,GO:0005578,GO:0005581	collagen alpha (xi) chain;Smp_123830
Smp_123990	-0.6026	0.0002	0.00321536	-0.484617	6.03e-05	0.00176414	-0.637334	5.56e-05	0.00138892	GO:0000166,GO:0003723,GO:0004812,GO:0004829,GO:0005524,GO:0005737,GO:0006418,GO:0006435,GO:0016874,GO:0016876,GO:0043039	threonyl tRNA synthetase;Smp_123990
Smp_124120	-0.641939	0.00125	0.0137567	-0.534697	1.99e-05	0.000758438	-0.702926	0.000390357	0.00599027	GO:0003677,GO:0003887,GO:0005634,GO:0006260,GO:0006261,GO:0008622,GO:0016740,GO:0016779,GO:0042276	dna polymerase epsilon subunit 2;Smp_124120
Smp_124230	-1.18628	5e-05	0.000984357	-0.823805	7.25e-07	5.44e-05	-1.11094	1.84e-06	9.79e-05	GO:0000150,GO:0000166,GO:0000400,GO:0000724,GO:0000730,GO:0000794,GO:0003677,GO:0003684,GO:0003690,GO:0003697,GO:0004520,GO:0005524,GO:0005634,GO:0005654,GO:0006259,GO:0006281,GO:0006312,GO:0007131,GO:0008094,GO:0010212,GO:0017111,GO:0042148,GO:0070192,GO:1990426	dna repair protein rad51 1;Smp_124230
Smp_124240	-0.638794	5e-05	0.000984357	-0.427471	0.00625572	0.0496349	-0.600744	0.00231004	0.0211555	GO:0005890,GO:0006813,GO:0006814,GO:0016020,GO:0016021	sodium:potassium dependent atpase beta subunit;Smp_124240
Smp_124280	-0.908222	0.0022	0.0210106	-0.626666	0.000650594	0.0101663	-0.83862	0.00351899	0.0281779		hypothetical protein;note=predicted by EVM2;Smp_124280
Smp_124430	-0.480138	0.0011	0.0125643	-0.401535	5.72e-06	0.000275884	-0.53909	0.000274521	0.0046111	GO:0000139,GO:0005198,GO:0005488,GO:0005737,GO:0005794,GO:0006810,GO:0006886,GO:0015031,GO:0016020,GO:0016192,GO:0030117,GO:0030126,GO:0030663,GO:0031410	coatomer protein complex%2C subunit beta 1;Smp_124430
Smp_124460	-0.710727	5e-05	0.000984357	-0.53863	4.56e-06	0.000228344	-0.722891	7.89e-06	0.000300009	GO:0000166,GO:0005524,GO:0006200,GO:0009055,GO:0016887,GO:0017111,GO:0051536	ATP binding cassette sub family E;Smp_124460
Smp_124640	-0.539506	0.0009	0.0106968	-0.416128	1.75e-06	0.000108489	-0.542074	0.000127437	0.00258065	GO:0000398,GO:0004386,GO:0005681,GO:0097157	intron binding protein aquarius;Smp_124640
Smp_124950	-0.736017	5e-05	0.000984357	-0.49275	4.51e-06	0.00022701	-0.65271	0.000100642	0.00218947	GO:0005515	SET and MYND domain containing protein 4;Smp_124950
Smp_125040	-0.734371	5e-05	0.000984357	-0.553029	0.000144689	0.00344056	-0.747314	0.000322398	0.00523667		Epa2p protein;Smp_125040
Smp_125760	-0.969729	0.0001	0.00179005	-0.688722	2.01e-05	0.000761563	-0.941377	1.48e-05	0.000489984	GO:0005515,GO:0016853	denticleless protein;Smp_125760
Smp_126910	-0.977899	5e-05	0.000984357	-0.719553	2.65e-05	0.00093405	-0.979022	6.81e-06	0.000274685	GO:0000028,GO:0000462,GO:0005515,GO:0030515,GO:0032040,GO:0034388	periodic tryptophan protein 2;Smp_126910
Smp_127040	-0.427212	0.0064	0.0469562	-0.285169	0.000414819	0.00742826	-0.366588	0.00794087	0.0487983		rho GTPase activating protein 190;Smp_127040.2
Smp_127050	-0.521807	0.0012	0.0133497	-0.367998	3.89e-05	0.00127172	-0.474109	0.000576367	0.00798511	GO:0000014,GO:0000722,GO:0000723,GO:0000724,GO:0000784,GO:0000790,GO:0000794,GO:0003691,GO:0004003,GO:0004017,GO:0005524,GO:0005634,GO:0006281,GO:0007004,GO:0007131,GO:0008408,GO:0016233,GO:0016887,GO:0030870,GO:0032508,GO:0035861,GO:0043047,GO:0046939,GO:0051880,GO:0070192,GO:0090305	dna repair protein rad50;Smp_127050
Smp_127070	-0.594639	0.0015	0.0158941	-0.434736	0.000287759	0.00573987	-0.581458	0.000961887	0.0113396	GO:0003677,GO:0005664,GO:0006260	origin recognition complex subunit;Smp_127070
Smp_127490	-0.712156	0.0001	0.00179005	-0.573335	9.22e-07	6.37e-05	-0.776533	1.52e-05	0.000498092	GO:0000166,GO:0000724,GO:0003676,GO:0003677,GO:0003824,GO:0004386,GO:0005524,GO:0005622,GO:0005634,GO:0005694,GO:0005737,GO:0006310,GO:0008026,GO:0009378,GO:0032508,GO:0043140,GO:0044237	blooms syndrome DNA helicase;Smp_127490
Smp_127820	-0.634778	5e-05	0.000984357	-0.473829	4.02e-09	8.66e-07	-0.604704	1.67e-06	9.18e-05	GO:0016020,GO:0016021	hypothetical protein;Smp_127820
Smp_128050	-0.432651	0.00365	0.0308386	-0.291571	0.000299522	0.00593886	-0.375213	0.00246014	0.0220456	GO:0005049,GO:0005488,GO:0005515,GO:0005635,GO:0005643,GO:0005829,GO:0006606,GO:0006611,GO:0006886,GO:0008536,GO:0008565	exportin 2;Smp_128050
Smp_128200	-1.10198	5e-05	0.000984357	-0.856548	1.21e-11	6.33e-09	-1.20316	2.47e-09	5.14e-07	GO:0000166,GO:0000910,GO:0000915,GO:0003777,GO:0005524,GO:0005874,GO:0005875,GO:0007018,GO:0008017,GO:0072383,GO:0005871	kinesin protein kif23;Smp_128200
Smp_128210	-0.956404	5e-05	0.000984357	-0.783009	1.91e-08	3.06e-06	-1.08137	1.44e-07	1.39e-05		claspin protein;Smp_128210
SmVG_024895:Smp_128480	-0.994879	5e-05	0.000984357	-0.811367	8.68e-06	0.000390133	-1.13721	1.55e-07	1.45e-05		protein Kinase C family member (pkc 2);Smp_128480
Smp_129260	-0.543281	0.0001	0.00179005	-0.415781	2.83e-07	2.61e-05	-0.554551	1.06e-05	0.000374166	GO:0003677,GO:0003910,GO:0003950,GO:0005634,GO:0005737,GO:0006273,GO:0006471,GO:0008270,GO:0016740,GO:0016757,GO:0051103,GO:0051287	poly (ADP ribose) polymerase;Smp_129260
Smp_129410	-0.996002	5e-05	0.000984357	-0.722479	2.48e-07	2.38e-05	-0.979474	1.03e-07	1.07e-05		hypothetical protein;Smp_129410
SmVG_011237:Smp_129710	-0.811836	5e-05	0.000984357	-0.574596	2.79e-10	8.73e-08	-0.784203	1.54e-07	1.45e-05		Uveal autoantigen with coiled coil domains;Smp_129710
Smp_130180	-0.420749	0.00575	0.0433979	-0.356632	0.000206606	0.00451234	-0.460742	0.00122982	0.0135543	GO:0005488,GO:0005515,GO:0016567	protein vprbp;Smp_130180
Smp_130330	-0.587457	0.0011	0.0125643	-0.3947	6.71e-05	0.00190438	-0.533036	0.000840566	0.0103017		hypothetical protein;Smp_130330
SmVG_035057:Smp_130400	-0.594131	0.0001	0.00179005	-0.474041	3.88e-06	0.000201279	-0.615865	2.85e-05	0.00081847		hypothetical protein;Smp_130400
SmVG_023582:Smp_130760	-0.657255	0.00025	0.00389112	-0.471194	1.05e-05	0.000454506	-0.61962	9.33e-05	0.00205558		Mediator of DNA damage checkpoint protein 1;Smp_130760
SmVG_023582:Smp_130770	-0.657255	0.00025	0.00389112	-0.471194	1.05e-05	0.000454506	-0.61962	9.33e-05	0.00205558		hypothetical protein;Smp_130770
Smp_130780	-1.48371	0.00545	0.0418105	-0.981475	0.000229414	0.0048413	-1.42301	4.15e-05	0.00109481	GO:0005215,GO:0016020,GO:0016021,GO:0034220,GO:0055085	monocarboxylate transporter;Smp_130780
Smp_130970	-1.54575	5e-05	0.000984357	-1.06834	4.53e-13	2.83e-10	-1.50374	8.29e-12	4.08e-09	GO:0000079,GO:0005634,GO:0007049,GO:0010389,GO:0019901,GO:0051301,GO:0051726	G2:mitotic specific cyclin B3;Smp_130970
Smp_131050	-0.977829	5e-05	0.000984357	-0.637055	1.36e-06	8.71e-05	-0.901469	9.13e-06	0.000335891	GO:0000166,GO:0001932,GO:0005952,GO:0008603,GO:0016301,GO:0016310,GO:0030552,GO:0045859	cAMP dependent protein kinase R2;Smp_131050
Smp_131110	-2.7555	5e-05	0.000984357	-1.79599	0.00173158	0.0201496	-2.42496	2.23e-05	0.000668974	GO:0016020,GO:0016021	hypothetical protein;Smp_131110.2
SmVG_011622:Smp_131880	-0.459613	0.00445	0.0357989	-0.310469	0.000878267	0.0126128	-0.406886	0.0043955	0.0326142		bromodomain adjacent to zinc finger domain;Smp_131880
Smp_132510	-0.776247	0.00045	0.00622055	-0.593954	5.83e-05	0.00172211	-0.800335	6.87e-05	0.00164728	GO:0000724,GO:0003677,GO:0004842,GO:0005634,GO:0005886,GO:0006281,GO:0006974,GO:0008270,GO:0016567,GO:0031436,GO:0035066,GO:0035067,GO:0042127,GO:0045717,GO:0045944,GO:0070531,GO:0071158	breast cancer type 1 susceptibility protein;Smp_132510
Smp_132590	-0.416055	0.00645	0.0471881	-0.349658	6.72e-05	0.00190438	-0.45221	0.00068403	0.00896105	GO:0005488,GO:0005634	CCAAT:enhancer binding protein (C:EBP)%2C zeta;Smp_132590
Smp_132800	-2.01995	5e-05	0.000984357	-1.16794	6.1e-05	0.00177824	-1.63236	3.84e-06	0.00017771	GO:0046983	STARP antigen;Smp_132800
Smp_132810	-1.08983	0.0001	0.00179005	-0.803803	0.000128776	0.00313601	-1.0961	0.000283011	0.00471713	GO:0046983	STARP antigen;Smp_132810
Smp_132950	-0.814222	0.0013	0.0141551	-0.657035	3.29e-05	0.00109534	-0.870167	0.000560914	0.00787169	GO:0003677	hypothetical protein;note=pfam_scan%3BPfam:PF13384.1%3B%3BE()%3D1.7E-8%3Bscore%3D33.6%3Bquer y 14-50%3Bdescription%3DHTH_23;Smp_132950
Smp_133170	-0.780314	0.0001	0.00179005	-0.606917	9.48e-05	0.00249146	-0.800108	0.000203228	0.00368805	GO:0005737,GO:0045765	vasohibin protein;Smp_133170
Smp_133180	-0.647285	5e-05	0.000984357	-0.429122	0.00315796	0.0307047	-0.569546	0.00131698	0.0143111	GO:0000213,GO:0003676,GO:0004518,GO:0005622,GO:0006388,GO:0008270,GO:0046872,GO:0090305,GO:0090501,GO:0090502	zinc finger protein;Smp_133180
Smp_133280	-0.413879	0.00395	0.0329124	-0.320912	0.000265003	0.00542657	-0.409481	0.00416186	0.0315092	GO:0000166,GO:0004812,GO:0004814,GO:0005524,GO:0005737,GO:0006412,GO:0006418,GO:0006420,GO:0016874	arginyl tRNA synthetase%2C cytoplasmic;Smp_133280
Smp_133350	-0.538325	0.0022	0.0210106	-0.477144	0.00465443	0.0407022	-0.612172	0.00173733	0.0174119	GO:0005525,GO:0005634,GO:0005730,GO:0042254	nucleolar gtp binding protein;Smp_133350
Smp_133710	-0.436809	0.0032	0.0279578	-0.369801	5.12e-06	0.000251801	-0.484393	0.000571323	0.00797644	GO:0005488,GO:0005635,GO:0005829,GO:0006606,GO:0007165,GO:0008565	hypothetical protein;Smp_133710
Smp_133860	-0.531509	0.00375	0.0315018	-0.412488	0.000384495	0.00701931	-0.546991	0.00281331	0.0242671	GO:0001104,GO:0006357,GO:0006369,GO:0016592,GO:0070847	Mediator of RNA polymerase II transcription;Smp_133860
Smp_133990	-0.943926	5e-05	0.000984357	-0.758272	1.26e-07	1.37e-05	-1.02209	2.2e-06	0.000112637		DNA topoisomerase 2 binding protein 1;Smp_133990
Smp_134060	-0.589917	0.0004	0.00569043	-0.505416	0.0037661	0.0351592	-0.651508	0.00233713	0.021333	GO:0000462,GO:0005515,GO:0005730,GO:0032040,GO:0080008	WD repeat and SOF domain containing protein 1;Smp_134060
Smp_134090	-0.477726	0.0034	0.0293304	-0.329194	0.000331275	0.00635718	-0.424212	0.00193499	0.0186843	GO:0000150,GO:0000400,GO:0000707,GO:0003677,GO:0003690,GO:0003697,GO:0004520,GO:0005524,GO:0005657,GO:0006259,GO:0006281,GO:0006312,GO:0007131,GO:0008094,GO:0010212,GO:0033063,GO:0042148,GO:0000724	DNA repair protein RAD51 4;Smp_134090
Smp_134420	-0.611244	0.0012	0.0133497	-0.577123	0.0049594	0.0424362	-0.752544	0.00121341	0.0134417	GO:0000027,GO:0000956,GO:0002181,GO:0003735,GO:0005622,GO:0005730,GO:0005840,GO:0006364,GO:0022625,GO:0030529,GO:0030687,GO:0042254,GO:0070180	mrna turnover protein 4;Smp_134420
SmVG_022170:Smp_134590	-0.492643	0.0007	0.00877738	-0.382826	2.79e-06	0.000155331	-0.496724	8.93e-05	0.00199882		unc 13 (munc13);Smp_134590
SmVG_022170:Smp_134600	-0.492643	0.0007	0.00877738	-0.382826	2.79e-06	0.000155331	-0.496724	8.93e-05	0.00199882		hypothetical protein;Smp_134600
Smp_135120	-0.723608	5e-05	0.000984357	-0.612918	0.000563361	0.00926169	-0.802909	0.000253966	0.00433985	GO:0000463,GO:0005515,GO:0005634,GO:0005654,GO:0005730,GO:0006364,GO:0030687,GO:0042254,GO:0043021,GO:0051726,GO:0070545	ribosome biogenesis protein bop1;Smp_135120
Smp_135360	-1.3965	0.00055	0.0072325	-1.04982	3.36e-07	2.98e-05	-1.37366	4.04e-07	2.96e-05	GO:0000166,GO:0000780,GO:0004672,GO:0004674,GO:0005524,GO:0005876,GO:0006468,GO:0007049,GO:0007052,GO:0016301,GO:0016310,GO:0016772,GO:0031616,GO:0032133,GO:0032465,GO:0035174,GO:0035404,GO:0051233	serine:threonine protein kinase 12 B;Smp_135360
Smp_135840	-1.04492	5e-05	0.000984357	-0.786317	6.38e-05	0.00184071	-1.11437	9.95e-07	6.31e-05	GO:0016020,GO:0016021	hypothetical protein;note=predicted by EVM2;note=tmhmm%3B%3Bquery 1-229%3B;note=%3Bquery 42-229%3B;note=%3Bquery 19-41%3B;note=%3Bquery 1-18%3B;Smp_135840
Smp_135890	-0.842644	0.00255	0.0231668	-0.62084	0.000948757	0.0133191	-0.828258	0.000641661	0.00856127	GO:0005622,GO:0008270,GO:0046872	hypothetical protein;Smp_135890
Smp_135900	-0.864457	0.00055	0.0072325	-0.535958	4.79e-06	0.000238061	-0.768197	2.29e-05	0.000682286		DNA double strand break repair rad50 ATPase;Smp_135900
Smp_136270	-0.523878	0.0016	0.0165435	-0.445221	1.33e-06	8.63e-05	-0.590752	2.06e-05	0.000623691	GO:0005506,GO:0005737,GO:0006449,GO:0016301,GO:0016310,GO:0016491,GO:0016705,GO:0016706,GO:0019511,GO:0031418,GO:0031543,GO:0055114	2 oxoglutarate and iron dependent oxygenase;Smp_136270
SmVG_011791:Smp_136370	-0.451127	0.0023	0.0216432	-0.325394	0.0005846	0.00948544	-0.430044	0.00356455	0.0284413		hypothetical protein;Smp_136370
SmVG_016695:Smp_136910	-0.476413	0.0042	0.0342172	-0.400105	0.00288475	0.028773	-0.534212	0.00192334	0.0185883		DnaJ dnj 2;Smp_136910
Smp_137070	-0.658275	5e-05	0.000984357	-0.500478	0.00064674	0.0101544	-0.682527	0.000177699	0.00333655	GO:0006810,GO:0016020,GO:0016021	NTF2 export protein 2;Smp_137070.2
Smp_137090	-0.771889	0.00055	0.0072325	-0.585188	0.0001	0.00258872	-0.77725	0.000410948	0.0062095	GO:0005515,GO:0008270,GO:0046872	BRCA1 associated RING domain protein 1;Smp_137090
Smp_137360	-2.8725	5e-05	0.000984357	-1.99413	9.81e-05	0.002566	-2.54985	7.93e-06	0.000300163	GO:0016020,GO:0016021	hypothetical protein;Smp_137360
Smp_137390	-0.817861	5e-05	0.000984357	-0.65515	2e-06	0.000120465	-0.909231	1.38e-05	0.000468831	GO:0003723,GO:0003729	histone RNA hairpin binding protein;Smp_137390
Smp_137460	-1.06488	5e-05	0.000984357	-0.796796	3.48e-06	0.000184746	-1.08702	7.57e-08	8.28e-06	GO:0000166,GO:0000900,GO:0003676,GO:0003730,GO:0005634,GO:0005737,GO:0006412,GO:0008135,GO:0043005,GO:0043022,GO:0045202,GO:1990124,GO:2000766	cytoplasmic polyadenylation element binding;Smp_137460
SmVG_024482:Smp_137590	-0.448552	0.0049	0.0384834	-0.267849	0.000986063	0.0137109	-0.366096	0.00671942	0.0436653		ribosomal RNA methyltransferase;Smp_137590
Smp_137660	-0.961159	5e-05	0.000984357	-0.687259	4.57e-09	9.56e-07	-0.938864	5.28e-08	6.15e-06	GO:0000166,GO:0000910,GO:0003777,GO:0005524,GO:0005794,GO:0005871,GO:0005874,GO:0005875,GO:0007018,GO:0008017,GO:0016887	kinesin protein KIF20A;Smp_137660
Smp_138160	-0.60324	0.00025	0.00389112	-0.449462	6.53e-06	0.000307383	-0.593485	0.000185509	0.00344145		hypothetical protein;Smp_138160
Smp_138470	-0.834126	5e-05	0.000984357	-0.578919	1.24e-05	0.000525265	-0.805115	4.6e-05	0.00117947		hypothetical protein;note=predicted by EVM2;Smp_138470
Smp_138570	-2.24173	5e-05	0.000984357	-1.63663	0.000212372	0.00460759	-2.133	6.94e-06	0.000275408		spore germination protein;Smp_138570
Smp_138610	-0.606858	0.00065	0.00834424	-0.467239	5.7e-05	0.00171018	-0.579463	0.000520696	0.00746193	GO:0000077,GO:0005634,GO:0042393,GO:0045944	tumor protein p53 binding protein 1;Smp_138610
Smp_138750	-1.31606	5e-05	0.000984357	-0.886576	1.76e-09	4.28e-07	-1.25846	8.39e-08	8.83e-06	GO:0006487,GO:0008424,GO:0016740,GO:0016757,GO:0036071,GO:0046921	alpha fucosyltransferase m%3B alpha fucosyltransferase k%3B alpha fucosyltransferase j%3B alpha fucosyltransferase i;Smp_138750
Smp_138930	-0.601182	0.0001	0.00179005	-0.515209	4.2e-06	0.000213089	-0.690705	1.37e-05	0.000468766	GO:0000166,GO:0004812,GO:0004818,GO:0004827,GO:0005524,GO:0005737,GO:0006412,GO:0006418,GO:0006424,GO:0006433,GO:0016874,GO:0016876,GO:0043039	glutamyl tRNA synthetase cytoplasmic;Smp_138930.2
Smp_139080	-1.06919	5e-05	0.000984357	-0.730818	2.9e-13	2.12e-10	-1.03635	1.11e-10	3.89e-08	GO:0005254,GO:0005887,GO:0016020,GO:0016021,GO:0034707,GO:1902476	bestrophin;Smp_139080
SmVG_035057:Smp_139110	-0.594131	0.0001	0.00179005	-0.474041	3.88e-06	0.000201279	-0.615865	2.85e-05	0.00081847		ankyrin 2%2C3:unc44;Smp_139110
SmVG_035057:Smp_139120	-0.594131	0.0001	0.00179005	-0.474041	3.88e-06	0.000201279	-0.615865	2.85e-05	0.00081847		hypothetical protein;Smp_139120
Smp_139340	-0.595247	0.0001	0.00179005	-0.448942	0.000600869	0.00970112	-0.604472	0.000575655	0.00798511	GO:0000166,GO:0005525,GO:0007264,GO:0015031,GO:0030141,GO:0032402,GO:0042470,GO:0045921	hypothetical protein;note=pfam_scan%3BPfam:PF00071.17%3B%3BE()%3D1.4E-48%3Bscore%3D164.1%3Bq uery 170-340%3Bdescription%3DRas;note=iprscan%3BInterPro:IPR003578 : Ras small GTPase%2C Rho type%3BSMART:SM00174%3B%3Bscore%3D4.4E-10%3Bquery 171-343%3Bdescription%3DRas small GTPase%2C Rho type;note=iprscan%3BInterPro:IPR003577 : Ras small GTPase%2C Ras type%3BSMART:SM00173%3B%3Bscore%3D4.1E-22%3Bquery …
Smp_139720	-1.05409	5e-05	0.000984357	-0.770937	2.45e-05	0.000889772	-1.0784	1.17e-06	7.03e-05	GO:0005385,GO:0005623,GO:0006882,GO:0016020,GO:0016021,GO:0030001,GO:0046873,GO:0055085,GO:0071577	zinc transporter;Smp_139720
Smp_140240	-0.668298	0.00125	0.0137567	-0.516797	0.000187402	0.00419767	-0.698366	0.00010836	0.0023028		hypothetical protein;Smp_140240
Smp_140530	-0.77818	0.00085	0.0102812	-0.583461	0.000213207	0.00461808	-0.777964	0.000837641	0.0102775	GO:0000166,GO:0003677,GO:0003689,GO:0005524,GO:0005663,GO:0006260,GO:0006261,GO:0017111	replication factor c subunit 2;Smp_140530
Smp_140690	-0.468585	0.0047	0.0373415	-0.429383	2.11e-05	0.000795106	-0.554048	0.000801796	0.0100077	GO:0001054,GO:0003677,GO:0003899,GO:0005634,GO:0005736,GO:0006351,GO:0006360,GO:0032549	DNA directed RNA polymerase I subunit RPA2;Smp_140690
Smp_140890	-0.485619	0.00115	0.0129621	-0.452076	0.00222067	0.023876	-0.610015	0.00091301	0.0108938	GO:0000244,GO:0000386,GO:0000398,GO:0003676,GO:0003723,GO:0005681,GO:0005682,GO:0017070,GO:0030619,GO:0030620,GO:0030623,GO:0071013,GO:0097157	pre mRNA processing splicing factor 8;Smp_140890
Smp_141160	-1.08274	0.0036	0.0305672	-0.809562	2.58e-06	0.000145443	-1.10375	2.96e-06	0.000143897	GO:0005515,GO:0008270,GO:0046872	E3 ubiquitin protein ligase RNF168;Smp_141160
SmVG_002323:Smp_141700	-0.621875	0.0002	0.00321536	-0.456986	0.0017005	0.0199828	-0.597192	0.00226825	0.0209368		hypothetical protein;note=predicted by EVM2;Smp_141700
SmVG_002323:Smp_141710	-0.621875	0.0002	0.00321536	-0.456986	0.0017005	0.0199828	-0.597192	0.00226825	0.0209368		kinetochore associated protein 1;Smp_141710
Smp_142550	-0.403958	0.00635	0.0467231	-0.307095	0.000151469	0.00356944	-0.387678	0.00449642	0.0330939	GO:0005643	nuclear pore membrane;Smp_142550
Smp_142620	-0.655068	5e-05	0.000984357	-0.485745	3.61e-08	5.21e-06	-0.641897	6.06e-06	0.000254432	GO:0000166,GO:0004016,GO:0004383,GO:0004672,GO:0005524,GO:0005886,GO:0006182,GO:0006468,GO:0007165,GO:0008074,GO:0009190,GO:0016020,GO:0016021,GO:0016301,GO:0016310,GO:0016772,GO:0016829,GO:0016849,GO:0035556	atrial natriuretic peptide receptor 1;Smp_142620
SmVG_024045:Smp_142740	-1.4206	5e-05	0.000984357	-0.981672	0.00354683	0.0335439	-1.35728	0.000771015	0.00973564		hypothetical protein;Smp_142740
SmVG_023108:Smp_142910	-0.422762	0.00625	0.0461528	-0.359009	0.000350467	0.00658115	-0.479542	0.00305755	0.0257806		coatomer subunit alpha;Smp_142910
SmVG_023108:Smp_142920	-0.422762	0.00625	0.0461528	-0.359009	0.000350467	0.00658115	-0.479542	0.00305755	0.0257806		coatomer protein complex subunit alpha;note=pfam_scan%3BPfam:PF04053.9%3B%3BE()%3D4.1E-12%3Bscore%3D45.5%3Bque ry 2-68%3Bdescription%3DCoatomer_WDAD;note=pfam_scan%3BPfam:PF06957.6%3B%3BE()%3D3.1E-144%3Bscore%3D480.5%3Bq uery 153-547%3Bdescription%3DCOPI_C;note=iprscan%3BInterPro:IPR006692 : Coatomer%2C WD associated region%3BPfam:PF04053%3B%3Bscore%3D2.5E-25%3Bquery 1-83%3Bdescription%3DCoatomer…
SmVG_015590:Smp_143140	-0.825645	5e-05	0.000984357	-0.747315	0.00167596	0.019783	-1.01056	0.000111904	0.00234048		elongation factor 2;Smp_143140
SmVG_015590:Smp_143150	-0.825645	5e-05	0.000984357	-0.747315	0.00167596	0.019783	-1.01056	0.000111904	0.00234048		elongation factor 2;note=pfam_scan%3BPfam:PF00009.22%3B%3BE()%3D1.5E-60%3Bscore%3D203.7%3Bq uery 32-364%3Bdescription%3DGTP_EFTU;note=pfam_scan%3BPfam:PF03144.20%3B%3BE()%3D2.1E-13%3Bscore%3D50.0%3Bqu ery 416-491%3Bdescription%3DGTP_EFTU_D2;note=iprscan%3BInterPro:IPR004161 : Translation elongation factor EFTu/EF1A%2C domain 2%3BPfam:PF03144%3B%3Bscore%3D7.9E-15%3Bquery 415-492%3Bdescription%3DTr…
Smp_143460	-1.1312	5e-05	0.000984357	-0.816682	6.76e-11	2.54e-08	-1.14849	1.07e-08	1.54e-06	GO:0007267,GO:0023052	disks large associated protein 5;Smp_143460
Smp_143490	-1.22181	5e-05	0.000984357	-0.961689	1.12e-10	3.87e-08	-1.33776	1.05e-10	3.81e-08	GO:0000166,GO:0003677,GO:0003678,GO:0003682,GO:0003688,GO:0004386,GO:0005524,GO:0005634,GO:0006260,GO:0006270,GO:0016787,GO:0032508,GO:0042555	DNA replication licensing factor MCM5;Smp_143490
SmVG_018915:Smp_143650	-0.761851	5e-05	0.000984357	-0.537032	1.63e-10	5.22e-08	-0.729451	7.87e-08	8.36e-06		midasin;Smp_143650
SmVG_018915:Smp_143660	-0.761851	5e-05	0.000984357	-0.537032	1.63e-10	5.22e-08	-0.729451	7.87e-08	8.36e-06		midasin;Smp_143660
Smp_143740	-0.812441	5e-05	0.000984357	-0.578907	1.97e-07	2.01e-05	-0.777138	6.04e-06	0.000254432	GO:0004853,GO:0005829,GO:0006779,GO:0006782,GO:0006783,GO:0016829,GO:0016831	uroporphyrinogen decarboxylase;Smp_143740
Smp_143750	-0.758483	5e-05	0.000984357	-0.526899	0.000127455	0.00310961	-0.715671	6.95e-05	0.00166241	GO:0016020,GO:0016021	transmembrane protein 63A;Smp_143750
Smp_143970	-2.01479	5e-05	0.000984357	-1.53559	0.00222043	0.023876	-1.97593	0.000285078	0.00474429	GO:0004842,GO:0005515,GO:0016567,GO:0031463	kelch protein 10;Smp_143970
SmVG_002870:Smp_144160	-0.825464	5e-05	0.000984357	-0.598066	8.51e-07	6.04e-05	-0.818031	7.87e-06	0.000300009		hypothetical protein;Smp_144160
Smp_144760	-0.428882	0.0036	0.0305672	-0.296004	0.000261616	0.0053824	-0.388523	0.00679102	0.0440036	GO:0008028,GO:0015718,GO:0016020,GO:0016021,GO:0055085	monocarboxylate transporter;Smp_144760
Smp_144770	-0.460815	0.00135	0.0145451	-0.340393	2.87e-05	0.000987815	-0.445756	0.00155338	0.0161201	GO:0016020,GO:0016021,GO:0055085	hypothetical protein;Smp_144770
Smp_144840	-0.595883	0.00015	0.00255573	-0.381313	4.04e-06	0.000208885	-0.507872	0.000318467	0.0051962		Thioredoxin domain containing protein 4;Smp_144840
Smp_144910	-0.87909	5e-05	0.000984357	-0.687043	0.000614208	0.00981984	-0.974376	4.42e-05	0.00113952	GO:0005581	collagen type I:II:III:V:XI alpha;Smp_144910
Smp_144960	-0.840757	5e-05	0.000984357	-0.541644	2.11e-08	3.34e-06	-0.741419	3.5e-06	0.000163961		FTS and Hook interacting protein;note=predicted by EVM2;note=pfam_scan%3BPfam:PF10257.4%3B%3BE()%3D3.1E-32%3Bscore%3D111.7%3Bqu ery 23-397%3Bdescription%3DRAI16-like;note=iprscan%3BInterPro:IPR019384 : Retinoic acid induced 16-like protein%3BPfam:PF10257%3B%3Bscore%3D2.2E-10%3Bquery 14-405%3Bdescription%3DRetinoic acid induced 16-like protein;Smp_144960
Smp_146010	-0.611712	0.0003	0.00445311	-0.482455	0.000266382	0.00543784	-0.629346	0.000515062	0.00740077	GO:0003824,GO:0004222,GO:0005739,GO:0008152,GO:0008270,GO:0016485,GO:0043171,GO:0046872,GO:0051603	insulysin unit 3 (M16 family);Smp_146010
Smp_146030	-0.52666	0.00365	0.0308386	-0.398372	0.000805683	0.0118161	-0.51617	0.00132665	0.0143874	GO:0000455,GO:0003824,GO:0004126,GO:0008152,GO:0008270,GO:0008829,GO:0009972,GO:0009982,GO:0016020,GO:0016021,GO:0016787,GO:0019239	tRNA specific adenosine deaminase protein;Smp_146030
Smp_146110	-0.734015	5e-05	0.000984357	-0.500597	6.15e-08	7.92e-06	-0.668982	3.3e-06	0.000156695	GO:0001056,GO:0005666,GO:0006383	DNA directed RNA polymerase III subunit RPC3;Smp_146110
Smp_146160	-1.06171	5e-05	0.000984357	-0.781209	2.12e-06	0.000124372	-1.07533	1.85e-06	9.79e-05		Fanconi anemia group D2 protein;note=predicted by EVM2;note=trans_spliced (SO:0000870);Smp_146160
Smp_146810	-0.676851	0.0003	0.00445311	-0.460461	0.00445116	0.039477	-0.596324	0.00820502	0.0498705	GO:0003779,GO:0016043,GO:0030036	protein diaphanous;Smp_146810
SmVG_001136:Smp_147850	-0.438299	0.00555	0.042419	-0.345968	2.71e-05	0.000943445	-0.445346	0.00095741	0.0113114		large subunit gtpase 1;Smp_147850
SmVG_002616:Smp_147930	-0.432714	0.00355	0.0302428	-0.343049	0.00269954	0.0275112	-0.447201	0.0053757	0.0372863		acyl coenzyme A binding domain containing protein;Smp_147930
SmVG_002616:Smp_147940	-0.432714	0.00355	0.0302428	-0.343049	0.00269954	0.0275112	-0.447201	0.0053757	0.0372863		phosphatidate phosphatase lpin3;Smp_147940
SmVG_002616:Smp_147940.2	-0.432714	0.00355	0.0302428	-0.343049	0.00269954	0.0275112	-0.447201	0.0053757	0.0372863		phosphatidate phosphatase lpin3;Smp_147940.2
Smp_148590	-1.0596	5e-05	0.000984357	-0.727235	1.54e-07	1.65e-05	-0.97728	2.79e-06	0.000138245		hypothetical protein;Smp_148590
Smp_148680	-0.765609	0.00085	0.0102812	-0.493015	0.000579437	0.00943633	-0.666813	0.00226048	0.0208959		DNA double strand break repair rad50 ATPase;Smp_148680
Smp_148990	-0.543442	0.00635	0.0467231	-0.440131	9.86e-05	0.00257243	-0.564985	0.000268538	0.00454584	GO:0000154,GO:0016020,GO:0016021,GO:0030515,GO:0031428,GO:0032040	Nucleolar protein 5;Smp_148990
Smp_149070	-0.661288	5e-05	0.000984357	-0.506031	5.14e-08	6.88e-06	-0.674485	7.82e-06	0.000300009	GO:0006364,GO:0006409,GO:0032040,GO:0032545,GO:0034456	Nucleolar protein 6;note=pfam_scan%3BPfam:PF03813.9%3B%3BE()%3D2.4E-18%3Bscore%3D65.0%3Bque ry 486-707%3Bdescription%3DNrap;note=pfam_scan%3BPfam:PF03813.9%3B%3BE()%3D1.2E-42%3Bscore%3D145.4%3Bqu ery 20-410%3Bdescription%3DNrap;note=iprscan%3BInterPro:IPR005554 : Nrap protein%3BPfam:PF03813%3B%3Bscore%3D2.3E-8%3Bquery 87-140%3Bdescription%3DNrap protein;Smp_149070
Smp_149260	-0.958069	0.0006	0.00777045	-0.802966	9.77e-06	0.000431961	-1.07334	7.18e-05	0.00169151	GO:0000166,GO:0003777,GO:0005524,GO:0005871,GO:0005874,GO:0005875,GO:0007018,GO:0007059,GO:0008017,GO:0008574,GO:0090307	kinesin family 1;Smp_149260
Smp_149490	-1.36249	5e-05	0.000984357	-0.862169	3.99e-09	8.66e-07	-1.21779	1.1e-08	1.56e-06		hypothetical protein;Smp_149490
Smp_149610	-2.42138	5e-05	0.000984357	-1.61743	0.000132968	0.00321426	-2.31067	4.73e-07	3.37e-05	GO:0005488,GO:0030246	hypothetical protein;Smp_149610
Smp_149900	-0.731996	5e-05	0.000984357	-0.666899	6.83e-05	0.00192812	-0.901886	6.31e-06	0.000261976	GO:0000166,GO:0005524,GO:0005737,GO:0006457,GO:0044267,GO:0051082	chaperonin containing TCP1%2C subunit 7 (eta);note=pfam_scan%3BPfam:PF00118.19%3B%3BE()%3D5.8E-145%3Bscore%3D483.5%3B query 33-523%3Bdescription%3DCpn60_TCP1;note=iprscan%3BInterPro:IPR002423 : Chaperonin Cpn60/TCP-1%3BPfam:PF00118%3B%3Bscore%3D5.9E-162%3Bquery 33-525%3Bdescription%3DChaperonin Cpn60/TCP-1;Smp_149900
Smp_150350	-0.477518	0.00195	0.0194375	-0.354262	3.12e-05	0.00105829	-0.465659	0.000138664	0.00273143	GO:0005509,GO:0005515,GO:0005544,GO:0005886,GO:0006906,GO:0017158,GO:0019905,GO:0030276,GO:0048791,GO:0098793	synaptotagmin XIV;Smp_150350
Smp_150360	-0.578183	0.00245	0.0225378	-0.377032	0.00119899	0.0158329	-0.485253	0.00217783	0.0203402	GO:0003723,GO:0004842,GO:0005622,GO:0005634,GO:0005737,GO:0006464,GO:0008270,GO:0016567,GO:0016874,GO:0042787,GO:0043130	ubiquitin protein ligase edd;Smp_150360
Smp_150690	-0.568138	5e-05	0.000984357	-0.481226	9.74e-05	0.00255207	-0.636801	0.000115154	0.00239	GO:0009987,GO:0016787	proliferation associated protein 2G4 38 kDa;Smp_150690
Smp_150990	-0.651574	0.00045	0.00622055	-0.460318	0.00176162	0.0202656	-0.589215	0.00463128	0.0337426	GO:0003333,GO:0005887,GO:0015171,GO:0015179,GO:0015297,GO:0015807,GO:0016020,GO:0016021,GO:1902475	y+l amino acid transporter 2;Smp_150990
Smp_151030	-0.503185	0.0016	0.0165435	-0.427645	0.00148245	0.0183039	-0.559129	0.000897154	0.0108117	GO:0000166,GO:0003857,GO:0008152,GO:0016491,GO:0047015,GO:0055114	3 hydroxyacyl coenzyme A dehydrogenase type 2;Smp_151030
Smp_151070	-0.424343	0.0042	0.0342172	-0.358416	0.00477859	0.0413472	-0.464708	0.0053109	0.0370307	GO:0006355,GO:0006357,GO:0032784,GO:0032968	transcription elongation factor spt5;Smp_151070
Smp_151150	-1.53222	5e-05	0.000984357	-1.11716	0.00208899	0.0228692	-1.49362	0.000195506	0.00359003		arabinogalactan protein;Smp_151150
Smp_151160	-1.86388	5e-05	0.000984357	-1.29756	0.00586117	0.0477553	-1.72149	0.000532568	0.00758193		Stress protein DDR48;Smp_151160
Smp_151280	-0.477805	0.0023	0.0216432	-0.334859	0.00152553	0.0185831	-0.447779	0.00330769	0.0271873	GO:0003677,GO:0003700,GO:0006355,GO:0043565	cAMP responsive element binding protein 3;Smp_151280
Smp_151360	-0.909208	0.00075	0.00931326	-0.651009	0.000169499	0.00390323	-0.889352	4.36e-05	0.00112943		hypothetical protein;Smp_151360
Smp_151560	-0.965908	0.0002	0.00321536	-0.627096	1.47e-05	0.000597739	-0.872002	3.49e-05	0.000961401	GO:0000166,GO:0003677,GO:0005524,GO:0006260,GO:0017111	dna replication licensing factor mcm9;Smp_151560
SmVG_016740:Smp_151850	-1.15926	5e-05	0.000984357	-0.749592	0.00357356	0.0337215	-1.05433	0.00022247	0.00393187		inositol 1%2C4%2C5 trisphosphate receptor type 1;note=pfam_scan%3BPfam:PF08454.6%3B%3BE()%3D3.2E-5%3Bscore%3D23.3%3Bquer y 136-213%3Bdescription%3DRIH_assoc;Smp_151850
SmVG_016740:Smp_151860	-1.15926	5e-05	0.000984357	-0.749592	0.00357356	0.0337215	-1.05433	0.00022247	0.00393187		inositol 1 4%2C5 trisphosphate receptor type;note=pfam_scan%3BPfam:PF01365.16%3B%3BE()%3D1.2E-30%3Bscore%3D106.1%3Bq uery 457-606%3Bdescription%3DRYDR_ITPR;note=pfam_scan%3BPfam:PF02815.14%3B%3BE()%3D8.8E-31%3Bscore%3D106.8%3Bq uery 242-421%3Bdescription%3DMIR;note=pfam_scan%3BPfam:PF08709.6%3B%3BE()%3D1.8E-27%3Bscore%3D95.6%3Bque ry 12-238%3Bdescription%3DIns145_P3_rec;note=iprscan%3BInterPro:IP…
SmVG_008571:Smp_152080	-0.695612	0.00155	0.0161898	-0.542045	2.57e-05	0.000921194	-0.732627	0.000143793	0.00280068		hypothetical protein;note=predicted by EVM2;Smp_152080
SmVG_023606:Smp_152350	-0.434335	0.0041	0.033643	-0.302628	0.000384136	0.00701931	-0.38494	0.00171504	0.0172844		potassium voltage gated channel subfamily H;Smp_152350
Smp_152670	-0.684054	0.00105	0.0121556	-0.472291	0.000564402	0.00926169	-0.640799	0.00303373	0.0256777	GO:0005634,GO:0006281,GO:0048476	crossover junction endonuclease EME1;Smp_152670
Smp_152740	-0.985517	5e-05	0.000984357	-0.734843	4.19e-06	0.000213089	-0.987429	3.46e-07	2.66e-05	GO:0005515	Cirhin;Smp_152740
Smp_153520	-1.03638	5e-05	0.000984357	-0.820663	1.74e-05	0.000679076	-1.11994	6.23e-06	0.000259446	GO:0000902,GO:0000910,GO:0005085,GO:0005089,GO:0005096,GO:0005622,GO:0005634,GO:0005737,GO:0035023,GO:0043547,GO:0045666	protein ect2;Smp_153520
Smp_153760	-0.545495	0.0014	0.0149426	-0.46895	0.00132855	0.0168815	-0.597104	0.00290893	0.024874	GO:0003677,GO:0003899,GO:0006351,GO:0016740,GO:0016779,GO:0032549	DNA directed RNA polymerase III subunit;Smp_153760
Smp_153790	-1.14039	5e-05	0.000984357	-0.958775	0.0039047	0.0360429	-1.29269	0.000136603	0.00270065	GO:0003735,GO:0005840,GO:0006412,GO:0022625	ribosomal protein l4;Smp_153790
Smp_154030	-1.50426	5e-05	0.000984357	-1.12705	1.89e-05	0.000728647	-1.55545	6.76e-08	7.68e-06		hypothetical protein;note=predicted by EVM2;Smp_154030
Smp_154080	-1.26749	5e-05	0.000984357	-0.990449	4.09e-07	3.47e-05	-1.36378	5.23e-08	6.15e-06		hypothetical protein;Smp_154080
SmVG_020611:Smp_154240	-0.443045	0.00365	0.0308386	-0.318796	0.000206353	0.00451234	-0.413721	0.00070907	0.00921111		hypothetical protein;Smp_154240
Smp_154390	-0.840434	0.0006	0.00777045	-0.521149	0.00247161	0.0258711	-0.759521	0.00634092	0.0420425		hypothetical protein;Smp_154390
SmVG_008710:Smp_154910	-0.653025	5e-05	0.000984357	-0.538542	0.000136132	0.00328469	-0.57505	0.000767373	0.00971229		hypothetical protein;Smp_154910
Smp_154940	-1.03736	5e-05	0.000984357	-0.784452	3.89e-07	3.34e-05	-1.07321	8.58e-06	0.00031951		hypothetical protein;note=predicted by EVM2;Smp_154940
SmVG_015845:Smp_155810	-1.00345	5e-05	0.000984357	-0.682358	0.000613934	0.00981984	-0.916274	0.000216515	0.00386445		protocadherin 11;Smp_155810
SmVG_015845:Smp_155820	-1.00345	5e-05	0.000984357	-0.682358	0.000613934	0.00981984	-0.916274	0.000216515	0.00386445		protocadherin 11;note=predicted by EVM2;Smp_155820
Smp_155920	-0.539144	0.0007	0.00877738	-0.379199	0.000131577	0.00318648	-0.513242	0.00216599	0.0202471	GO:0003676,GO:0003723	high density lipoprotein receptor (hdl);Smp_155920
Smp_156340	-0.607169	0.00305	0.0267612	-0.403771	0.000528342	0.00883441	-0.537483	0.000904312	0.0108738	GO:0005506,GO:0009055,GO:0016020,GO:0016021,GO:0016705,GO:0020037,GO:0055114	hypothetical protein;Smp_156340
Smp_156360	-0.661093	0.0002	0.00321536	-0.444523	0.000712981	0.0108192	-0.584895	0.00239952	0.021715	GO:0000287,GO:0003677,GO:0003700,GO:0003824,GO:0004743,GO:0005634,GO:0006096,GO:0006355,GO:0016301,GO:0016310,GO:0016740,GO:0030955,GO:0043565	pyruvate kinase;Smp_156360
Smp_156570	-0.67822	0.0002	0.00321536	-0.561033	6.03e-05	0.00176414	-0.739447	0.000139114	0.00273532	GO:0005515,GO:0005730,GO:0030687,GO:0042273	WD repeat containing protein 74;Smp_156570
Smp_156670	-0.633252	5e-05	0.000984357	-0.559634	0.000731114	0.0109811	-0.761529	7.2e-05	0.00169322	GO:0001055,GO:0003677,GO:0003899,GO:0005665,GO:0006351,GO:0006366,GO:0016740,GO:0016779	DNA directed RNA polymerase II subunit RPB1;Smp_156670
Smp_156780	-0.571249	0.0016	0.0165435	-0.510739	0.000695204	0.0106355	-0.661015	0.00154436	0.0160572	GO:0000027,GO:0003723,GO:0005730	ribosome biogenesis protein brix;Smp_156780
Smp_157250	-0.511381	0.0014	0.0149426	-0.419879	9.68e-06	0.00043062	-0.5504	0.000107998	0.0023028	GO:0000166,GO:0003676	hypothetical protein;Smp_157250
Smp_157300	-0.607129	0.0005	0.00673916	-0.422456	4.17e-06	0.000213089	-0.557665	3.52e-05	0.000966616	GO:0000166,GO:0004672,GO:0004713,GO:0005524,GO:0006468,GO:0016020,GO:0016021,GO:0016301,GO:0016310,GO:0016740,GO:0016772,GO:0018108	basic fibroblast growth factor receptor 1 A;Smp_157300
Smp_157400	-0.719797	0.00025	0.00389112	-0.520292	7.23e-05	0.00201364	-0.712546	4.37e-05	0.00112943		family M13 unassigned peptidase (M13 family);Smp_157400
Smp_157740	-0.466507	0.00255	0.0231668	-0.383719	0.000216058	0.00463327	-0.502314	0.000763289	0.00968322	GO:0001056,GO:0003677,GO:0003899,GO:0005634,GO:0005666,GO:0006351,GO:0006383,GO:0008270,GO:0016740,GO:0016779,GO:0032549	DNA directed RNA polymerase III subunit RPC1;Smp_157740
Smp_157760	-0.557109	0.00445	0.0357989	-0.37681	0.0017541	0.0202465	-0.48453	0.00715103	0.0454928	GO:0000467,GO:0003676,GO:0004527,GO:0005622	eri1 exoribonuclease 3;Smp_157760
Smp_157800	-1.05263	5e-05	0.000984357	-0.792286	1.12e-05	0.000481876	-1.08772	1.97e-06	0.000103288	GO:0000166,GO:0003676,GO:0003723,GO:0004004,GO:0004386,GO:0005524,GO:0005634,GO:0008026,GO:0010501,GO:0016787	nucleolar rna helicase 2;Smp_157800
Smp_157950	-0.480234	0.00345	0.0295875	-0.315715	0.00102009	0.0140797	-0.411863	0.00631502	0.0419765	GO:0016020,GO:0016021,GO:0016757	glycogenin;Smp_157950
Smp_158360	-0.653096	5e-05	0.000984357	-0.463743	1.88e-06	0.000114362	-0.610426	6.66e-05	0.00160363		hypothetical protein;Smp_158360
Smp_158950	-0.940204	5e-05	0.000984357	-0.615841	2.6e-05	0.000925098	-0.848425	3.03e-05	0.000857877	GO:0004672,GO:0004674,GO:0005524,GO:0005634,GO:0005737,GO:0006468,GO:0016301,GO:0016310,GO:0016772,GO:0035556	serine:threonine protein kinase haspin;Smp_158950
Smp_159840	-1.03167	5e-05	0.000984357	-0.724291	5.99e-14	5.24e-11	-0.993718	1.35e-10	4.44e-08	GO:0000166,GO:0003777,GO:0005524,GO:0007018,GO:0017111,GO:0030286	dynein heavy chain;Smp_159840
Smp_159910	-0.459956	0.00455	0.0363468	-0.288673	0.00067757	0.0104756	-0.3616	0.00637108	0.0421651	GO:0005521,GO:0030473,GO:0031965,GO:0051015	hypothetical protein;Smp_159910
Smp_159920	-0.949568	5e-05	0.000984357	-0.572083	5.59e-09	1.11e-06	-0.769883	8e-07	5.25e-05	GO:0005509,GO:0005886,GO:0007155,GO:0007156,GO:0016020,GO:0016021,GO:0030246	protocadherin 11;Smp_159920
Smp_160420	-0.634566	0.0005	0.00673916	-0.41511	0.000460052	0.00803011	-0.550038	0.00287343	0.0246873	GO:0005730,GO:0006364,GO:0030687,GO:0034399,GO:0042273	rRNA processing protein EBP2;note=pfam_scan%3BPfam:PF05890.7%3B%3BE()%3D2.1E-39%3Bscore%3D135.3%3Bqu ery 5-128%3Bdescription%3DEbp2;note=iprscan%3BInterPro:IPR008610 : Eukaryotic rRNA processing%3BPfam:PF05890%3B%3Bscore%3D5.3E-58%3Bquery 4-128%3Bdescription%3DEukaryotic rRNA processing;Smp_160420
Smp_160610	-1.01554	5e-05	0.000984357	-0.625241	0.000252798	0.00522556	-0.818623	0.0010892	0.0123547	GO:0005622,GO:0007165	hypothetical protein;note=predicted by EVM2;Smp_160610
Smp_160630	-1.03427	0.0005	0.00673916	-0.594809	0.00207495	0.0227724	-0.887089	0.000591481	0.00814244	GO:0000150,GO:0000400,GO:0000730,GO:0000794,GO:0003677,GO:0003690,GO:0003697,GO:0004520,GO:0005524,GO:0005654,GO:0006259,GO:0006281,GO:0006312,GO:0007131,GO:0008094,GO:0010212,GO:0042148,GO:0070192	DNA repair protein RAD51 3;Smp_160630
Smp_160850	-0.514965	0.0008	0.00982707	-0.468291	0.000303315	0.00599596	-0.630042	0.000161051	0.00307729	GO:0005487,GO:0005643,GO:0006606,GO:0006913,GO:0007094	nucleoprotein TPR;Smp_160850
Smp_160870	-0.571036	0.00115	0.0129621	-0.476912	0.00192389	0.0215102	-0.612409	0.00315577	0.0263492	GO:0000166,GO:0005524,GO:0017111	nuclear valosin containing protein;Smp_160870
Smp_161980	-0.556652	0.0001	0.00179005	-0.465073	2.2e-07	2.19e-05	-0.617444	1.13e-05	0.000396344	GO:0000175,GO:0000176,GO:0000177,GO:0003723,GO:0004540,GO:0006364,GO:0006402,GO:0016075,GO:0090503	dis3 exonuclease 1;Smp_161980
Smp_162340	-0.674363	0.00015	0.00255573	-0.509951	1.42e-05	0.000586427	-0.677721	6.32e-05	0.00153485	GO:0000166,GO:0004674,GO:0005515,GO:0005524,GO:0005634,GO:0006281,GO:0006468,GO:0016301,GO:0016310,GO:0016740,GO:0016772,GO:0016773	serine:threonine protein kinase ATR;Smp_162340
Smp_162600	-0.549713	0.00055	0.0072325	-0.437772	0.000482726	0.00824164	-0.569514	0.000615707	0.00828643	GO:0000462,GO:0030515,GO:0030686,GO:0032040,GO:0034455,GO:0045943	HEAT repeat containing protein 1;Smp_162600
Smp_164400	-0.665545	0.0001	0.00179005	-0.494039	0.00600088	0.0484127	-0.626095	0.00284381	0.0244911		hypothetical protein;Smp_164400
Smp_164540	-0.458339	0.00265	0.023864	-0.330087	4.12e-05	0.0013299	-0.436427	0.0016629	0.0168898	GO:0000166,GO:0005524,GO:0005887,GO:0006200,GO:0006812,GO:0006874,GO:0016020,GO:0016021,GO:0016787,GO:0016887,GO:0019829,GO:0043231,GO:0046872,GO:0098655	cation transporting ATPase 13A1;Smp_164540
Smp_164650	-0.581487	5e-05	0.000984357	-0.561939	0.00172331	0.0200711	-0.74313	0.000389865	0.00599027	GO:0000166,GO:0003676,GO:0003723,GO:0005634,GO:0006396,GO:0019013,GO:0030529	Enhancer of zeste 1 (ENX 2);Smp_164650
Smp_164950	-1.12656	5e-05	0.000984357	-0.812435	3.28e-10	9.79e-08	-1.12322	4.88e-08	5.87e-06		hypothetical protein;note=predicted by EVM2;Smp_164950
Smp_165220	-0.667168	0.002	0.019744	-0.457782	0.00284513	0.0284743	-0.609445	0.00821008	0.0498705	GO:0005515	polycomb protein EED;Smp_165220
Smp_165360	-2.9111	5e-05	0.000984357	-2.23951	0.000256342	0.00528217	-2.85973	1.12e-05	0.000391037	GO:0004867,GO:0010951	histone acetyltransferase myst4;Smp_165360
Smp_165460	-0.707374	0.0001	0.00179005	-0.602778	0.000273281	0.0055186	-0.795023	0.000122155	0.00250175	GO:0005515	WD repeat containing protein 18;note=predicted by EVM2;Smp_165460
Smp_165850	-0.59488	5e-05	0.000984357	-0.4901	5.48e-09	1.11e-06	-0.663822	1.2e-06	7.19e-05	GO:0001676,GO:0003824,GO:0004467,GO:0008152,GO:0016874	long chain fatty acid coenzyme A ligase;Smp_165850
SmVG_015387:Smp_166110	-0.91157	5e-05	0.000984357	-0.724104	7.78e-06	0.000354565	-0.990409	3.59e-07	2.72e-05		staphylococcal nuclease domain containing protein;Smp_166110
Smp_166150	-0.985523	5e-05	0.000984357	-0.708868	4.08e-05	0.00132136	-0.972127	3.28e-05	0.000910386	GO:0000166,GO:0003677,GO:0003700,GO:0004672,GO:0004674,GO:0004715,GO:0005524,GO:0005634,GO:0005737,GO:0006355,GO:0006468,GO:0016301,GO:0016310,GO:0016740,GO:0016772,GO:0018108,GO:0035556,GO:0043565	maternal embryonic leucine zipper kinase;Smp_166150
Smp_166280	-0.757411	0.00015	0.00255573	-0.59894	8.06e-07	5.88e-05	-0.816912	9.95e-06	0.000358024	GO:0006508,GO:0008233	glutaminyl cyclase (M28 family);Smp_166280
Smp_166820	-1.07153	5e-05	0.000984357	-0.720687	1.08e-08	1.87e-06	-0.990195	7.79e-09	1.22e-06		hypothetical protein;Smp_166820
Smp_167150	-0.758809	5e-05	0.000984357	-0.598748	0.000795351	0.0117252	-0.820382	6.37e-05	0.00154326	GO:0005515	pre mRNA processing factor 19;Smp_167150
Smp_167540	-0.978253	5e-05	0.000984357	-0.786711	9.9e-07	6.73e-05	-1.02511	1.9e-05	0.000586408		dna replication factor cdt1;Smp_167540
Smp_167810	-0.826075	5e-05	0.000984357	-0.597043	7.93e-07	5.81e-05	-0.805686	7.16e-06	0.000283265	GO:0004197,GO:0005634,GO:0005737,GO:0005813,GO:0006508,GO:0008233,GO:0051307,GO:0072686,GO:1901970	family C50 non peptidase ue (C50 family);Smp_167810
SmVG_012573:Smp_168180	-0.755822	0.0003	0.00445311	-0.488764	0.000111022	0.00279173	-0.65041	0.000716158	0.00925877		hypothetical protein;Smp_168180
Smp_169260	-1.03799	5e-05	0.000984357	-0.701554	3.21e-05	0.00107072	-0.968102	6.53e-06	0.000268148	GO:0003676,GO:0005622,GO:0008270,GO:0046872	zinc finger protein 362;Smp_169260
Smp_169320	-0.502704	0.00075	0.00931326	-0.390263	2.43e-06	0.000138735	-0.514995	1.35e-05	0.000463455	GO:0003824,GO:0004721,GO:0004722,GO:0006470,GO:0016787,GO:0043169,GO:0046872	protein phosphatase 1g;Smp_169320
Smp_169330	-0.454869	0.0038	0.0318176	-0.338171	0.000130229	0.00316552	-0.436222	0.000667717	0.00882107	GO:0000972,GO:0005643,GO:0006405,GO:0006606,GO:0006913,GO:0017056,GO:0036228,GO:0044611	nuclear pore complex protein nup155;Smp_169330
Smp_169410	-0.769613	0.0004	0.00569043	-0.540813	0.000146033	0.00346623	-0.744056	0.000971139	0.0114114		hypothetical protein;Smp_169410
Smp_169640	-0.593192	0.00065	0.00834424	-0.496046	3.56e-05	0.00117819	-0.66562	0.000201099	0.00367404	GO:0005487,GO:0005643,GO:0006607,GO:0006999,GO:0017056,GO:0036228,GO:0044613	nuclear pore complex protein Nup54;Smp_169640
Smp_169970	-1.00446	5e-05	0.000984357	-0.765122	4.23e-10	1.21e-07	-1.04815	4.4e-10	1.22e-07	GO:0000132,GO:0000778,GO:0005200,GO:0007052,GO:0031262,GO:0051315	kinetochore protein ndc80;Smp_169970
Smp_170380	-0.869537	5e-05	0.000984357	-0.634649	4.8e-08	6.64e-06	-0.867217	1.03e-06	6.43e-05		hypothetical protein;note=predicted by EVM2;Smp_170380
Smp_170570	-0.706113	5e-05	0.000984357	-0.578011	0.00032372	0.00628573	-0.776112	3.81e-05	0.00102402	GO:0000243,GO:0000395,GO:0005622,GO:0005634,GO:0005685,GO:0006396,GO:0006397,GO:0030627,GO:0071004	pre mRNA processing factor 39;Smp_170570
Smp_170820	-0.675088	0.00185	0.0185852	-0.58252	5.01e-05	0.0015523	-0.778053	0.000355967	0.00561361	GO:0000166,GO:0005524,GO:0006200,GO:0006810,GO:0006855,GO:0008559,GO:0016020,GO:0016021,GO:0016787,GO:0016887,GO:0017111,GO:0042626,GO:0042908,GO:0055085	ATP binding cassette subfamily B (MDR:TAP);Smp_170820
SmVG_008224:Smp_171110	-1.8896	5e-05	0.000984357	-1.26864	2.15e-19	4.03e-16	-1.79353	2.47e-20	3.35e-17		family M13 unassigned peptidase (M13 family);Smp_171110
Smp_171260	-0.441007	0.00575	0.0433979	-0.306609	0.000520795	0.00875282	-0.390581	0.00248368	0.0221831	GO:0000166,GO:0005524,GO:0017111	pachytene checkpoint protein 2;Smp_171260
Smp_171370	-0.65348	0.00115	0.0129621	-0.490705	0.000242413	0.00506621	-0.657359	0.000246992	0.004261	GO:0000166,GO:0004672,GO:0004674,GO:0005515,GO:0005524,GO:0006468,GO:0016301,GO:0016310,GO:0016740,GO:0016772	serine:threonine protein kinase Chk2;Smp_171370
Smp_171710	-0.585198	0.00125	0.0137567	-0.474918	9.59e-06	0.000428173	-0.612515	0.000142119	0.00277426	GO:0000796,GO:0005515,GO:0005524,GO:0005694,GO:0007076,GO:0051276	structural maintenance of chromosomes protein 2;Smp_171710
Smp_172530	-1.28149	5e-05	0.000984357	-0.987772	2.45e-11	1.15e-08	-1.36279	1.52e-11	7.15e-09	GO:0000166,GO:0003677,GO:0003678,GO:0004386,GO:0005524,GO:0005634,GO:0006260,GO:0006270,GO:0016787,GO:0017111,GO:0032508,GO:0042555	DNA replication licensing factor MCM4;Smp_172530
Smp_172610	-0.915551	5e-05	0.000984357	-0.638771	2.08e-07	2.09e-05	-0.877938	7.84e-06	0.000300009		hypothetical protein;Smp_172610
Smp_172740	-0.761921	5e-05	0.000984357	-0.600047	3.05e-07	2.78e-05	-0.798198	1.65e-06	9.15e-05	GO:0000166,GO:0005525,GO:0005622,GO:0007264	Ras GTPase domain containing protein;Smp_172740
Smp_172830	-1.7861	5e-05	0.000984357	-1.23923	0.0015321	0.0186229	-1.65753	3.87e-05	0.00103233	GO:0004601,GO:0020037,GO:0055114,GO:0098869	Dyp type peroxidase;Smp_172830
SmVG_008571:Smp_172970	-0.695612	0.00155	0.0161898	-0.542045	2.57e-05	0.000921194	-0.732627	0.000143793	0.00280068		hypothetical protein;Smp_172970
Smp_172980	-0.684943	5e-05	0.000984357	-0.464285	0.0054404	0.0455135	-0.602134	0.00355364	0.0283924		lin 7 protein;note=predicted by EVM2;Smp_172980
Smp_173450	-0.829798	0.0002	0.00321536	-0.608542	3.43e-05	0.00113913	-0.839491	3.86e-05	0.00103222	GO:0000166,GO:0003777,GO:0005524,GO:0005694,GO:0005871,GO:0005874,GO:0005875,GO:0007018,GO:0008017,GO:0008574	chromosome associated kinesin KIF4A;Smp_173450
Smp_174660	-0.573053	0.0002	0.00321536	-0.401664	1.6e-05	0.000638646	-0.527527	0.000328535	0.00530047		hypothetical protein;Smp_174660
SmVG_019809:Smp_174740	-0.951886	5e-05	0.000984357	-0.600991	2.96e-11	1.21e-08	-0.81185	1.66e-08	2.22e-06		small subunit processome component 20;Smp_174740
Smp_174820	-1.0165	5e-05	0.000984357	-0.667043	4.58e-07	3.79e-05	-0.920041	4.25e-07	3.07e-05	GO:0000166,GO:0004672,GO:0004674,GO:0005524,GO:0005634,GO:0006468,GO:0016301,GO:0016310,GO:0016740,GO:0016772,GO:0018105,GO:0034048,GO:0035556	hypothetical protein;Smp_174820
Smp_174910	-1.40249	5e-05	0.000984357	-1.00683	3.2e-05	0.00107072	-1.36338	1.94e-07	1.74e-05	GO:0005488,GO:0005515,GO:0005634,GO:0005643,GO:0005654,GO:0005737,GO:0005829,GO:0006606,GO:0006607,GO:0008139,GO:0008565	importin subunit alpha 2;Smp_174910
Smp_175250	-0.448645	0.0026	0.0234755	-0.40487	0.000205911	0.00451234	-0.529404	0.000972198	0.0114115	GO:0000502,GO:0004175,GO:0005488,GO:0005634,GO:0008540,GO:0030234,GO:0034515,GO:0042176,GO:0043161,GO:0050790	26S proteasome non ATPase regulatory subunit;Smp_175250
Smp_175430	-0.403571	0.0069	0.0494227	-0.340408	0.000931543	0.0131443	-0.431149	0.00460945	0.0336492	GO:0003676,GO:0003684,GO:0005634,GO:0006289,GO:0031461,GO:0043161	DNA damage binding protein 1;Smp_175430
Smp_175560	-1.99653	5e-05	0.000984357	-1.40298	0.000408607	0.00738387	-1.85428	8.09e-06	0.000304349	GO:0004190,GO:0005615,GO:0005764,GO:0006508,GO:0008233,GO:0016020,GO:0016021,GO:0016787,GO:0030163	beta site APP cleaving enzyme 1;Smp_175560
SmVG_028747:Smp_175840	-0.518571	0.0007	0.00877738	-0.404488	2.84e-06	0.000157395	-0.529144	0.000120164	0.00247032		eukaryotic translation initiation factor 2A;Smp_175840
SmVG_028747:Smp_175850	-0.518571	0.0007	0.00877738	-0.404488	2.84e-06	0.000157395	-0.529144	0.000120164	0.00247032		eukaryotic translation initiation factor 2A;Smp_175850
Smp_175950	-0.938819	5e-05	0.000984357	-0.687363	2.78e-08	4.25e-06	-0.919656	2.29e-07	1.94e-05	GO:0000049,GO:0003723,GO:0005634,GO:0005737,GO:0008168,GO:0016428,GO:0016740,GO:0030488,GO:0032259	tRNA (cytosine(34) C(5)) methyltransferase;Smp_175950
Smp_176000	-0.654583	0.00055	0.0072325	-0.519946	2.01e-05	0.000761563	-0.690821	0.000186025	0.00344511	GO:0005515,GO:0007051	abnormal spindle microcephaly associated;Smp_176000.2
Smp_176010	-0.675603	0.00085	0.0102812	-0.444446	0.00134434	0.0170327	-0.593288	0.00293847	0.0250279	GO:0005488	cytoskeleton associated protein 5;Smp_176010
Smp_176260	-1.06348	5e-05	0.000984357	-0.857586	0.000231352	0.00486687	-1.15592	2.71e-05	0.000783995	GO:0006275	hypothetical protein;Smp_176260
Smp_176710	-0.737626	5e-05	0.000984357	-0.600644	0.0010652	0.0145341	-0.622819	0.00139631	0.0149334	GO:0000122,GO:0001078,GO:0003700,GO:0005634,GO:0006355,GO:0007623,GO:0043565,GO:0019031	transcriptional factor nfil3:e4bp4;Smp_176710
Smp_176810	-0.603026	0.0001	0.00179005	-0.469447	2.79e-07	2.6e-05	-0.634513	2.78e-06	0.000138245	GO:0000166,GO:0003676,GO:0003723	ELAV protein 2;Smp_176810
SmVG_002870:Smp_178050	-0.825464	5e-05	0.000984357	-0.598066	8.51e-07	6.04e-05	-0.818031	7.87e-06	0.000300009		hypothetical protein;Smp_178050
Smp_178260	-0.96372	5e-05	0.000984357	-0.798241	6.28e-06	0.000298601	-1.08869	9.87e-06	0.000356444	GO:0000166,GO:0001882,GO:0003676,GO:0003677,GO:0003887,GO:0005658,GO:0006139,GO:0006260,GO:0006270,GO:0006272,GO:0006273,GO:0006303,GO:0008408,GO:0016740,GO:0016779,GO:0071897,GO:0090305	DNA polymerase alpha catalytic subunit;Smp_178260
SmVG_008571:Smp_178800	-0.695612	0.00155	0.0161898	-0.542045	2.57e-05	0.000921194	-0.732627	0.000143793	0.00280068		rest corepressor (corest) protein;Smp_178800
Smp_179320	-1.46438	5e-05	0.000984357	-1.13647	5.78e-05	0.00172208	-1.58319	2.4e-07	1.99e-05	GO:0003676,GO:0003743,GO:0005515,GO:0006413	Argonaute;Smp_179320
Smp_179610	-0.58292	5e-05	0.000984357	-0.4852	0.000847554	0.0122887	-0.65323	0.000329073	0.00530047		GTPase activating protein ZNF289;Smp_179610
Smp_180190	-0.494191	0.00555	0.042419	-0.383249	0.00107582	0.0146638	-0.489453	0.00412639	0.0313722		hypothetical protein;Smp_180190
Smp_180300	-0.499865	0.00465	0.0370591	-0.420254	0.000729993	0.0109811	-0.545739	0.00424187	0.0319966	GO:0005622,GO:0008270,GO:0046872	hypothetical protein;Smp_180300
Smp_180420	-0.491733	0.00155	0.0161898	-0.407361	0.000150845	0.00356113	-0.551909	0.00018926	0.00349905	GO:0003676,GO:0003723,GO:0005515,GO:0006139,GO:0006357,GO:0016788,GO:0032784	transcription elongation factor spt6;Smp_180420
Smp_180680	-0.561291	0.00425	0.0345422	-0.383358	0.000796809	0.0117252	-0.523972	0.00507251	0.0357784	GO:0005488	armadillo repeat containing protein 2;Smp_180680
Smp_180800	-0.866225	5e-05	0.000984357	-0.650397	1.51e-05	0.000608631	-0.872267	6.89e-06	0.000275408		hypothetical protein;note=trans_spliced (SO:0000870);note=pfam_scan%3BPfam:PF10169.4%3B%3BE()%3D9.1E-6%3Bscore%3D25.8%3Bquer y 34-98%3Bdescription%3DLaps;note=pfam_scan%3BPfam:PF10338.4%3B%3BE()%3D7.9E-7%3Bscore%3D28.8%3Bquer y 1-28%3Bdescription%3DDUF2423;note=iprscan%3BInterPro:IPR019434 : Protein of unknown function DUF2423%3BPfam:PF10338%3B%3Bscore%3D2.7E-6%3Bquery 1-28%3Bdescription%3DProtei…
Smp_181870	-1.12107	5e-05	0.000984357	-0.82131	1.68e-07	1.77e-05	-1.13295	2.38e-07	1.98e-05	GO:0000166,GO:0003677,GO:0005524,GO:0006260,GO:0017111	dna replication licensing factor mcm8;note=pfam_scan%3BPfam:PF00493.18%3B%3BE()%3D6.6E-92%3Bscore%3D307.7%3Bq uery 490-830%3Bdescription%3DMCM;note=iprscan%3BInterPro:IPR001208 : MCM%3BPfam:PF00493%3B%3Bscore%3D1.4E-110%3Bquery 489-833%3Bdescription%3DDNA-dependent ATPase MCM;note=iprscan%3BInterPro:IPR001208 : MCM%3BSMART:SM00350%3B%3Bscore%3D4.2E-70%3Bquery 295-833%3Bdescription%3DDNA-dependent…
SmVG_023246:Smp_182040	-0.519098	0.0019	0.0189759	-0.339906	0.00241953	0.0255501	-0.431438	0.00623108	0.0415431		hypothetical protein;Smp_182040
Smp_186940	-1.44862	5e-05	0.000984357	-1.06835	8.43e-07	6.01e-05	-1.5071	5.08e-09	9.17e-07		hypothetical protein;Smp_186940
Smp_186980	-0.584212	0.0008	0.00982707	-0.39751	7.61e-06	0.000349488	-0.622819	1.1e-05	0.000386682	GO:0003677,GO:0003824,GO:0004518,GO:0004519,GO:0006281,GO:0090305	flap endonuclease 1;Smp_186980
Smp_192220	-1.89237	0.00235	0.0219726	-1.35372	6.55e-05	0.00187005	-1.8028	1.99e-07	1.75e-05		hypothetical protein;Smp_192220
SmVG_035386:Smp_193330	-1.1103	5e-05	0.000984357	-0.79559	4.55e-11	1.81e-08	-1.1022	1.82e-09	4.01e-07		kinesin II 85 kDa subunit;Smp_193330
SmVG_016708:Smp_193360	-0.91854	5e-05	0.000984357	-0.642985	4.94e-07	3.97e-05	-0.866344	1.73e-06	9.44e-05		Fanconi anemia group I protein;Smp_193360
Smp_194530	-0.553915	0.002	0.019744	-0.364703	0.00171241	0.0200163	-0.479879	0.00678311	0.0439786	GO:0005524,GO:0006139,GO:0007165,GO:0008603,GO:0016301,GO:0016310,GO:0016740,GO:0019205	adenylate kinase isoenzyme 5;Smp_194530
Smp_194780	-0.956942	5e-05	0.000984357	-0.640088	3.5e-06	0.000185227	-0.876997	1.47e-05	0.000489984	GO:0005515,GO:0016020,GO:0016021	neurotracting:lsamp:neurotrimin:obcam;Smp_194780
Smp_194820	-0.747478	0.0007	0.00877738	-0.52169	0.00618497	0.0493436	-0.703898	0.00646968	0.0426353	GO:0003676,GO:0003677,GO:0004386,GO:0005524,GO:0016817	dna repair and recombination protein rad54;Smp_194820
Smp_195190	-0.626626	5e-05	0.000984357	-0.413959	0.00267591	0.0273978	-0.554979	0.00246745	0.0220929		13 kDa tegumental antigen Sm13;Smp_195190
SmVG_024482:Smp_196020	-0.448552	0.0049	0.0384834	-0.267849	0.000986063	0.0137109	-0.366096	0.00671942	0.0436653		GPI transamidase component PIG S;Smp_196020
Smp_196910	-0.714923	5e-05	0.000984357	-0.483077	7.82e-06	0.000355207	-0.625657	0.000259359	0.00441808		protein KTI12;Smp_196910
Smp_196950	-2.41773	5e-05	0.000984357	-1.61848	1.14e-15	1.36e-12	-2.2456	6.96e-21	1.08e-17	GO:0001077,GO:0003677,GO:0003700,GO:0005634,GO:0006351,GO:0006355,GO:0006366,GO:0030154,GO:0043565,GO:0045944,GO:0048731	one cut domain family member;Smp_196950
Smp_197180	-0.614314	5e-05	0.000984357	-0.504359	0.00164148	0.0195306	-0.662972	0.000400152	0.00610598	GO:0005488	apoptosis inhibitor 5;Smp_197180
Smp_197860	-0.807383	5e-05	0.000984357	-0.621893	0.00595197	0.0481959	-0.786571	0.00264607	0.023288	GO:0003779	gelsolin;Smp_197860
Smp_197880	-0.608649	0.00105	0.0121556	-0.391522	0.000905653	0.0129172	-0.522442	0.00270977	0.023709	GO:0004386,GO:0017108,GO:0033567,GO:0043142	DNA replication ATP dependent helicase Dna2;Smp_197880
Smp_198690	-0.57685	0.0007	0.00877738	-0.449942	4.64e-06	0.000231707	-0.587729	0.000409521	0.00619658	GO:0003824,GO:0004421,GO:0008152,GO:0008299,GO:0016740,GO:0016746	HMG-CoA synthase;Smp_198690
Smp_198900	-0.748619	0.0014	0.0149426	-0.535858	0.00370429	0.0347304	-0.788929	0.00314007	0.0262699		hypothetical protein;Smp_198900
Smp_199070	-0.656108	0.0001	0.00179005	-0.502119	2.44e-07	2.37e-05	-0.671083	3.54e-06	0.00016524	GO:0000228,GO:0000400,GO:0000403,GO:0000404,GO:0000406,GO:0000710,GO:0003677,GO:0003684,GO:0005524,GO:0006298,GO:0006301,GO:0006302,GO:0006311,GO:0007131,GO:0010165,GO:0010224,GO:0030983,GO:0031573,GO:0032137,GO:0032138,GO:0032300,GO:0032301,GO:0032302,GO:0042771,GO:0043570,GO:0045128	DNA mismatch repair protein MSH2;note=predicted by EVM2;note=pfam_scan%3BPfam:PF00488.16%3B%3BE()%3D2.8E-85%3Bscore%3D285.3%3Bq uery 441-684%3Bdescription%3DMutS_V;note=pfam_scan%3BPfam:PF05190.13%3B%3BE()%3D1.8E-16%3Bscore%3D59.9%3Bqu ery 296-390%3Bdescription%3DMutS_IV;note=pfam_scan%3BPfam:PF01624.15%3B%3BE()%3D4.4E-8%3Bscore%3D33.0%3Bque ry 10-117%3Bdescription%3DMutS_I;note=pfam_scan%3BPfam:…
Smp_199450	-0.46113	0.0064	0.0469562	-0.389542	0.000215497	0.00463327	-0.537984	0.00104809	0.0120413	GO:0002181,GO:0003723,GO:0003735,GO:0005622,GO:0005762,GO:0005840,GO:0006412,GO:0015934,GO:0016740,GO:0032543	39S ribosomal protein L2%2C mitochondrial;note=pfam_scan%3BPfam:PF03947.13%3B%3BE()%3D1.7E-6%3Bscore%3D27.7%3Bque ry 148-199%3Bdescription%3DRibosomal_L2_C;note=pfam_scan%3BPfam:PF00181.18%3B%3BE()%3D1.9E-6%3Bscore%3D27.6%3Bque ry 56-134%3Bdescription%3DRibosomal_L2;note=iprscan%3BInterPro:IPR002171 : Ribosomal protein L2%3BPfam:PF03947%3B%3Bscore%3D3.3E-10%3Bquery 147-194%3Bdescription%3DRibosom…
Smp_199540	-0.913051	5e-05	0.000984357	-0.544318	8.38e-05	0.00228811	-0.730045	0.000384699	0.00593994	GO:0005216,GO:0006810,GO:0006811,GO:0006816,GO:0016020,GO:0016021,GO:0034220,GO:0055085	type inositol trisphosphate receptor%3B inositol trisphosphate receptor type;note=pfam_scan%3BPfam:PF00520.26%3B%3BE()%3D2.6E-12%3Bscore%3D46.3%3Bqu ery 19-160%3Bdescription%3DIon_trans;note=iprscan%3BInterPro:IPR005821 : Ion transport%3BPfam:PF00520%3B%3Bscore%3D2.8E-13%3Bquery 19-160%3Bdescription%3DIon transport;Smp_199540
Smp_199630	-0.438646	0.00585	0.0438943	-0.263942	0.00399647	0.0365559	-0.340574	0.00735919	0.0464378		hypothetical protein;Smp_199630
Smp_199870	-1.1921	5e-05	0.000984357	-0.807365	7.46e-07	5.53e-05	-1.19719	2.68e-07	2.18e-05		hypothetical protein;Smp_199870
Smp_200380	-0.67556	0.00115	0.0129621	-0.595343	0.00318547	0.0309191	-0.787448	0.00215494	0.0201612	GO:0005622,GO:0008270,GO:0046872	zinc finger protein 280B;Smp_200380
Smp_202840	-2.58102	5e-05	0.000984357	-1.99928	0.00164948	0.019576	-2.49512	3.32e-05	0.000918069		egg protein CP391S;Smp_202840
SmVG_024895:Smp_204130	-0.994879	5e-05	0.000984357	-0.811367	8.68e-06	0.000390133	-1.13721	1.55e-07	1.45e-05		protein kinase C beta type;Smp_204130
Smp_204160	-0.642298	0.0003	0.00445311	-0.51119	0.00227862	0.0243362	-0.664514	0.00133076	0.0144152	GO:0000166,GO:0004071,GO:0004812,GO:0005524,GO:0005737,GO:0006418,GO:0006529	aspartate ammonia ligase;note=iprscan%3BInterPro:IPR004618 : Aspartate--ammonia ligase%3BPfam:PF03590%3B%3Bscore%3D2.0E-89%3Bquery 7-240%3Bdescription%3DAspartate--ammonia ligase;Smp_204160
Smp_206040	-1.56384	0.0008	0.00982707	-0.889652	0.000183817	0.00414567	-1.12907	0.00028623	0.00474887		hypothetical protein;note=iprscan%3BInterPro:IPR019314 : Protein of unknown function DUF2365%3BPfam:PF10157%3B%3Bscore%3D6.6E-7%3Bquery 1-90%3Bdescription%3DProtein of unknown function DUF2365;Smp_206040
Smp_208010	-0.600156	0.00055	0.0072325	-0.447546	3.44e-05	0.00114111	-0.591652	0.000325676	0.00526623	GO:0004663,GO:0005968,GO:0008318,GO:0016740,GO:0018342,GO:0018344	geranylgeranyl transferase type 2 subunit alpha;Smp_208010
Smp_208060	-0.670982	0.00065	0.00834424	-0.336619	4.03e-05	0.0013091	-0.445812	0.00127611	0.0139228	GO:0000166,GO:0005524,GO:0005887,GO:0006812,GO:0006874,GO:0016020,GO:0016021,GO:0016787,GO:0019829,GO:0043231,GO:0046872,GO:0098655	cation transporting atpase worm;Smp_208060
Smp_209010	-0.503737	0.00325	0.0282982	-0.353666	0.0017612	0.0202656	-0.469132	0.00457182	0.033467	GO:0005515	hypothetical protein;Smp_209010
Smp_210080	-0.720796	5e-05	0.000984357	-0.556662	0.000814565	0.0118932	-0.75283	0.000336726	0.00538005		hypothetical protein;Smp_210080
Smp_210230	-0.793322	5e-05	0.000984357	-0.58868	1.98e-09	4.73e-07	-0.799388	6.8e-08	7.68e-06	GO:0000470,GO:0003723,GO:0003735,GO:0006412,GO:0015934,GO:0022625,GO:0030686	SEL 1protein;Smp_210230
SmVG_009174:Smp_210300	-0.732015	5e-05	0.000984357	-0.54454	0.000215534	0.00463327	-0.734214	0.000135027	0.00267438		phospholipase DDHD1;Smp_210300
SmVG_009174:Smp_210310	-0.732015	5e-05	0.000984357	-0.54454	0.000215534	0.00463327	-0.734214	0.000135027	0.00267438		ribosomal protein l7a;Smp_210310
Smp_210370	-0.509158	0.0011	0.0125643	-0.348742	0.000148905	0.00352803	-0.464791	0.0038899	0.030207	GO:0004579,GO:0005789,GO:0006487,GO:0008250,GO:0016020,GO:0016021,GO:0018279	ormdl protein;Smp_210370
Smp_210630	-0.493655	0.002	0.019744	-0.463524	0.00619144	0.0493436	-0.609512	0.00293346	0.0250048	GO:0000786,GO:0000790,GO:0003677,GO:0005634,GO:0005694,GO:0006334,GO:0006342,GO:0046982	histone H2A;Smp_210630
Smp_210890	-0.566424	0.00015	0.00255573	-0.443728	3.2e-05	0.00107072	-0.597625	0.000108929	0.00230948	GO:0000287,GO:0004427,GO:0005737,GO:0006796,GO:0016787	inorganic pyrophosphatase;Smp_210890
SmVG_020611:Smp_211210	-0.443045	0.00365	0.0308386	-0.318796	0.000206353	0.00451234	-0.413721	0.00070907	0.00921111		hypothetical protein;note=iprscan%3BInterPro:IPR001606 : AT-rich interaction region%3BSuperfamily:SSF46774%3B%3Bscore%3D8.1E-14%3Bquery 24-104%3Bdescription%3DAT-rich interaction region;note=iprscan%3BInterPro:IPR001606 : AT-rich interaction region%3BPfam:PF01388%3B%3Bscore%3D2.6E-8%3Bquery 24-92%3Bdescription%3DAT-rich interaction region;Smp_211210
Smp_211270	-0.715288	5e-05	0.000984357	-0.56669	0.000349474	0.00658115	-0.758174	0.000446938	0.00661492	GO:0000122,GO:0000166,GO:0003714,GO:0005634,GO:0008152,GO:0016616,GO:0042803,GO:0048037,GO:0051287,GO:0055114	C terminal binding protein;Smp_211270
Smp_212000	-0.500794	0.0027	0.024208	-0.465365	0.00599904	0.0484127	-0.639512	0.00175283	0.0175276	GO:0005047,GO:0005786,GO:0006614	signal recognition particle 72 kDa subunit;Smp_212000
SmVG_007833:Smp_212100	-0.611062	0.0002	0.00321536	-0.411944	0.000673458	0.0104243	-0.550915	0.000871281	0.0105469		calcium dependent activator protein;Smp_212100
Smp_212220	-0.4014	0.00695	0.0496768	-0.364329	0.000121927	0.00300831	-0.472338	0.00151917	0.0159318	GO:0003746,GO:0006414	FACT complex subunit SPT16;Smp_212220
Smp_212260	-0.462312	0.002	0.019744	-0.364159	6.57e-06	0.000308073	-0.475226	0.000680862	0.00893968	GO:0005515,GO:0005634	histone binding protein Caf1;Smp_212260
Smp_212430	-2.16758	5e-05	0.000984357	-1.52287	3.73e-07	3.24e-05	-2.05129	3.45e-16	3.4e-13		nuclear hormone receptor;Smp_212430
Smp_212440	-2.21299	5e-05	0.000984357	-1.513	0.000335071	0.00641129	-2.01272	1.05e-05	0.000371288	GO:0003677,GO:0003700,GO:0005634,GO:0006351,GO:0006355,GO:0008270,GO:0043565,GO:0046872	nuclear hormone receptor;Smp_212440
SmVG_007833:Smp_212550	-0.611062	0.0002	0.00321536	-0.411944	0.000673458	0.0104243	-0.550915	0.000871281	0.0105469		calcium dependent secretion;note=iprscan%3BInterPro:IPR010439 : Protein of unknown function DUF1041%3BPfam:PF06292%3B%3Bscore%3D8.8E-13%3Bquery 835-931%3Bdescription%3DProtein of unknown function DUF1041;Smp_212550
Smp_212820	-1.76239	5e-05	0.000984357	-1.23994	1.27e-08	2.11e-06	-1.73375	1.31e-12	6.78e-10		zinc finger protein;Smp_212820
SmVG_012262:Smp_212860	-0.437774	0.0035	0.0299662	-0.282629	0.000443118	0.00783877	-0.359774	0.00682992	0.0441763		39S ribosomal protein L14%2C mitochondrial;Smp_212860
SmVG_012262:Smp_212870	-0.437774	0.0035	0.0299662	-0.282629	0.000443118	0.00783877	-0.359774	0.00682992	0.0441763		28S ribosomal protein S18b%2C mitochondrial;Smp_212870
SmVG_016093:Smp_212920	-0.475337	0.0013	0.0141551	-0.386307	0.00172187	0.0200711	-0.505986	0.00156216	0.0161289		proteasome subunit alpha type 1;Smp_212920
SmVG_016093:Smp_212930	-0.475337	0.0013	0.0141551	-0.386307	0.00172187	0.0200711	-0.505986	0.00156216	0.0161289		cyclin h;Smp_212930
SmVG_015950:Smp_213060	-0.515047	0.00115	0.0129621	-0.360664	8.01e-05	0.00220025	-0.4666	0.00119541	0.013306		polycomb group RING finger protein 2;Smp_213060
SmVG_015950:Smp_213070	-0.515047	0.00115	0.0129621	-0.360664	8.01e-05	0.00220025	-0.4666	0.00119541	0.013306		putative tRNA pseudouridine synthase;Smp_213070
Smp_213410	-1.01516	0.0001	0.00179005	-0.656773	7.53e-05	0.00208619	-0.913883	0.000208659	0.00375708		microcephalin-like;Smp_213410
Smp_213420	-1.13444	0.00075	0.00931326	-0.748604	7.63e-08	9.45e-06	-1.04009	3.77e-07	2.81e-05	GO:0000077,GO:0006281,GO:0030896	mitotic and DNA damage checkpoint protein hus1;Smp_213420
SmVG_001180:Smp_213940	-0.623393	5e-05	0.000984357	-0.4814	2.51e-05	0.000908096	-0.642557	0.000134915	0.00267438		gamma-tubulin complex%2C putative;Smp_213940
SmVG_001180:Smp_213950	-0.623393	5e-05	0.000984357	-0.4814	2.51e-05	0.000908096	-0.642557	0.000134915	0.00267438		citron Rho interacting kinase;Smp_213950
Smp_213990	-0.57239	0.00085	0.0102812	-0.41956	3.18e-05	0.00106923	-0.546669	0.000652757	0.00867726		hypothetical protein;Smp_213990
SmVG_000677	-2.35885	5e-05	0.000984357	-1.5593	0.00162899	0.0195093	-1.95987	0.00235439	0.0213989
SmVG_001044	-1.5424	5e-05	0.000984357	-1.05047	3.14e-05	0.00106059	-1.35654	1.34e-05	0.000461879
SmVG_001194	-1.37889	0.0003	0.00445311	-0.836692	0.000195299	0.00433756	-1.24139	0.000234091	0.00407085
SmVG_001467	-1.40313	5e-05	0.000984357	-1.0881	4.18e-06	0.000213089	-1.47719	1.18e-05	0.000409563
SmVG_001468	-1.38311	5e-05	0.000984357	-0.830977	0.00104618	0.0143642	-1.21268	0.000545277	0.0076821
SmVG_001488	-1.00985	0.0005	0.00673916	-0.542395	0.00287031	0.0286944	-0.674947	0.00588577	0.039854
SmVG_002102	-0.846283	0.0003	0.00445311	-0.715754	0.0060228	0.048498	-0.937974	0.00238333	0.0215895
SmVG_006684	-2.83309	5e-05	0.000984357	-1.74847	5e-05	0.0015523	-2.43346	1.62e-06	9.02e-05
SmVG_008972	-2.04277	5e-05	0.000984357	-1.62437	7.83e-09	1.45e-06	-2.16489	3.33e-11	1.44e-08
SmVG_011696	-0.67619	0.00055	0.0072325	-0.435451	0.00204005	0.0224834	-0.574075	0.00143473	0.0152691	GO:0003700,GO:0006355,GO:0008270,GO:0043565
SmVG_014790	-1.09452	5e-05	0.000984357	-0.794658	0.000645291	0.0101544	-1.06423	3.64e-05	0.000997024
SmVG_015729	-2.81181	5e-05	0.000984357	-2.0352	8.72e-07	6.15e-05	-2.72726	5.45e-11	2.11e-08
SmVG_016053	-1.28927	5e-05	0.000984357	-0.675335	0.00171555	0.0200163	-1.08811	4.61e-05	0.00117947
SmVG_023845	-1.52115	5e-05	0.000984357	-0.940003	7.83e-09	1.45e-06	-1.25448	4.09e-08	5.03e-06
SmVG_024008	-1.53567	0.0001	0.00179005	-0.877884	5.96e-05	0.00174879	-1.22216	0.000203209	0.00368805
SmVG_024378	-1.36841	5e-05	0.000984357	-0.900057	0.00503936	0.0427877	-1.23726	0.000263342	0.00446736
SmVG_024605	-1.26391	0.0005	0.00673916	-0.852799	0.000112358	0.0028199	-1.07242	9.16e-05	0.00203041
SmVG_024967	-1.78744	0.00245	0.0225378	-1.45434	0.00128022	0.0165509	-1.83332	0.000359391	0.00565115
SmVG_025391	-1.36064	5e-05	0.000984357	-0.795782	0.00160009	0.019291	-1.08924	0.00120147	0.0133369
SmVG_028633	-1.47893	5e-05	0.000984357	-0.872747	8.25e-07	5.95e-05	-1.26188	5.32e-06	0.000233511
SmVG_029165	-1.60206	5e-05	0.000984357	-1.09871	4.29e-07	3.59e-05	-1.55141	7.87e-06	0.000300009
SmVG_032050	-0.770072	0.0013	0.0141551	-0.507796	0.00162064	0.0194447	-0.729125	0.00509071	0.0358158
SmVG_035087	-0.977582	0.0002	0.00321536	-0.76551	0.00184811	0.0209123	-0.997162	0.000647339	0.00861581	GO:0004197,GO:0006508
SmVG_035348	-1.09353	5e-05	0.000984357	-0.754739	0.000181814	0.00410756	-0.999243	5.15e-05	0.00130005
SmVG_035609	-0.672459	0.00075	0.00931326	-0.421545	0.00366826	0.0344911	-0.592963	0.00208173	0.0196458
SmVG_035640	-0.953309	0.0016	0.0165435	-0.593498	0.00267018	0.0273605	-0.843227	0.00591436	0.0400226	GO:0004197,GO:0006508
SmVG_035759	-1.42109	0.00025	0.00389112	-1.06195	7.5e-05	0.00208012	-1.57964	6.43e-06	0.000264742
SmVG_035765	-2.86089	0.0002	0.00321536	-1.98683	0.000108644	0.00275246	-2.57149	6.52e-09	1.09e-06
SmVG_036081	-1.79744	5e-05	0.000984357	-1.36513	0.0019934	0.022119	-1.71716	0.000270616	0.00457388
