# Supplementary material for: Inhibition of histone methyltransferase EZH2 in Schistosoma mansoni in vitro by GSK343 reduces egg laying and decreases the expression of genes implicated in DNA replication and noncoding RNA metabolism
Source: PLoS Negl Trop Dis. 2018 Oct 26;12(10):e0006873. doi: 10.1371/journal.pntd.0006873 (PMC6221359; doi:10.1371/journal.pntd.0006873)
Supplement: S3 Table — (XLSX) [file pntd.0006873.s004.xlsx]

## Sheet: female-degsUp
S3 Table: List of Smp genes upregulated in female adult worms treated with GKS343, along with the complete set of expression values from the three different statistical analyzes used in this study
geneID	log2(fold change) cuffdiff	p-value cuffdiff	q-value cuffdiff	b sleuth	p-value sleuth	q-value sleuth	log2(fold change) edgeR	p-value edgeR	q-value edgeR	GO terms	product description
SmVG_006244:Smp_000050	0.870769	0.0001	0.00179005	0.501205	0.000160023	0.00374415	0.753835	0.00035315	0.00558545		transient receptor potential cation channel;Smp_000050
SmVG_001542:Smp_000820	0.419972	0.00525	0.0407024	0.33705	0.00275799	0.0278826	0.529449	0.00316711	0.0263942		hypothetical protein;Smp_000820.2
SmVG_001542:Smp_000820.2	0.419972	0.00525	0.0407024	0.33705	0.00275799	0.0278826	0.529449	0.00316711	0.0263942		hypothetical protein;Smp_000820.2
Smp_001070	0.686826	0.0013	0.0141551	0.46144	0.00436126	0.0388939	0.747731	0.000614062	0.00828642	GO:0004930,GO:0007186,GO:0016020,GO:0016021	G protein coupled receptor fragment;Smp_001070.2
Smp_001560	0.835656	0.0001	0.00179005	0.55652	0.000143337	0.00342787	0.864144	1.99613e-05	0.000605772	GO:0005515,GO:0008270,GO:0046872	e3 ubiquitin protein ligase ZSWIM2;Smp_001560
Smp_001780	0.865801	5e-05	0.000984357	0.677628	1.63167e-07	1.7272e-05	1.037	1.86909e-08	2.43973e-06	GO:0016020,GO:0016021	hypothetical protein;Smp_001780
SmVG_001738:Smp_003110	0.667628	5e-05	0.000984357	0.422779	0.00011534	0.00287051	0.670396	0.000101881	0.00221198		Nadrin protein;Smp_003110
SmVG_001738:Smp_003110.2	0.667628	5e-05	0.000984357	0.422779	0.00011534	0.00287051	0.670396	0.000101881	0.00221198		Nadrin protein;Smp_003110.2
SmVG_019126:Smp_004510	0.827843	0.00035	0.00511389	0.542613	0.000181634	0.00410756	0.846839	0.000531483	0.00757644		coiled coil and C2 domain containing protein 2A;note=predicted by EVM2;Smp_004510
Smp_007290	1.07465	5e-05	0.000984357	0.727248	4.88863e-07	3.961e-05	1.09311	1.63911e-07	1.49228e-05	GO:0003824,GO:0005975,GO:0016810	hypothetical protein;note=predicted by EVM2;note=pfam_scan%3BPfam:PF04794.7%3B%3BE()%3D5.0E-11%3Bscore%3D42.4%3Bque ry 16-126%3Bdescription%3DYdjC;note=iprscan%3BInterPro:IPR006879 : YdjC-like protein%3BPfam:PF04794%3B%3Bscore%3D2.9E-7%3Bquery 72-129%3Bdescription%3DYdjC-like protein;Smp_007290
Smp_008490	0.680408	5e-05	0.000984357	0.440276	0.00110397	0.0149235	0.700486	0.000217735	0.00386712	GO:0016740,GO:0016757	glycogenin 1;Smp_008490
Smp_008860	0.713555	5e-05	0.000984357	0.560213	0.00613784	0.0490952	0.843713	0.000622291	0.00834393	GO:0016020,GO:0017121,GO:0017128	phospholipid scramblase 1;Smp_008860
SmVG_016302:Smp_008920	1.07322	5e-05	0.000984357	0.703259	1.30939e-06	8.55078e-05	1.07962	3.87933e-07	2.8591e-05		voltage gated hydrogen channel 1;Smp_008920
Smp_011000	0.558	0.0046	0.0366891	0.377946	0.000185003	0.00415813	0.585144	0.000537685	0.0076048	GO:0006629,GO:0016042,GO:0016787,GO:0016788	sterol esterase 2;lipase 1;sterol esterase 1;lysosomal acid lipase-related;Smp_011000
SmVG_008310:Smp_011220	0.404643	0.00635	0.0467231	0.285777	0.000462045	0.00804298	0.46183	0.00049778	0.00720982		glucosamine fructose 6 phosphate;Smp_011220
SmVG_008310:Smp_011230	0.404643	0.00635	0.0467231	0.285777	0.000462045	0.00804298	0.46183	0.00049778	0.00720982		GPI anchor transamidase;Smp_011230
Smp_012010	0.665359	5e-05	0.000984357	0.50344	3.72201e-08	5.31033e-06	0.764414	1.38e-07	1.35918e-05	GO:0000981,GO:0003677,GO:0003700,GO:0005634,GO:0006351,GO:0006355,GO:0006357,GO:0043565	forkhead box subgroup O;Smp_012010
Smp_012810	0.781161	5e-05	0.000984357	0.575755	0.00300739	0.0296615	0.896176	7.2212e-05	0.00169339	GO:0008270,GO:0046872	Four and a half LIM domains protein 3;Smp_012810
Smp_014820	1.09841	5e-05	0.000984357	0.840173	7.21287e-08	9.01677e-06	1.26925	6.39849e-09	1.08679e-06		hypothetical protein;Smp_014820
Smp_015100	0.637414	0.00085	0.0102812	0.441953	0.00181401	0.0206443	0.672941	0.00291991	0.0249285	GO:0016020,GO:0016021	hypothetical protein;Smp_015100
Smp_017870	0.937615	5e-05	0.000984357	0.615527	0.00038432	0.00701931	0.90603	0.000324043	0.00524765		hypothetical protein;note=predicted by EVM2;Smp_017870
Smp_018360	0.771077	5e-05	0.000984357	0.414309	1.17406e-06	7.82267e-05	0.646848	1.70105e-05	0.000542036	GO:0006629,GO:0006650,GO:0008081,GO:0047396	pi plc x domain containing protein 3;Smp_018360
Smp_018550	0.425106	0.0033	0.0286605	0.319282	8.66201e-05	0.00233945	0.506644	0.000154978	0.00298489	GO:0016020,GO:0016021	hypothetical protein;Smp_018550
Smp_019950	0.70927	5e-05	0.000984357	0.498583	1.18771e-09	3.11799e-07	0.762787	7.20825e-07	4.79105e-05	GO:0004865,GO:0005737,GO:0035304,GO:0042325,GO:0043086	protein phosphatase 1 inhibitor potentiated by;Smp_019950
Smp_021260	0.797775	5e-05	0.000984357	0.567394	0.000959503	0.0134369	0.907058	9.90842e-05	0.00215992	GO:0005515	protein phosphatase 1 regulatory subunit;Smp_021260
Smp_023290	1.12802	0.0013	0.0141551	0.850773	0.000227732	0.0048213	1.22873	3.18344e-05	0.000895829	GO:0004970,GO:0004971,GO:0005215,GO:0005234,GO:0006810,GO:0006811,GO:0016020,GO:0016021,GO:0030288,GO:0032281,GO:0034220,GO:0035235	glutamate receptor delta 1 subunit;Smp_023290
Smp_023550	0.782422	5e-05	0.000984357	0.477288	4.65702e-09	9.55684e-07	0.741625	4.60847e-07	3.3065e-05	GO:0004871,GO:0005488,GO:0005515,GO:0005634,GO:0005737,GO:0007165,GO:0034333	beta catenin;Smp_023550
Smp_024650	0.749379	0.001	0.0117089	0.531708	0.0024236	0.0255725	0.84626	0.00156458	0.0161289	GO:0003945,GO:0005975,GO:0016740,GO:0016757	beta 1%2C4 galactosyltransferase 4;Smp_024650
Smp_028210	0.623893	0.00235	0.0219726	0.41007	0.00499312	0.0425978	0.643759	0.00345502	0.0279103	GO:0005509	calcyphosin protein like;Smp_028210
Smp_028670	0.666052	5e-05	0.000984357	0.422255	0.000656744	0.0102502	0.645036	0.000149224	0.00288695	GO:0004089,GO:0016829	carbonic anhydrase II;Smp_028670
Smp_028800	0.794151	0.00345	0.0295875	0.555471	0.00300161	0.0296457	0.878831	0.000419006	0.00628741	GO:0005515	hypothetical protein;note=predicted by EVM2;Smp_028800
Smp_032520	0.525882	0.0007	0.00877738	0.293579	0.000964882	0.0134734	0.460539	0.00367398	0.029054	GO:0016020,GO:0016021	lysosome associated membrane glycoprotein;Smp_032520
Smp_033330	0.422857	0.00485	0.0382371	0.343066	2.56862e-05	0.000921194	0.543893	0.000169995	0.00321981	GO:0005623,GO:0009055,GO:0015035,GO:0045454,GO:0055114	sh3 domain binding glutamic acid rich;Smp_033330
Smp_034120	0.476486	0.0011	0.0125643	0.316952	0.00010999	0.00277107	0.503229	6.0477e-05	0.00148559	GO:0005484,GO:0005515,GO:0005886,GO:0016082,GO:0019905,GO:0031201,GO:0031629,GO:0043005,GO:0098793	synaptosomal associated protein 23 kDa;Smp_034120
Smp_034500	1.09509	5e-05	0.000984357	0.736086	3.18707e-08	4.71349e-06	1.11094	4.54547e-08	5.53321e-06	GO:0004721,GO:0004725,GO:0006470,GO:0008138,GO:0016311,GO:0016787,GO:0016791,GO:0035335	Dual specificity protein phosphatase 10;Smp_034500
Smp_034550	0.633449	0.004	0.0331673	0.362402	0.000368345	0.00681931	0.582307	0.000237514	0.00411717	GO:0003779,GO:0005509,GO:0005515,GO:0051017,GO:0051764	alpha actinin;Smp_034550
Smp_034850	1.48476	5e-05	0.000984357	1.00476	2.11511e-12	1.15679e-09	1.48266	1.50404e-14	1.01842e-11	GO:0005267,GO:0005887,GO:0006810,GO:0006811,GO:0016020,GO:0016021,GO:0022841,GO:0030322,GO:0071805	TWiK family of potassium channels protein 7;Smp_034850
Smp_035040	0.89855	0.00015	0.00255573	0.632918	2.41042e-05	0.000878867	0.969251	6.23088e-05	0.00152039	GO:0005515,GO:0016020,GO:0016021	hypothetical protein;Smp_035040
Smp_035560	0.89057	5e-05	0.000984357	0.623878	1.59327e-05	0.000637598	0.947682	5.31587e-06	0.000233511		hypothetical protein;Smp_035560.2
SmVG_023314:Smp_036470	1.08926	0.0001	0.00179005	0.755741	1.49189e-05	0.0006044	1.16151	3.22755e-05	0.00090122		oxalate:formate antiporter;Smp_036470
Smp_038530	1.00935	5e-05	0.000984357	0.694943	4.8778e-08	6.66938e-06	1.05162	3.2111e-09	6.21233e-07	GO:0004725,GO:0006470,GO:0008138,GO:0016301,GO:0016310,GO:0016311,GO:0016787,GO:0016791,GO:0035335	dual specificity protein phosphatase 14;Smp_038530
SmVG_015581:Smp_038730	0.969127	5e-05	0.000984357	0.568867	2.28786e-06	0.000132293	0.884222	1.51173e-06	8.62007e-05		hypothetical protein;Smp_038730.5
SmVG_015581:Smp_038730.10	0.969127	5e-05	0.000984357	0.568867	2.28786e-06	0.000132293	0.884222	1.51173e-06	8.62007e-05		hypothetical protein;Smp_038730.10
SmVG_015581:Smp_038730.2	0.969127	5e-05	0.000984357	0.568867	2.28786e-06	0.000132293	0.884222	1.51173e-06	8.62007e-05		hypothetical protein;Smp_038730.2
SmVG_015581:Smp_038730.7	0.969127	5e-05	0.000984357	0.568867	2.28786e-06	0.000132293	0.884222	1.51173e-06	8.62007e-05		hypothetical protein;Smp_038730.7
Smp_039300	0.624455	0.00025	0.00389112	0.434055	4.42102e-05	0.00141193	0.668533	6.5695e-05	0.00158871	GO:0005515,GO:0005622,GO:0008270,GO:0046872	E3 ubiquitin protein ligase TRIM56;Smp_039300
Smp_039590	1.35051	5e-05	0.000984357	0.97843	0.000628324	0.0099486	1.55912	9.50148e-06	0.000344278	GO:0005509,GO:0016020,GO:0016021	hypothetical protein;note=pfam_scan%3BPfam:PF13499.1%3B%3BE()%3D7.8E-15%3Bscore%3D54.6%3Bque ry 21-78%3Bdescription%3DEF_hand_5;Smp_039590
Smp_039600	0.884612	0.0002	0.00321536	0.647536	1.699e-05	0.000667699	0.95228	0.000110322	0.00232989	GO:0005509,GO:0005634,GO:0005829,GO:0043005,GO:0045202,GO:0051480	calbindin 32;Smp_039600
Smp_041700	1.13138	5e-05	0.000984357	0.813582	5.40962e-07	4.27751e-05	1.21566	2.14645e-07	1.87423e-05	GO:0004930,GO:0007186,GO:0016020,GO:0016021	G protein coupled receptor fragment;Smp_041700
SmVG_016632:Smp_042170	0.689063	0.00215	0.0207066	0.46047	0.00106084	0.0145048	0.704253	0.00103617	0.0119761		deleted in lung and esophageal cancer protein 1;Smp_042170
Smp_043110	0.93224	0.0012	0.0133497	0.639063	8.90417e-05	0.00238037	0.936214	4.26117e-06	0.000192356		hypothetical protein;Smp_043110
Smp_043210	0.478515	0.0012	0.0133497	0.278587	0.000559789	0.0092425	0.4486	0.000329725	0.00530047	GO:0005887,GO:0007166,GO:0016020,GO:0016021	tetraspanin;Smp_043210
Smp_043650	0.457385	0.00345	0.0295875	0.404791	0.00127612	0.0165342	0.637097	0.000372521	0.00581541		hypothetical protein;Smp_043650
Smp_045220	0.770909	5e-05	0.000984357	0.545294	1.47895e-09	3.7332e-07	0.827301	1.2639e-06	7.48255e-05	GO:0005509	myosin essential light chain striated adductor;myosin light chain;Smp_045220
Smp_046630	0.890396	5e-05	0.000984357	0.57789	2.23664e-08	3.49501e-06	0.888892	8.14494e-07	5.3158e-05	GO:0016020,GO:0016021	hypothetical protein;Smp_046630
Smp_046800	0.68333	0.00055	0.0072325	0.429686	8.65333e-06	0.000390133	0.666927	1.70031e-05	0.000542036	GO:0005215,GO:0006810,GO:0008289	fatty acid binding protein;Smp_046800.2
Smp_047650	1.03937	5e-05	0.000984357	0.769497	0.00489529	0.0421348	0.993497	0.00156187	0.0161289	GO:0004322,GO:0005623,GO:0006826,GO:0006879,GO:0008199,GO:0016491,GO:0046872,GO:0046914,GO:0055114	ferritin%2C heavy polypeptide 1;Smp_047650
SmVG_008649:Smp_047660	1.22368	5e-05	0.000984357	0.799517	0.0020918	0.022873	1.09388	0.000300205	0.00494289		ferritin%2C heavy polypeptide 1;Smp_047660
SmVG_008649:Smp_047680	1.22368	5e-05	0.000984357	0.799517	0.0020918	0.022873	1.09388	0.000300205	0.00494289		ferritin%2C heavy polypeptide 1;Smp_047680
Smp_053560	1.4019	5e-05	0.000984357	0.992307	4.75468e-27	3.1205e-23	1.48559	3.53163e-24	1.27539e-20	GO:0000165,GO:0000166,GO:0004672,GO:0004674,GO:0004683,GO:0004871,GO:0005516,GO:0005524,GO:0005634,GO:0005737,GO:0006468,GO:0007166,GO:0009931,GO:0016301,GO:0016310,GO:0016772,GO:0018105,GO:0046777	MAP kinase activated protein kinase 2;Smp_053560
Smp_055630	0.928875	0.0003	0.00445311	0.733204	4.1902e-05	0.00134805	1.08998	5.7887e-05	0.00143841		Serine rich adhesin for platelets;note=predicted by EVM2;Smp_055630
Smp_056460	1.3517	5e-05	0.000984357	0.990029	3.19595e-08	4.71349e-06	1.46436	7.93966e-11	2.96615e-08		hypothetical protein;Smp_056460.6
Smp_056990	0.700052	5e-05	0.000984357	0.547499	1.4115e-05	0.000586308	0.837401	1.37909e-05	0.000468831	GO:0004970,GO:0005234,GO:0016020,GO:0016021,GO:0035235	thyroid receptor interacting protein 11;Smp_056990
SmVG_024445:Smp_057710	0.614045	0.0041	0.033643	0.488712	0.000566946	0.00927897	0.753381	0.000969537	0.011405		hypothetical protein;Smp_057710
SmVG_023809:Smp_058380	1.09138	0.0003	0.00445311	0.838288	5.87094e-07	4.58702e-05	1.22844	1.39123e-08	1.88407e-06		latrophilin 3%2C CRA g;Smp_058380
Smp_063070	0.615304	0.00015	0.00255573	0.451246	5.55468e-05	0.00168775	0.695035	8.44849e-05	0.00192292	GO:0000139,GO:0000166,GO:0003924,GO:0005525,GO:0005622,GO:0005789,GO:0006184,GO:0006886,GO:0006888,GO:0006913,GO:0007165,GO:0007264,GO:0015031,GO:0016020	ras protein Rab 10;Smp_063070.2
SmVG_020124:Smp_063190	0.803223	0.005	0.0390892	0.605218	0.000659113	0.010275	0.943883	0.000837417	0.0102775		Inhibin/Activin%2C TGF-beta family%2C TGF-beta/Activin subfamily;Smp_063190
Smp_063330	0.531154	0.0016	0.0165435	0.358665	9.24158e-05	0.00245061	0.559365	0.000575412	0.00798511		hypothetical protein;note=predicted by EVM2;Smp_063330
Smp_063530	0.563515	0.00235	0.0219726	0.392633	0.000107313	0.00272983	0.609384	0.000133564	0.00265649	GO:0004322,GO:0005623,GO:0006826,GO:0006879,GO:0008199,GO:0016491,GO:0046872,GO:0046914,GO:0055114	apoferritin-2;Smp_063530
Smp_067000	0.631878	5e-05	0.000984357	0.461814	1.89975e-07	1.96348e-05	0.714511	1.66012e-05	0.000533701		hypothetical protein;Smp_067000.2
Smp_067480	0.442522	0.0026	0.0234755	0.30032	0.00177649	0.0203742	0.486223	0.001858	0.0181839	GO:0005509	programmed cell death protein;Smp_067480
Smp_068350	0.784594	0.0001	0.00179005	0.470708	0.00182863	0.0207455	0.733483	0.000789493	0.00987687		meiosis specific nuclear structural protein 1;Smp_068350
Smp_070540	0.473428	0.00245	0.0225378	0.352292	5.78956e-05	0.00172208	0.549157	0.000291481	0.0048286		hypothetical protein;Smp_070540
SmVG_009007:Smp_071810	0.802519	0.0016	0.0165435	0.490294	0.00287917	0.0287394	0.765884	0.00154713	0.0160706		hypothetical protein;note=predicted by EVM2;Smp_071810
Smp_072210	1.03409	5e-05	0.000984357	0.744961	2.87066e-20	9.42007e-17	1.12997	2.48928e-15	1.92635e-12		zinc finger protein 395;Smp_072210
Smp_074280	0.982936	5e-05	0.000984357	0.658232	0.00014347	0.00342787	1.0049	6.60165e-06	0.000268881		hypothetical protein;Smp_074280
Smp_074450	0.630957	0.00315	0.0275914	0.377861	0.00414459	0.0375445	0.595022	0.00383594	0.0299787		hypothetical protein;Smp_074450
Smp_074560	0.979079	5e-05	0.000984357	0.731648	0.000324823	0.00629782	1.0753	1.36853e-05	0.000468766		hypothetical protein;Smp_074560
Smp_075770	0.620877	5e-05	0.000984357	0.480215	0.00386132	0.0357405	0.764292	0.00032029	0.00521808	GO:0005515	hypothetical protein;Smp_075770
Smp_076300	0.681004	5e-05	0.000984357	0.568919	0.000579043	0.00943633	0.884709	4.19711e-05	0.00109835	GO:0003677,GO:0003700,GO:0003705,GO:0005634,GO:0006351,GO:0006355,GO:0006357,GO:0043565	forkhead box protein F1;Smp_076300
Smp_077580	1.36739	5e-05	0.000984357	0.915561	0.00351339	0.0333455	1.41766	0.000418987	0.00628741		hypothetical protein;Smp_077580
Smp_077850	0.700238	5e-05	0.000984357	0.537675	0.000234911	0.00493351	0.819657	7.60556e-05	0.0017569		actin;Smp_077850
Smp_077880	1.09184	5e-05	0.000984357	0.771162	9.23327e-20	2.42392e-16	1.1759	6.80379e-16	5.67017e-13	GO:0005509,GO:0005544	annexin;Smp_077880
SmVG_001391:Smp_081900	0.825605	5e-05	0.000984357	0.580435	4.34558e-05	0.00139462	0.877042	1.78727e-05	0.000561255		hypothetical protein;Smp_081900.2
SmVG_001391:Smp_081900.2	0.825605	5e-05	0.000984357	0.580435	4.34558e-05	0.00139462	0.877042	1.78727e-05	0.000561255		hypothetical protein;Smp_081900.2
SmVG_012165:Smp_082420	0.717846	5e-05	0.000984357	0.435814	0.0027282	0.0276742	0.667619	0.000664678	0.00881067		uridine phosphorylase;Smp_082420
SmVG_012165:Smp_082430	0.717846	5e-05	0.000984357	0.435814	0.0027282	0.0276742	0.667619	0.000664678	0.00881067		uridine phosphorylase;Smp_082430
Smp_083730	0.63268	0.0003	0.00445311	0.392547	2.64546e-05	0.00093405	0.609945	0.000395064	0.00605392		hypothetical protein;Smp_083730
Smp_083800	0.61362	5e-05	0.000984357	0.43883	0.000321356	0.00625833	0.66822	5.31274e-05	0.00133237	GO:0016020,GO:0016021	hypothetical protein;note=predicted by EVM2;note=tmhmm%3B%3Bquery 1-196%3B;note=%3Bquery 1-30%3B;note=%3Bquery 31-49%3B;note=%3Bquery 50-196%3B;Smp_083800
Smp_084010	0.460279	0.0026	0.0234755	0.326557	0.00604604	0.0485682	0.501713	0.00327166	0.027005	GO:0016020,GO:0016021	hypothetical protein;Smp_084010
Smp_085380	0.77607	5e-05	0.000984357	0.534136	2.99025e-10	9.1279e-08	0.82206	6.49457e-09	1.08679e-06	GO:0004842,GO:0005515,GO:0005827,GO:0031463,GO:0032465,GO:0035853,GO:0042787	kelch ECH associated protein 1 like;Smp_085380
Smp_085410	0.879713	5e-05	0.000984357	0.494368	3.0752e-06	0.000165636	0.729182	5.35633e-06	0.000233994	GO:0016020,GO:0016021	Transmembrane protein 45B;Smp_085410
SmVG_032587:Smp_085540	0.711949	0.00065	0.00834424	0.476213	0.00429798	0.0385614	0.727682	0.00136155	0.0146631		myosin heavy chain%2C putative;Smp_085540.5
SmVG_032587:Smp_085540.2	0.711949	0.00065	0.00834424	0.476213	0.00429798	0.0385614	0.727682	0.00136155	0.0146631		myosin heavy chain;Smp_085540.2
SmVG_032587:Smp_085540.3	0.711949	0.00065	0.00834424	0.476213	0.00429798	0.0385614	0.727682	0.00136155	0.0146631		myosin heavy chain;Smp_085540.3
SmVG_032587:Smp_085540.4	0.711949	0.00065	0.00834424	0.476213	0.00429798	0.0385614	0.727682	0.00136155	0.0146631		myosin heavy chain%2C putative;Smp_085540.4
SmVG_032587:Smp_085540.6	0.711949	0.00065	0.00834424	0.476213	0.00429798	0.0385614	0.727682	0.00136155	0.0146631		myosin heavy chain%2C putative;Smp_085540.6
SmVG_028624:Smp_085990	1.12544	5e-05	0.000984357	0.713432	0.00100457	0.0139317	1.03931	0.000131145	0.0026263		hypothetical protein;Smp_085990
Smp_086330	0.690852	5e-05	0.000984357	0.452499	6.22361e-05	0.00180733	0.681564	4.09124e-05	0.00108109	GO:0005515	Myophilin;Smp_086330
Smp_087560	0.758398	0.00085	0.0102812	0.497875	4.81371e-05	0.00150082	0.774737	7.18198e-05	0.00169151		coiled coil domain containing protein 65;note=predicted by EVM2;Smp_087560
Smp_087580	0.70161	5e-05	0.000984357	0.46595	4.80125e-08	6.6389e-06	0.719585	2.90665e-06	0.000142492	GO:0005515	programmed cell death 6 interacting protein;note=predicted by EVM2;note=pfam_scan%3BPfam:PF03097.13%3B%3BE()%3D4.4E-42%3Bscore%3D144.0%3Bq uery 3-258%3Bdescription%3DBRO1;note=pfam_scan%3BPfam:PF13949.1%3B%3BE()%3D2.9E-45%3Bscore%3D154.3%3Bqu ery 386-675%3Bdescription%3DALIX_LYPXL_bnd;note=iprscan%3BInterPro:IPR004328 : BRO1%3BPfam:PF03097%3B%3Bscore%3D7.2E-13%3Bquery 2-354%3Bdescription%3DBRO1;S…
Smp_088270	0.534576	0.00155	0.0161898	0.351825	0.000265746	0.00543331	0.553159	0.000238006	0.0041191	GO:0004180,GO:0004181,GO:0005615,GO:0006508,GO:0008233,GO:0008237,GO:0008270,GO:0016020,GO:0016021,GO:0016787,GO:0046872	subfamily M14A unassigned peptidase;Smp_088270
Smp_089320	0.641459	0.0013	0.0141551	0.562831	0.00478176	0.0413474	0.807819	0.00190987	0.0184971		Cell wall integrity and stress response;note=predicted by EVM2;Smp_089320
SmVG_008238:Smp_090010	0.62085	0.0068	0.0489801	0.481555	1.02876e-05	0.000448621	0.721154	5.454e-06	0.000236354		molybdenum cofactor biosynthesis protein C;Smp_090010
Smp_090220	0.535033	0.0007	0.00877738	0.337038	0.000526548	0.00882691	0.534406	0.000773834	0.0097485	GO:0016020,GO:0016021,GO:0055085	major facilitator superfamily domain containing protein;Smp_090220
Smp_090240	0.43198	0.0035	0.0299662	0.268816	0.00122246	0.0160461	0.439258	0.00104586	0.0120285	GO:0005078,GO:0005737,GO:0007257,GO:0008432,GO:0016192,GO:0019894,GO:0030159	jnk:sapk associated protein;Smp_090240
SmVG_032331:Smp_093160	0.563591	0.0007	0.00877738	0.407142	9.94612e-06	0.000438096	0.642196	1.94848e-05	0.000596324		STARP antigen;Smp_093160
Smp_094930	2.72524	5e-05	0.000984357	1.98648	1.73606e-19	3.79792e-16	2.88301	4.70381e-21	8.49351e-18	GO:0003676,GO:0005622,GO:0008270,GO:0046872	early growth response protein 1;Smp_094930
Smp_096250	0.635156	0.00055	0.0072325	0.351513	0.000374348	0.00689157	0.557727	0.000404667	0.00615753	GO:0005739,GO:0016197,GO:0031083	biogenesis of lysosomal organelles complex 1;note=predicted by EVM2;note=pfam_scan%3BPfam:PF06320.8%3B%3BE()%3D6.2E-23%3Bscore%3D80.8%3Bque ry 7-116%3Bdescription%3DGCN5L1;note=iprscan%3BInterPro:IPR009395 : GCN5-like 1%3BPfam:PF06320%3B%3Bscore%3D4.0E-8%3Bquery 5-115%3Bdescription%3DGCN5-like 1;Smp_096250
Smp_096790	0.533014	0.0007	0.00877738	0.479489	1.06782e-07	1.22105e-05	0.73361	1.10351e-05	0.000388163		hypothetical protein;Smp_096790
Smp_098340	0.424322	0.0068	0.0489801	0.345931	0.00137105	0.0171721	0.532187	0.00144631	0.015347	GO:0003839,GO:0006750	gamma glutamylcyclotransferase;note=predicted by EVM2;note=pfam_scan%3BPfam:PF13772.1%3B%3BE()%3D1.3E-25%3Bscore%3D89.1%3Bque ry 60-142%3Bdescription%3DAIG2_2;note=iprscan%3BSuperfamily:SSF110857%3B%3Bscore%3D1.7E-12%3Bquery 1-130%3Bdescription%3Dnull;note=iprscan%3BInterPro:IPR017939 : Gamma-glutamylcyclotransferase%3BPANTHER:PTHR12935%3B%3Bscore%3D7 .4E-35%3Bquery 1-172%3Bdescription%3DGamma-gl…
Smp_102400	0.921547	5e-05	0.000984357	0.666425	1.42437e-05	0.000586427	0.981151	5.795e-07	3.97361e-05	GO:0000139,GO:0005794,GO:0006486,GO:0008378,GO:0016020,GO:0016021,GO:0016740,GO:0016757,GO:0047273	galactosyltransferase;Smp_102400
SmVG_024589:Smp_104760	0.433407	0.0069	0.0494227	0.324626	0.000796232	0.0117252	0.528157	0.00069841	0.00910538		hypothetical protein;note=predicted by EVM2;Smp_104760
Smp_105220	0.796317	5e-05	0.000984357	0.508372	6.0598e-06	0.00028924	0.793709	8.49502e-06	0.000318441		hypothetical protein;Smp_105220
Smp_105480	0.75977	0.00175	0.017825	0.544333	0.000916897	0.0130325	0.824218	0.00133188	0.0144152	GO:0000166,GO:0005525,GO:0005622,GO:0007264	ADP ribosylation factor protein 6 like;Smp_105480
Smp_106110	0.568591	0.00135	0.0145451	0.466749	1.61056e-05	0.000640611	0.724628	3.03274e-05	0.000857877	GO:0005509,GO:0046872	Kv channel interacting protein 4;Smp_106110
SmVG_024424:Smp_108050	1.26593	5e-05	0.000984357	0.793457	3.8447e-07	3.3201e-05	1.1888	8.91833e-09	1.32358e-06		titin;Smp_108050
SmVG_011664:Smp_114180	0.743877	0.0009	0.0106968	0.534989	0.00400858	0.0366156	0.795629	0.00335397	0.02745		hypothetical protein;note=predicted by EVM2;note=tmhmm%3B%3Bquery 1-217%3B;note=%3Bquery 33-217%3B;note=%3Bquery 10-32%3B;note=%3Bquery 1-9%3B;Smp_114180
SmVG_001542:Smp_114660	0.419972	0.00525	0.0407024	0.33705	0.00275799	0.0278826	0.529449	0.00316711	0.0263942		hypothetical protein;note=predicted by EVM2;Smp_114660
SmVG_024424:Smp_116800	1.26593	5e-05	0.000984357	0.793457	3.8447e-07	3.3201e-05	1.1888	8.91833e-09	1.32358e-06		myosin binding protein;Smp_116800
SmVG_014803:Smp_117920	0.435188	0.0033	0.0286605	0.316794	0.00115887	0.015443	0.468008	0.00357665	0.0284643		steroid dehydrogenase;Smp_117920
SmVG_024213:Smp_120070	0.497951	0.00145	0.0154281	0.315174	0.000216379	0.00463327	0.502096	6.06082e-05	0.00148559		retinol dehydrogenase 11;Smp_120070
Smp_121320	0.839667	0.00245	0.0225378	0.49993	0.00296038	0.0293268	0.808465	0.000233736	0.00407085		hypothetical protein;note=predicted by EVM2;Smp_121320
Smp_121600	0.664612	0.0003	0.00445311	0.433833	0.000166448	0.00386006	0.674988	0.000158542	0.00303471	GO:0016020,GO:0016021	hypothetical protein;note=tmhmm%3B%3Bquery 1-78%3B;note=%3Bquery 33-78%3B;note=%3Bquery 10-32%3B;note=%3Bquery 1-9%3B;Smp_121600
Smp_121940	1.08856	5e-05	0.000984357	0.725689	4.35195e-18	6.34708e-15	1.08233	2.22335e-14	1.41693e-11	GO:0005856	FERM domain containing protein 5;Smp_121940
Smp_121990	0.489731	0.00225	0.0213096	0.298581	0.000534284	0.00891108	0.473296	0.00135038	0.0145863	GO:0004368,GO:0005509,GO:0006072,GO:0009331,GO:0016491,GO:0052590,GO:0052591,GO:0055114	glycerol 3 phosphate dehydrogenase;Smp_121990
Smp_122030	0.477379	0.003	0.0264129	0.267362	0.00436171	0.0388939	0.433132	0.00756765	0.0473177	GO:0005515,GO:0005737,GO:0006897	endophilin A2;Smp_122030
SmVG_006244:Smp_122090	0.870769	0.0001	0.00179005	0.501205	0.000160023	0.00374415	0.753835	0.00035315	0.00558545		hypothetical protein;Smp_122090
Smp_122500	0.771294	5e-05	0.000984357	0.563066	4.06698e-07	3.46521e-05	0.864411	4.54733e-06	0.000204422		hypothetical protein;Smp_122500
Smp_122820	0.784161	0.0022	0.0210106	0.589668	0.00448625	0.0396275	0.898598	0.00229387	0.0210608		hypothetical protein;note=predicted by EVM2;note=pfam_scan%3BPfam:PF10629.4%3B%3BE()%3D3.8E-9%3Bscore%3D36.5%3Bquer y 25-50%3Bdescription%3DDUF2475;note=pfam_scan%3BPfam:PF10629.4%3B%3BE()%3D3.4E-5%3Bscore%3D23.9%3Bquer y 108-154%3Bdescription%3DDUF2475;Smp_122820
Smp_122900	0.725017	5e-05	0.000984357	0.533366	8.81059e-10	2.36016e-07	0.826424	1.0473e-07	1.07804e-05	GO:0007165	beta arrestin;Smp_122900
Smp_123000	0.725125	5e-05	0.000984357	0.540662	3.24649e-06	0.000173226	0.809358	1.75774e-06	9.52165e-05	GO:0000166,GO:0005634,GO:0046332	ski oncogene;Smp_123000
Smp_123020	1.12357	5e-05	0.000984357	0.833402	6.22313e-08	7.93057e-06	1.24874	1.03188e-09	2.4843e-07	GO:0016740	protein serine:threonine kinase;Smp_123020
Smp_123190	0.793266	0.0003	0.00445311	0.490064	0.000429193	0.00764395	0.77261	0.000689237	0.00900747		ADP ribosylation factor protein 2 binding;Smp_123190
Smp_123260	0.546281	0.0003	0.00445311	0.361289	0.00131155	0.0167544	0.550435	0.000535517	0.0075851	GO:0005515,GO:0008270,GO:0046872	AN1 type zinc finger and ubiquitin;Smp_123260
Smp_123270	0.649285	5e-05	0.000984357	0.412518	3.35024e-07	2.98041e-05	0.637799	2.19733e-06	0.000112637		Sj Ts1;Smp_123270
Smp_123840	0.629337	0.006	0.0447253	0.528612	0.00069065	0.0105782	0.800317	0.000861598	0.0104834	GO:0005515,GO:0016020,GO:0016021	neurexin 2 alpha;Smp_123840
Smp_124030	0.550343	0.0006	0.00777045	0.358264	0.000206349	0.00451234	0.553932	0.000503723	0.00727644		hypothetical protein;Smp_124030
SmVG_008908:Smp_124410	0.486463	0.0016	0.0165435	0.34657	0.000367574	0.00681466	0.550654	0.000573983	0.00798511		fatty acid amide hydrolase;Smp_124410
SmVG_008908:Smp_124420	0.486463	0.0016	0.0165435	0.34657	0.000367574	0.00681466	0.550654	0.000573983	0.00798511		hypothetical protein;Smp_124420
Smp_124750	0.786678	5e-05	0.000984357	0.535535	2.40705e-08	3.71705e-06	0.821443	4.22541e-09	7.89278e-07		hypothetical protein;Smp_124750
Smp_124980	0.553993	0.00035	0.00511389	0.480129	0.000451398	0.00793294	0.726076	0.000178753	0.00334784	GO:0005737	Tumor necrosis factor%2C alpha induced protein;Smp_124980
Smp_125020	0.687847	0.00565	0.0428957	0.479775	0.000665835	0.0103429	0.750027	0.000202307	0.00368416	GO:0005875,GO:0007017,GO:0030286	dynein light chain;Smp_125020
Smp_125280	0.620986	0.0061	0.0452733	0.494682	0.00121842	0.016025	0.785208	0.000669275	0.00882107	GO:0005515	F box only protein 16;note=pfam_scan%3BPfam:PF12937.2%3B%3BE()%3D6.3E-9%3Bscore%3D35.3%3Bquer y 77-121%3Bdescription%3DF-box-like;note=iprscan%3BInterPro:IPR001810 : Cyclin-like F-box%3BPfam:PF00646%3B%3Bscore%3D2.0E-7%3Bquery 73-120%3Bdescription%3DCyclin-like F-box;Smp_125280
Smp_125480	0.661156	5e-05	0.000984357	0.502448	0.00139305	0.0173814	0.747867	0.000202333	0.00368416	GO:0005515	synaptopodin 2 protein like;Smp_125480
SmVG_024552:Smp_126320	0.476874	0.0023	0.0216432	0.322166	0.000197555	0.00437647	0.611472	6.79996e-06	0.000274685		D glucuronyl C5 epimerase;Smp_126320
SmVG_024552:Smp_126340	0.476874	0.0023	0.0216432	0.322166	0.000197555	0.00437647	0.611472	6.79996e-06	0.000274685		hypothetical protein;Smp_126340
SmVG_024549:Smp_126360	0.957877	0.0004	0.00569043	0.549647	0.00277424	0.0279897	0.879238	0.00331749	0.0272283		hypothetical protein;Smp_126360
SmVG_016302:Smp_126900	1.07322	5e-05	0.000984357	0.703259	1.30939e-06	8.55078e-05	1.07962	3.87933e-07	2.8591e-05		voltage gated hydrogen channel 1;Smp_126900
Smp_127220	0.84098	0.0021	0.0203974	0.662293	0.000741599	0.0111121	0.973396	0.00106578	0.0121543	GO:0016020,GO:0016021	hypothetical protein;Smp_127220
Smp_127240	1.26084	5e-05	0.000984357	0.878393	0.000537636	0.00895559	1.24758	0.0001841	0.00342704	GO:0003677,GO:0003700,GO:0005634,GO:0006355,GO:0043565	homeobox protein SIX1;Smp_127240
Smp_127310	0.55134	0.00225	0.0213096	0.467916	4.49083e-05	0.00142169	0.683361	0.000106358	0.0022833	GO:0001588,GO:0001963,GO:0004871,GO:0004930,GO:0007165,GO:0007186,GO:0016020,GO:0016021,GO:0035240	biogenic amine (dopamine) receptor%2C putative;Smp_127310
Smp_127470	1.05555	0.00065	0.00834424	0.680983	0.000473819	0.0081405	1.02661	0.000576306	0.00798511		hypothetical protein;Smp_127470
Smp_127990	0.915928	5e-05	0.000984357	0.575695	5.12455e-05	0.00157529	0.856388	1.97365e-05	0.000602323	GO:0016020,GO:0016021	MEG 13;note=tmhmm%3B%3Bquery 1-87%3B;note=%3Bquery 30-87%3B;note=%3Bquery 15-29%3B;note=%3Bquery 1-14%3B;Smp_127990
Smp_128000	0.530087	0.001	0.0117089	0.256125	0.00162881	0.0195093	0.412325	0.00391972	0.0302757		transcription factor a mitochondrial;Smp_128000
Smp_128110	0.945743	5e-05	0.000984357	0.714771	3.89782e-10	1.13695e-07	1.08853	3.93713e-11	1.57981e-08	GO:0005215,GO:0005887,GO:0006810,GO:0006833,GO:0009992,GO:0015250,GO:0015254,GO:0015793,GO:0016020,GO:0016021,GO:0034220	aquaporin 1;Smp_128110
Smp_128220	0.618736	0.0002	0.00321536	0.4087	0.0038556	0.0357405	0.654032	0.00135493	0.0146105	GO:0005515,GO:0016020,GO:0016021	neurogenic locus notch;Smp_128220
Smp_128230	0.554505	0.00045	0.00622055	0.40559	6.20573e-07	4.76353e-05	0.631181	2.07505e-06	0.000107565	GO:0005154,GO:0005515,GO:0005615,GO:0007154,GO:0007173,GO:0007219,GO:0007275,GO:0008083,GO:0008284,GO:0016020,GO:0016021	neurogenic locus notch protein;Smp_128230
Smp_128580	0.79817	0.0007	0.00877738	0.527625	0.00280423	0.0282272	0.78933	0.00237876	0.0215771	GO:0005509,GO:0005515	pikachurin;Smp_128580
Smp_128940	0.628484	0.0002	0.00321536	0.485212	0.00160989	0.0193688	0.717812	0.000519955	0.00746118	GO:0004871,GO:0004930,GO:0005886,GO:0005887,GO:0007165,GO:0007186,GO:0007196,GO:0008066,GO:0016020,GO:0016021,GO:0042734,GO:0051966	metabotropic glutamate receptor;Smp_128940
Smp_129050	0.489108	0.0008	0.00982707	0.343115	2.17186e-05	0.00081219	0.531671	1.55302e-05	0.000505078	GO:0000166,GO:0003924,GO:0005515,GO:0005525,GO:0005543,GO:0006184	dynamin 1;Smp_129050
Smp_129360	0.482991	0.0017	0.0174021	0.333557	0.00127729	0.0165342	0.526385	0.00105847	0.0121093		cyclin G2;Smp_129360
SmVG_011664:Smp_129460	0.743877	0.0009	0.0106968	0.534989	0.00400858	0.0366156	0.795629	0.00335397	0.02745		hypothetical protein;note=predicted by EVM2;Smp_129460
Smp_130070	0.677485	0.00115	0.0129621	0.443275	0.000285621	0.00571504	0.693773	0.00047492	0.00695309	GO:0005515,GO:0016020,GO:0016021	nephrin;Smp_130070
Smp_130530	0.416978	0.0068	0.0489801	0.32733	0.00121003	0.0159306	0.502955	0.00114546	0.0128334	GO:0000132,GO:0000776,GO:0005813,GO:0005871,GO:0007020,GO:0007059,GO:0007100,GO:0008017,GO:0016477,GO:0047496,GO:0051303,GO:0051642	hypothetical protein;Smp_130530
Smp_131080	0.770235	5e-05	0.000984357	0.509703	4.17034e-07	3.50897e-05	0.786845	7.23368e-06	0.000284981		hypothetical protein;note=predicted by EVM2;Smp_131080
Smp_131230	1.03101	0.00015	0.00255573	0.770641	1.42519e-05	0.000586427	1.15633	6.61592e-05	0.00159637	GO:0005515	F box:WD repeat containing protein 10;Smp_131230
Smp_131470	0.448908	0.00375	0.0315018	0.306996	0.000332084	0.00636341	0.445915	0.000896712	0.0108117	GO:0016020,GO:0016021	hypothetical protein;Smp_131470
Smp_132200	0.479104	0.00085	0.0102812	0.293191	0.000362326	0.00673639	0.464723	0.000118876	0.00245316	GO:0000164,GO:0005515,GO:0046579	leucine rich repeat protein soc 2;Smp_132200
Smp_132210	1.09583	5e-05	0.000984357	0.788217	1.48781e-14	1.50223e-11	1.18327	4.79375e-14	2.8853e-11	GO:0004842,GO:0005515,GO:0005634,GO:0006511,GO:0016567,GO:0019005	f box only protein 32;Smp_132210
Smp_132240	0.46998	0.0026	0.0234755	0.313457	0.000465095	0.00805567	0.510278	0.000139565	0.00273922		rhotekin;Smp_132240
Smp_132270	0.618864	5e-05	0.000984357	0.504963	6.00083e-06	0.00028747	0.76454	9.18472e-06	0.000336173	GO:0003676,GO:0003723	poly(rC) binding protein 3;Smp_132270
Smp_132330	0.504536	0.0011	0.0125643	0.234332	0.0048519	0.0418161	0.380127	0.00235298	0.0213989	GO:0000139,GO:0000166,GO:0005525,GO:0005789,GO:0006888,GO:0007264,GO:0015031	ras protein rab 35;Smp_132330
Smp_133260	0.713422	0.0041	0.033643	0.619306	0.00174316	0.0202126	0.968723	0.00156586	0.0161289		hypothetical protein;Smp_133260
Smp_133310	0.881152	5e-05	0.000984357	0.644758	4.4057e-05	0.00141047	0.974947	2.18606e-07	1.87423e-05		hypothetical protein;note=predicted by EVM2;Smp_133310
SmVG_023304:Smp_133520	1.05807	5e-05	0.000984357	0.761161	3.55256e-06	0.000187273	1.1564	1.02199e-06	6.40016e-05		forkhead box protein j1;Smp_133520
Smp_133770	2.42337	5e-05	0.000984357	1.67257	2.57362e-06	0.000145443	2.44058	8.09095e-10	1.99221e-07	GO:0003824,GO:0004356,GO:0006807	lengsin;Smp_133770
Smp_133830	1.36737	5e-05	0.000984357	1.0357	1.11975e-12	6.39038e-10	1.53128	1.25179e-14	9.04128e-12		hypothetical protein;Smp_133830
Smp_133950	0.742257	0.0047	0.0373415	0.529955	0.00265794	0.0273204	0.82677	0.00386318	0.0300889		hypothetical protein;note=term%3Dstructural%3Bdate%3D20110906%3Bqualifier%3Dtranscript coordinates changed based on RNA-seq evidence %255CSmp_178550 merged to Smp_133950%3BcuratorName%3Dap6@sanger.ac.uk;Smp_133950
Smp_134550	1.03463	5e-05	0.000984357	0.6784	0.000385183	0.0070221	0.974768	0.000103225	0.00222777		hypothetical protein;note=tmhmm%3B%3Bquery 1-83%3B;Smp_134550
Smp_134870	2.61402	5e-05	0.000984357	1.84476	4.03881e-25	1.76712e-21	2.60803	3.77074e-32	4.08522e-28	GO:0003676,GO:0005622,GO:0008270,GO:0046872	early growth response protein;Smp_134870
Smp_135160	0.988236	5e-05	0.000984357	0.727049	0.00426439	0.0383386	1.12471	0.000124931	0.00254419	GO:0004721,GO:0004725,GO:0006470,GO:0008138,GO:0016020,GO:0016021,GO:0016311,GO:0016787,GO:0016791,GO:0035335	Dual specificity protein phosphatase 10;Smp_135160
SmVG_008008:Smp_135460	0.963516	5e-05	0.000984357	0.638225	1.53503e-08	2.51861e-06	0.993747	6.91484e-09	1.11497e-06		bifunctional dihydrofolate reductase thymidylate;Smp_135460
Smp_135470	0.963236	0.0021	0.0203974	0.743318	0.000746839	0.0111652	1.05253	0.000595867	0.00814443	GO:0004089,GO:0005576,GO:0008270	carbonic anhydrase;Smp_135470
Smp_135790	0.629786	5e-05	0.000984357	0.454054	1.95488e-07	2.00467e-05	0.707909	2.25374e-06	0.000114634	GO:0004872,GO:0005089,GO:0005509,GO:0005515,GO:0005622,GO:0016020,GO:0016021,GO:0035023,GO:0043547	Intersectin 1;Smp_135790
Smp_135980	1.09175	0.0006	0.00777045	0.779431	0.000384051	0.00701931	1.18743	1.69357e-05	0.000542036	GO:0005509	Calcium binding protein;Smp_135980
Smp_136620	0.701004	0.0001	0.00179005	0.552351	4.94104e-06	0.00024474	0.844719	5.41391e-06	0.00023556		hypothetical protein;Smp_136620
SmVG_020612:Smp_136650	1.4386	5e-05	0.000984357	0.997505	0.000311048	0.00613036	1.54709	5.98477e-07	4.07792e-05		pro neuregulin 2 membrane bound;Smp_136650
SmVG_020612:Smp_136660	1.4386	5e-05	0.000984357	0.997505	0.000311048	0.00613036	1.54709	5.98477e-07	4.07792e-05		pro neuregulin 2;Smp_136660
Smp_136690	1.36376	5e-05	0.000984357	0.933617	1.92711e-05	0.000739628	1.44115	5.0265e-06	0.000224103	GO:0003990,GO:0004104,GO:0005615,GO:0016787,GO:0052689	acetylcholinesterase;Smp_136690
Smp_136760	0.958465	5e-05	0.000984357	0.728844	0.00165213	0.0195897	1.09719	5.24342e-05	0.00131955		hypothetical protein;note=predicted by EVM2;Smp_136760
SmVG_033013:Smp_137760	0.615837	0.00385	0.0321314	0.449209	4.88617e-07	3.961e-05	0.687363	1.59238e-06	8.9388e-05		BAH and coiled coil domain containing protein 1;note=tmhmm%3B%3Bquery 1-710%3B;Smp_137760
SmVG_033013:Smp_137770	0.615837	0.00385	0.0321314	0.449209	4.88617e-07	3.961e-05	0.687363	1.59238e-06	8.9388e-05		BAH domain and coiled coil containing 1;Smp_137770
Smp_137810	0.865756	0.00045	0.00622055	0.726212	0.00215666	0.0234147	1.13329	0.000598391	0.00814443		hypothetical protein;Smp_137810
Smp_137950	0.676851	0.00215	0.0207066	0.429431	0.00177734	0.0203742	0.641531	0.00167955	0.0170377	GO:0005515	leucine rich repeat containing protein 56;Smp_137950.2
Smp_138210	0.768632	5e-05	0.000984357	0.626565	5.94942e-06	0.000286052	0.952373	5.03161e-07	3.53977e-05		hypothetical protein;Smp_138210
Smp_138360	0.714764	5e-05	0.000984357	0.509739	5.47066e-07	4.29988e-05	0.768623	6.00503e-06	0.000254135		hypothetical protein;Smp_138360
Smp_139140	3.21619	5e-05	0.000984357	2.13268	5.41123e-14	5.07341e-11	3.13145	7.51887e-20	9.05105e-17		hypothetical protein;Smp_139140
SmVG_024213:Smp_139680	0.497951	0.00145	0.0154281	0.315174	0.000216379	0.00463327	0.502096	6.06082e-05	0.00148559		retinol dehydrogenase 11;Smp_139680
Smp_140030	0.627081	0.0021	0.0203974	0.409778	0.00503225	0.0427877	0.637542	0.00650023	0.0427327	GO:0005813,GO:0005929,GO:0030992,GO:0042073,GO:0042384,GO:0048487	intraflagellar transport 74;Smp_140030
Smp_140140	0.666728	0.00025	0.00389112	0.509091	0.000720731	0.0108864	0.778857	0.000350372	0.0055496	GO:0005887,GO:0007166,GO:0016020,GO:0016021	tetraspanin CD63 receptor;Smp_140140
Smp_140150	0.945131	0.0004	0.00569043	0.574395	0.000528173	0.00883441	0.911766	0.00042758	0.00638952	GO:0000166,GO:0005515,GO:0005524,GO:0005634,GO:0005737,GO:0005856,GO:0005874,GO:0008017,GO:0008568,GO:0016787,GO:0017111,GO:0031122,GO:0051013	katanin p60 ATPase containing subunit A;Smp_140150
Smp_140500	0.840022	5e-05	0.000984357	0.502662	0.000189616	0.00424004	0.781071	3.0154e-05	0.000857451		Paramyosin (Allergen Blo t 11);Smp_140500
Smp_140520	0.468929	0.0028	0.0249953	0.329997	0.00575891	0.0473005	0.508634	0.00259039	0.0229096	GO:0005515	ankyrin repeat domain containing protein 50;note=pfam_scan%3BPfam:PF12796.2%3B%3BE()%3D6.4E-7%3Bscore%3D29.5%3Bquer y 1023-1075%3Bdescription%3DAnk_2;note=pfam_scan%3BPfam:PF12796.2%3B%3BE()%3D1.8E-11%3Bscore%3D44.0%3Bque ry 1322-1383%3Bdescription%3DAnk_2;note=pfam_scan%3BPfam:PF12796.2%3B%3BE()%3D1.8E-8%3Bscore%3D34.4%3Bquer y 801-857%3Bdescription%3DAnk_2;note=pfam_scan%3BPfam:PF12796.2%3B%3BE…
SmVG_008607:Smp_140660	0.648727	0.0037	0.031184	0.410862	0.000369848	0.00683749	0.630517	0.000521495	0.00746352		centrosomal protein of 135 kda;Smp_140660
SmVG_008607:Smp_140670	0.648727	0.0037	0.031184	0.410862	0.000369848	0.00683749	0.630517	0.000521495	0.00746352		centrosomal protein of 135 kda;Smp_140670
Smp_140820	0.490113	0.00155	0.0161898	0.358864	2.82919e-05	0.000979841	0.564593	7.35825e-05	0.00171439		hypothetical protein;Smp_140820
Smp_140990	1.3051	5e-05	0.000984357	0.89553	5.31862e-08	7.05173e-06	1.32005	5.18168e-10	1.3542e-07		hypothetical protein;note=predicted by EVM2;Smp_140990
Smp_141290	0.514268	0.0007	0.00877738	0.278829	0.00135413	0.0170586	0.577668	0.000120751	0.00247769	GO:0005921,GO:0006810,GO:0006811,GO:0016020,GO:0016021,GO:0030054	innexin;Smp_141290
Smp_141310	1.34062	5e-05	0.000984357	1.02552	2.40301e-09	5.63247e-07	1.52725	6.99815e-09	1.11497e-06	GO:0005515,GO:0016020,GO:0016021	neurexin 2 alpha;Smp_141310
Smp_141490	1.05234	5e-05	0.000984357	0.717232	0.00270621	0.0275363	1.13789	5.89984e-05	0.00145933	GO:0005515,GO:0008270,GO:0046872	hypothetical protein;Smp_141490
Smp_141680	0.604394	5e-05	0.000984357	0.464434	0.00130198	0.0166892	0.719966	0.000248111	0.00426483	GO:0005578,GO:0005615,GO:0007155,GO:0030198,GO:0050839	fasciclin domain containing protein;Smp_141680
SmVG_023314:Smp_141800	1.08926	0.0001	0.00179005	0.755741	1.49189e-05	0.0006044	1.16151	3.22755e-05	0.00090122		oxalate:formate antiporter;Smp_141800
Smp_142520	0.448169	0.0063	0.0464551	0.261904	0.0035056	0.0333355	0.423649	0.00389128	0.030207	GO:0008270,GO:0016020,GO:0016021,GO:0016740,GO:0016746,GO:0019706,GO:0046872	palmitoyltransferase zdhhc16;Smp_142520
Smp_142600	0.575224	0.00015	0.00255573	0.4442	9.4672e-07	6.47221e-05	0.695879	4.25499e-06	0.000192356	GO:0000122,GO:0005634	capicua protein;Smp_142600
SmVG_023113:Smp_142970	0.627483	5e-05	0.000984357	0.374359	0.000476001	0.0081673	0.579065	0.000443222	0.00658056		palmitoyl protein thioesterase 1;Smp_142970
SmVG_023113:Smp_142980	0.627483	5e-05	0.000984357	0.374359	0.000476001	0.0081673	0.579065	0.000443222	0.00658056		palmitoyl protein thioesterase;Smp_142980
Smp_143130	0.448484	0.0024	0.022318	0.338554	0.000207322	0.00452044	0.532304	0.000761037	0.00966598	GO:0008270,GO:0046872	four and A half lim domains;Smp_143130
Smp_143220	0.744674	0.00225	0.0213096	0.541002	0.00105357	0.0144354	0.819722	0.000497558	0.00720982		hypothetical protein;note=predicted by EVM2;Smp_143220
Smp_143270	0.909028	5e-05	0.000984357	0.637259	1.53622e-10	5.04109e-08	0.960008	1.16973e-08	1.62473e-06		hypothetical protein;note=tmhmm%3B%3Bquery 1-91%3B;note=%3Bquery 1-6%3B;note=%3Bquery 7-29%3B;note=%3Bquery 30-91%3B;Smp_143270
SmVG_019126:Smp_143910	0.827843	0.00035	0.00511389	0.542613	0.000181634	0.00410756	0.846839	0.000531483	0.00757644		coiled coil and C2 domain containing protein 2A;Smp_143910
Smp_144600	0.890361	5e-05	0.000984357	0.643462	4.5932e-07	3.79185e-05	0.971096	1.98612e-07	1.74958e-05	GO:0005085,GO:0005622,GO:0007264,GO:0043547,GO:0051056	guanine nucleotide exchange factor;Smp_144600
SmVG_022961:Smp_144670	0.735285	0.00615	0.0455784	0.504112	0.00599522	0.0484127	0.765408	0.0066335	0.0432513		protein FAM154A;note=predicted by EVM2;Smp_144670
SmVG_022961:Smp_144680	0.735285	0.00615	0.0455784	0.504112	0.00599522	0.0484127	0.765408	0.0066335	0.0432513		protein FAM154B;note=predicted by EVM2;note=pfam_scan%3BPfam:PF05217.7%3B%3BE()%3D1.3E-9%3Bscore%3D38.0%3Bquer y 222-339%3Bdescription%3DSTOP;note=pfam_scan%3BPfam:PF05217.7%3B%3BE()%3D2.8E-9%3Bscore%3D36.9%3Bquer y 36-183%3Bdescription%3DSTOP;note=pfam_scan%3BPfam:PF05217.7%3B%3BE()%3D2.0E-7%3Bscore%3D30.8%3Bquer y 177-268%3Bdescription%3DSTOP;Smp_144680
SmVG_016632:Smp_145030	0.689063	0.00215	0.0207066	0.46047	0.00106084	0.0145048	0.704253	0.00103617	0.0119761		deleted in lung and esophageal cancer protein 1;Smp_145030
Smp_145080	0.576142	0.0002	0.00321536	0.434185	4.95435e-07	3.96529e-05	0.680174	3.62272e-07	2.72559e-05	GO:0005515,GO:0008270,GO:0046872	hypothetical protein;Smp_145080
Smp_145350	0.441854	0.0063	0.0464551	0.338039	0.000184238	0.00414804	0.543245	0.000535299	0.0075851	GO:0005737,GO:0006511,GO:0016567,GO:0016881,GO:0031625,GO:0061630	ubiquitin conjugating enzyme E2 H;Smp_145350
Smp_145400	0.897621	5e-05	0.000984357	0.681626	1.44478e-06	9.16144e-05	1.0501	1.45159e-06	8.3209e-05		dynein heavy chain;Smp_145400
SmVG_016404:Smp_145410	0.51149	0.0011	0.0125643	0.369653	7.61493e-06	0.000349488	0.588427	3.65795e-05	0.000998243		STARP antigen;note=predicted by EVM2;Smp_145410
Smp_145890	0.594361	5e-05	0.000984357	0.4143	3.26793e-07	2.938e-05	0.652151	1.57128e-07	1.45498e-05	GO:0005515,GO:0006508,GO:0007229,GO:0008233,GO:0008237	adamTS protein 3;Smp_145890
Smp_146610	0.919863	0.0001	0.00179005	0.688742	7.00499e-06	0.000324903	1.05196	2.51221e-05	0.000736332		hypothetical protein;Smp_146610
Smp_147090	1.01532	0.002	0.019744	0.707982	0.00253077	0.0263016	1.09123	0.000189932	0.00350549		hypothetical protein;note=predicted by EVM2;Smp_147090
Smp_148160	0.92607	0.00545	0.0418105	0.619498	0.00588537	0.0478929	0.971705	0.000619363	0.00832528		Spermatogenesis associated protein 6;Smp_148160
SmVG_007996:Smp_148420	0.466169	0.0027	0.024208	0.34136	0.00011442	0.00285528	0.545059	4.94363e-05	0.00125726		coiled coil domain containing 88A;Smp_148420
SmVG_007996:Smp_148430	0.466169	0.0027	0.024208	0.34136	0.00011442	0.00285528	0.545059	4.94363e-05	0.00125726		hook protein;Smp_148430
Smp_149010	0.481249	0.00275	0.0245703	0.391397	0.00306271	0.0301132	0.616646	0.00175458	0.0175276	GO:0005509,GO:0005886,GO:0007155,GO:0007156,GO:0016020,GO:0016021	protocadherin gamma b;Smp_149010
Smp_149130	0.617727	0.00015	0.00255573	0.453326	2.01174e-05	0.000761563	0.708781	1.93828e-05	0.000594881	GO:0003779,GO:0005509,GO:0005515	fimbrin:plastin;Smp_149130
Smp_149520	1.34455	5e-05	0.000984357	0.915517	2.87926e-07	2.64288e-05	1.39431	2.81552e-08	3.58863e-06		hypothetical protein;Smp_149520
Smp_149570	0.707172	0.00095	0.0111873	0.590424	5.59285e-05	0.00169542	0.919887	3.79748e-05	0.00102343	GO:0003677,GO:0003700,GO:0005634,GO:0006355,GO:0043565	POU domain protein CF1A;Smp_149570
Smp_149970	0.680196	0.0002	0.00321536	0.424659	6.88198e-05	0.00193847	0.640148	0.000384884	0.00593994		hypothetical protein;Smp_149970
Smp_150380	0.584722	0.0002	0.00321536	0.46067	1.20795e-07	1.3324e-05	0.711548	8.44896e-07	5.44857e-05	GO:0005515,GO:0016020,GO:0016021	sphingomyelin synthase 1;Smp_150380
Smp_151580	0.718854	0.00125	0.0137567	0.452424	0.00169954	0.0199828	0.672369	0.00293107	0.0250041	GO:0005515	pdz domain containing protein;Smp_151580
SmVG_022140:Smp_152940	0.706277	5e-05	0.000984357	0.483051	2.07863e-06	0.000123879	0.765652	5.2448e-06	0.000231927		otopetrin;Smp_152940
SmVG_022140:Smp_152950	0.706277	5e-05	0.000984357	0.483051	2.07863e-06	0.000123879	0.765652	5.2448e-06	0.000231927		hypothetical protein;Smp_152950
Smp_153100	0.723336	0.00095	0.0111873	0.508288	0.0037637	0.0351592	0.806104	0.00304344	0.0257398	GO:0005216,GO:0005249,GO:0005887,GO:0006810,GO:0006811,GO:0006813,GO:0016020,GO:0016021,GO:0034220,GO:0042391,GO:0055085,GO:0071805	hyperpolarization activated cyclic;Smp_153100
SmVG_024445:Smp_153180	0.614045	0.0041	0.033643	0.488712	0.000566946	0.00927897	0.753381	0.000969537	0.011405		striated muscle preferentially expressed protein;note=pfam_scan%3BPfam:PF13895.1%3B%3BE()%3D0.049%3Bscore%3D13.6%3Bquery 663-723%3Bdescription%3DIg_2;note=pfam_scan%3BPfam:PF13895.1%3B%3BE()%3D0.0024%3Bscore%3D17.8%3Bquer y 517-593%3Bdescription%3DIg_2;Smp_153180
Smp_153210	1.36982	0.0003	0.00445311	0.985667	2.4057e-05	0.000878867	1.5401	3.2381e-05	0.00090184	GO:0016020,GO:0016021	rhodopsin orphan GPCR;Smp_153210
Smp_153550	0.530196	0.00025	0.00389112	0.429619	6.98129e-05	0.00195804	0.65746	6.838e-05	0.00164264		hypothetical protein;Smp_153550
SmVG_023809:Smp_153600	1.09138	0.0003	0.00445311	0.838288	5.87094e-07	4.58702e-05	1.22844	1.39123e-08	1.88407e-06		cadherin EGF LAG seven pass G type receptor 1;note=predicted by EVM2;note=pfam_scan%3BPfam:PF13385.1%3B%3BE()%3D8.1E-7%3Bscore%3D29.2%3Bquer y 179-295%3Bdescription%3DLaminin_G_3;Smp_153600
Smp_153910	0.762829	0.0009	0.0106968	0.48008	0.000967645	0.0134977	0.741986	0.0011388	0.0127852		amiloride sensitive cation channel 4 A;note=predicted by EVM2;Smp_153910
Smp_153970	0.467394	0.00165	0.0170091	0.298878	0.000238121	0.00498498	0.466721	0.000114394	0.00238336		RILP protein;Smp_153970
Smp_154740	0.895789	5e-05	0.000984357	0.598558	1.01804e-05	0.000445426	0.928227	1.48343e-05	0.000489984		tubulin polyglutamylase complex subunit 2;Smp_154740
SmVG_002713:Smp_154790	0.907285	5e-05	0.000984357	0.618076	0.00173656	0.0201764	1.0698	0.000108402	0.0023028		DC STAMP domain containing protein 2;Smp_154790
SmVG_002713:Smp_154800	0.907285	5e-05	0.000984357	0.618076	0.00173656	0.0201764	1.0698	0.000108402	0.0023028		DC STAMP domain containing protein 2;Smp_154800
Smp_154840	0.606918	5e-05	0.000984357	0.392101	1.51114e-06	9.53615e-05	0.612338	1.83226e-06	9.79295e-05	GO:0016020,GO:0016021	hypothetical protein;Smp_154840
Smp_155080	0.696883	0.00245	0.0225378	0.42481	0.000114252	0.00285528	0.642622	7.27983e-05	0.00170345		hypothetical protein;note=tmhmm%3B%3Bquery 1-86%3B;Smp_155080
Smp_155210	0.530071	0.00125	0.0137567	0.361271	0.000278415	0.00559644	0.5676	0.00104057	0.0119931		tetratricopeptide repeat protein 5;note=predicted by EVM2;Smp_155210
Smp_155450	0.48047	0.00585	0.0438943	0.36223	0.00139004	0.0173642	0.577877	0.0011751	0.0130978	GO:0005515	SH3 and multiple ankyrin repeat domains protein;Smp_155450
Smp_155610	0.972588	0.00295	0.0260397	0.604248	0.00128923	0.0165906	0.986884	0.000228923	0.00403277	GO:0005509	fast skeletal troponin beta%3B fast skeletal troponin alpha;Smp_155610
Smp_155840	0.788653	5e-05	0.000984357	0.521285	8.47709e-05	0.00230231	0.807589	0.000106803	0.00228676		cellular myosin heavy chain;Smp_155840
Smp_156080	0.572778	0.0043	0.0348382	0.458085	0.000876618	0.0126029	0.716614	0.000233376	0.00407085	GO:0000166,GO:0001539,GO:0003777,GO:0005524,GO:0005858,GO:0006200,GO:0007018,GO:0016887,GO:0017111,GO:0030286	dynein heavy chain;Smp_156080
SmVG_020124:Smp_156200	0.803223	0.005	0.0390892	0.605218	0.000659113	0.010275	0.943883	0.000837417	0.0102775		tgf beta family;Smp_156200
Smp_156230	0.66316	0.00015	0.00255573	0.472905	0.00032575	0.0063012	0.703968	0.00038358	0.00593994		hypothetical protein;Smp_156230
Smp_156400	1.02009	0.00185	0.0185852	0.84986	0.00311789	0.0305186	1.17722	0.00162898	0.0166337	GO:0004497,GO:0005506,GO:0008395,GO:0009055,GO:0016020,GO:0016021,GO:0016491,GO:0016705,GO:0020037,GO:0046872,GO:0055114,GO:0070330	cytochrome P450;Smp_156400
Smp_156770	0.569369	0.00035	0.00511389	0.344675	4.43873e-05	0.00141389	0.536084	0.000752722	0.00959531		major tegumental antigen SM15;Smp_156770
Smp_156820	1.03576	0.0001	0.00179005	0.726751	0.000776146	0.0114985	1.07386	0.000565651	0.00790744		normocyte binding protein 2a;note=predicted by EVM2;Smp_156820
Smp_156860	0.598885	0.00285	0.0253534	0.421858	0.00163382	0.0195306	0.652201	0.000711819	0.00922074	GO:0010826,GO:0016020,GO:0016021,GO:0036038,GO:0042384	meckelin;Smp_156860
SmVG_024424:Smp_157010	1.26593	5e-05	0.000984357	0.793457	3.8447e-07	3.3201e-05	1.1888	8.91833e-09	1.32358e-06		titin;Smp_157010
Smp_157200	0.896275	0.0024	0.022318	0.575789	0.00123674	0.0161527	0.905685	0.00200257	0.019166		progesterone induced blocking factor 1;Smp_157200
Smp_157350	0.499313	0.00075	0.00931326	0.327805	5.87722e-05	0.00173358	0.521239	8.6469e-05	0.00195168	GO:0000166,GO:0004672,GO:0004674,GO:0005524,GO:0006468,GO:0016301,GO:0016310,GO:0016772	serine:threonine protein kinase ULK2;Smp_157350
Smp_157690	0.539982	0.0003	0.00445311	0.368132	5.41483e-06	0.00026422	0.576044	3.7e-05	0.00100149	GO:0005515,GO:0006508,GO:0008233	von Willebrand factor type A;Smp_157690
Smp_158150	0.671512	5e-05	0.000984357	0.452711	3.117e-08	4.70273e-06	0.699975	4.56279e-09	8.37852e-07	GO:0005509	reticulocalbin 2;Smp_158150
Smp_158230	0.747768	0.00245	0.0225378	0.544284	4.28953e-08	6.05424e-06	0.845428	3.37242e-07	2.60977e-05		EF hand calcium binding domain containing protein;note=predicted by EVM2;Smp_158230
Smp_158460	0.859632	5e-05	0.000984357	0.635102	0.000325957	0.0063012	0.945881	0.000105867	0.00228025	GO:0005515	breast cancer anti estrogen resistance protein;Smp_158460
Smp_159360	0.482192	0.0029	0.0257312	0.39523	0.00329782	0.031722	0.610103	0.00106392	0.0121543	GO:0005515,GO:0005856,GO:0008093,GO:0007050	growth arrest specific 2;Smp_159360
Smp_159440	0.522262	0.0005	0.00673916	0.435011	0.0044635	0.039533	0.657194	0.000858698	0.0104647		schwannomin interacting protein;Smp_159440
Smp_159510	0.623456	0.0029	0.0257312	0.451257	0.00353408	0.0334692	0.727296	0.00285189	0.0245412		hypothetical protein;Smp_159510
Smp_159710	1.12372	0.0007	0.00877738	0.771043	0.000101278	0.00261173	1.17084	0.00010643	0.0022833	GO:0004089,GO:0005576,GO:0008270	carbonic anhydrase;Smp_159710
Smp_160170	1.15177	5e-05	0.000984357	0.782714	1.03355e-06	6.99299e-05	1.1736	8.34138e-07	5.41141e-05		hypothetical protein;Smp_160170
Smp_160300	0.558786	0.00245	0.0225378	0.367673	0.000811042	0.0118682	0.573603	0.00184291	0.0181282	GO:0016020,GO:0016021	hypothetical protein;Smp_160300
Smp_160410	0.476671	0.00285	0.0253534	0.307977	0.000354966	0.00663716	0.486389	0.000984857	0.0115143	GO:0016020,GO:0016021	Transmembrane protein 106A;note=pfam_scan%3BPfam:PF07092.7%3B%3BE()%3D7.1E-31%3Bscore%3D107.0%3Bqu ery 11-156%3Bdescription%3DDUF1356;note=iprscan%3BInterPro:IPR009790 : Protein of unknown function DUF1356%3BPfam:PF07092%3B%3Bscore%3D5.3E-7%3Bquery 3-170%3Bdescription%3DProtein of unknown function DUF1356;Smp_160410
Smp_161080	0.574093	0.0002	0.00321536	0.434474	8.33254e-08	1.01271e-05	0.677193	1.00851e-06	6.35245e-05	GO:0005515	ran binding protein 9;note=predicted by EVM2;note=pfam_scan%3BPfam:PF10607.4%3B%3BE()%3D8.1E-17%3Bscore%3D61.1%3Bque ry 412-865%3Bdescription%3DCLTH;note=pfam_scan%3BPfam:PF00622.23%3B%3BE()%3D1.3E-17%3Bscore%3D63.8%3Bqu ery 82-201%3Bdescription%3DSPRY;note=iprscan%3BInterPro:IPR019589 : Ran binding protein%2C CRA domain%3BPfam:PF10607%3B%3Bscore%3D9.4E-11%3Bquery 776-882%3Bdescription%3DRan bind…
SmVG_009007:Smp_161190	0.802519	0.0016	0.0165435	0.490294	0.00287917	0.0287394	0.765884	0.00154713	0.0160706		hypothetical protein;Smp_161190
Smp_161430	0.930858	5e-05	0.000984357	0.608996	3.84246e-06	0.000200144	0.9471	2.83418e-07	2.25776e-05	GO:0008028,GO:0015718,GO:0016020,GO:0016021,GO:0055085	Monocarboxylate transporter 12;Smp_161430
Smp_162080	0.436617	0.0042	0.0342172	0.2963	0.000271585	0.00549963	0.475816	0.000217703	0.00386712	GO:0003700,GO:0005634,GO:0006357,GO:0046983	MLX interacting protein;Smp_162080
Smp_162110	0.776846	0.0006	0.00777045	0.518828	0.00131217	0.0167544	0.819316	0.000785388	0.00985966	GO:0006855,GO:0015238,GO:0015297,GO:0016020,GO:0016021,GO:0055085	multidrug and toxin extrusion protein 2;Smp_162110
Smp_162320	0.574701	0.0002	0.00321536	0.412271	0.00163804	0.0195306	0.606806	0.00198651	0.0190577	GO:0016020,GO:0016021	hypothetical protein;Smp_162320
Smp_163220	0.478743	0.00135	0.0145451	0.290517	0.00113696	0.0152438	0.446269	0.00161888	0.0165618	GO:0016020,GO:0016021	hypothetical protein;Smp_163220
Smp_163520	0.612333	0.0066	0.0480115	0.499547	0.00401589	0.0366314	0.723088	0.000740838	0.0094985		hypothetical protein;Smp_163520
Smp_163570	0.710572	5e-05	0.000984357	0.432793	7.26451e-05	0.00202021	0.667261	8.29694e-05	0.0019004	GO:0005216,GO:0005219,GO:0005262,GO:0005509,GO:0005515,GO:0005622,GO:0005623,GO:0006810,GO:0006811,GO:0006816,GO:0006874,GO:0016020,GO:0016021,GO:0051209,GO:0055085,GO:0070588	Ryanodine receptor;Smp_163570
SmVG_025684:Smp_163700	0.729267	5e-05	0.000984357	0.528311	0.0011157	0.0150193	0.786645	0.000243235	0.00420288		hypothetical protein;Smp_163700
Smp_163820	0.759409	0.00155	0.0161898	0.498356	0.00206383	0.0226693	0.794063	0.00184506	0.0181282	GO:0000166,GO:0000287,GO:0004012,GO:0005524,GO:0005886,GO:0006812,GO:0015914,GO:0016020,GO:0016021,GO:0016787,GO:0019829,GO:0045332,GO:0046872	phospholipid transporting ATPase IF;Smp_163820
Smp_164150	0.632703	0.00235	0.0219726	0.442975	0.0016385	0.0195306	0.702329	0.0015712	0.016135	GO:0000166,GO:0004672,GO:0004674,GO:0005524,GO:0005634,GO:0005737,GO:0006468,GO:0008360,GO:0016301,GO:0016310,GO:0016772,GO:0018105	tau tubulin kinase 1;Smp_164150
Smp_164340	0.536006	0.0004	0.00569043	0.308497	0.00102322	0.0140892	0.604941	1.80477e-06	9.72779e-05	GO:0005515,GO:0007165	Afadin;Smp_164340
Smp_164380	0.469835	0.0023	0.0216432	0.333549	0.000955353	0.0133974	0.542915	0.00052624	0.00751157	GO:0000166,GO:0004672,GO:0004674,GO:0004691,GO:0005524,GO:0006468,GO:0016301,GO:0016310,GO:0016740,GO:0016772	protein KINase family member (kin 1);Smp_164380
Smp_165210	0.673167	5e-05	0.000984357	0.467055	5.81198e-05	0.00172208	0.712887	4.29313e-05	0.00111807	GO:0004672,GO:0004674,GO:0005524,GO:0005634,GO:0006468,GO:0016301,GO:0016310,GO:0016772	serine:threonine protein kinase 17A;Smp_165210
Smp_165750	0.87087	5e-05	0.000984357	0.666182	3.95081e-13	2.72939e-10	1.01395	2.07136e-11	9.35044e-09	GO:0000097,GO:0005506,GO:0005829,GO:0016491,GO:0016702,GO:0017172,GO:0019451,GO:0042412,GO:0046439,GO:0046872,GO:0051213,GO:0055114	cysteine dioxygenase%2C type I;note=pfam_scan%3BPfam:PF05995.7%3B%3BE()%3D1.2E-61%3Bscore%3D206.7%3Bqu ery 23-204%3Bdescription%3DCDO_I;note=iprscan%3BInterPro:IPR010300 : Cysteine dioxygenase type I%3BPfam:PF05995%3B%3Bscore%3D9.5E-77%3Bquery 17-204%3Bdescription%3DCysteine dioxygenase type I;Smp_165750
Smp_166020	0.619584	0.00135	0.0145451	0.569486	0.00252319	0.0262652	0.846113	0.00077002	0.00973441		hypothetical protein;Smp_166020
Smp_166100	0.754886	0.00105	0.0121556	0.507508	0.00123552	0.0161527	0.786313	0.00114273	0.012816		hypothetical protein;Smp_166100
SmVG_001391:Smp_166340	0.825605	5e-05	0.000984357	0.580435	4.34558e-05	0.00139462	0.877042	1.78727e-05	0.000561255		hypothetical protein;Smp_166340
Smp_166480	0.828901	0.0036	0.0305672	0.545712	0.00175327	0.0202465	0.846428	0.00321922	0.0266775		serine:threonine protein kinase Nek4;Smp_166480
Smp_166790	0.470973	0.00205	0.0200638	0.333336	0.0057484	0.0472818	0.519573	0.00344847	0.0279103	GO:0005385,GO:0005623,GO:0006882,GO:0016020,GO:0016021,GO:0030001,GO:0046873,GO:0055085,GO:0071577	zinc transporter ZIP13;Smp_166790
Smp_167340	1.1634	0.0012	0.0133497	0.895663	1.77819e-08	2.88155e-06	1.34199	7.7871e-08	8.35301e-06	GO:0005515,GO:0016020,GO:0016021	hypothetical protein;note=predicted by EVM2;note=tmhmm%3B%3Bquery 1-1359%3B;note=%3Bquery 1-198%3B;note=%3Bquery 199-221%3B;note=%3Bquery 222-1359%3B;Smp_167340
Smp_167400	0.62062	0.00135	0.0145451	0.460202	0.00209473	0.0228747	0.704875	0.00184723	0.0181282	GO:0000978,GO:0001228,GO:0003677,GO:0003705,GO:0005634,GO:0006355,GO:0006357,GO:0006366,GO:0007517,GO:0045663,GO:0045944,GO:0046983,GO:1901741	transcription factor sum 1;Smp_167400
Smp_167640	0.740973	0.0051	0.0396895	0.507559	0.0019133	0.0214932	0.774552	0.00207937	0.0196409	GO:0004181,GO:0006508,GO:0008270	cytosolic carboxypeptidase 3;Smp_167640
SmVG_008908:Smp_167750	0.486463	0.0016	0.0165435	0.34657	0.000367574	0.00681466	0.550654	0.000573983	0.00798511		fatty acid amide hydrolase 1;Smp_167750
Smp_168140	0.577415	0.00395	0.0329124	0.488953	0.000477938	0.00818984	0.777118	0.000396698	0.00607038	GO:0016020,GO:0016021	hypothetical protein;note=tmhmm%3B%3Bquery 1-155%3B;Smp_168140
Smp_168200	0.446637	0.00265	0.023864	0.321393	7.18918e-05	0.00200777	0.508559	9.25317e-05	0.00204589	GO:0005515	F box only protein 33;Smp_168200
Smp_168260	0.466771	0.0041	0.033643	0.34514	0.00021133	0.00459257	0.540186	0.000554782	0.00779573	GO:0016020,GO:0016021	hypothetical protein;Smp_168260
SmVG_014803:Smp_168560	0.435188	0.0033	0.0286605	0.316794	0.00115887	0.015443	0.468008	0.00357665	0.0284643		steroid dehydrogenase;Smp_168560
SmVG_028624:Smp_168910	1.12544	5e-05	0.000984357	0.713432	0.00100457	0.0139317	1.03931	0.000131145	0.0026263		hypothetical protein;note=predicted by EVM2;Smp_168910
Smp_168960	0.631955	0.00035	0.00511389	0.470335	1.68275e-05	0.000665293	0.742405	3.00587e-05	0.000856991	GO:0005515	multiple pdz domain protein;Smp_168960
SmVG_011608:Smp_169210	0.638686	5e-05	0.000984357	0.455635	2.64716e-05	0.00093405	0.745322	1.7712e-05	0.000558989		protein regulator of cytokinesis 1;Smp_169210
Smp_169220	0.93102	0.00075	0.00931326	0.715374	0.000271923	0.00549963	1.05048	0.000337184	0.00538005		hypothetical protein;Smp_169220
SmVG_029200:Smp_169450	0.562805	0.0042	0.0342172	0.451245	0.00245897	0.0258418	0.685603	0.0028067	0.0242293		histone H3;Smp_169450
Smp_169460	0.538869	0.00695	0.0496768	0.395935	0.00424139	0.0382104	0.637546	0.00220125	0.0205235	GO:0000166,GO:0005525,GO:0005622,GO:0007264	RAB18%2C member RAS oncogene family;Smp_169460
Smp_169860	0.94486	0.0033	0.0286605	0.772505	0.00297446	0.0294218	1.15367	0.00172794	0.0173659		normocyte binding protein 1;Smp_169860
Smp_170200	0.540583	0.0008	0.00982707	0.325991	0.000432851	0.00768823	0.518206	0.000230099	0.00404035	GO:0005215,GO:0005622,GO:0006810	alpha tocopherol transfer protein;Smp_170200
Smp_170740	1.36326	5e-05	0.000984357	1.10158	7.59584e-11	2.76953e-08	1.68053	1.58006e-09	3.6422e-07		hypothetical protein;note=tmhmm%3B%3Bquery 1-82%3B;Smp_170740
SmVG_008238:Smp_171270	0.62085	0.0068	0.0489801	0.481555	1.02876e-05	0.000448621	0.721154	5.454e-06	0.000236354		Molybdenum cofactor biosynthesis protein 1;Smp_171270
SmVG_000656:Smp_172360	0.744785	0.00035	0.00511389	0.552135	9.94914e-05	0.00258599	0.859924	0.000122658	0.00250732		hypothetical protein;Smp_172360
SmVG_000656:Smp_172370	0.744785	0.00035	0.00511389	0.552135	9.94914e-05	0.00258599	0.859924	0.000122658	0.00250732		hypothetical protein;note=predicted by EVM2;Smp_172370
Smp_172460	1.86837	5e-05	0.000984357	1.33992	2.81517e-15	3.07932e-12	1.99321	3.95435e-22	8.56829e-19	GO:0003676,GO:0005622,GO:0008270,GO:0046872	Krueppel factor 10 like;Smp_172460
Smp_172520	0.987442	5e-05	0.000984357	0.724531	1.14227e-07	1.27063e-05	1.10836	6.22625e-07	4.21595e-05	GO:0005515,GO:0016020,GO:0016021	hypothetical protein;note=tmhmm%3B%3Bquery 1-130%3B;note=%3Bquery 83-130%3B;note=%3Bquery 60-82%3B;note=%3Bquery 1-59%3B;Smp_172520
Smp_174090	0.879932	0.00055	0.0072325	0.522093	0.00211828	0.0230743	0.824285	0.00228074	0.0209794	GO:0005930,GO:0035082,GO:0060287	coiled coil domain containing protein 40;Smp_174090
Smp_174190	0.8756	5e-05	0.000984357	0.638255	0.000192422	0.00428817	0.96399	9.01689e-05	0.00201006	GO:0005887,GO:0007166,GO:0016020,GO:0016021	Tetraspanin 18 (Tspan 18);Smp_174190
Smp_174810	1.33031	5e-05	0.000984357	0.920459	0.00037085	0.00684639	1.43851	2.4431e-05	0.000719254	GO:0004784,GO:0005507,GO:0005737,GO:0006801,GO:0008270,GO:0016491,GO:0019430,GO:0046872,GO:0055114	Extracellular superoxide dismutase (Cu Zn);Smp_174810
Smp_175270	0.66441	0.0001	0.00179005	0.5367	7.09175e-07	5.38071e-05	0.827847	1.52834e-06	8.66913e-05	GO:0005515,GO:0007154,GO:0007275,GO:0016020,GO:0016021	hypothetical protein;Smp_175270
Smp_176110	1.33753	0.00095	0.0111873	0.894013	1.62206e-07	1.7272e-05	1.35251	2.3206e-10	7.18324e-08		hypothetical protein;note=predicted by EVM2;Smp_176110
SmVG_011608:Smp_177190	0.638686	5e-05	0.000984357	0.455635	2.64716e-05	0.00093405	0.745322	1.7712e-05	0.000558989		protein regulator of cytokinesis 1;Smp_177190
SmVG_016302:Smp_177310	1.07322	5e-05	0.000984357	0.703259	1.30939e-06	8.55078e-05	1.07962	3.87933e-07	2.8591e-05		hypothetical protein;Smp_177310
SmVG_029200:Smp_177920	0.562805	0.0042	0.0342172	0.451245	0.00245897	0.0258418	0.685603	0.0028067	0.0242293		serine:threonine protein;Smp_177920
Smp_179810	0.675604	5e-05	0.000984357	0.449879	5.03977e-07	4.00922e-05	0.693606	6.91892e-06	0.000275408	GO:0005861,GO:0006937	oncosphere protein tso22e%3B oncosphere protein tso22d%3B oncosphere protein tso22c%3B oncosphere protein tso22b%3B oncosphere protein tso22a;note=predicted by EVM2;note=pfam_scan%3BPfam:PF00992.15%3B%3BE()%3D1.5E-7%3Bscore%3D31.3%3Bque ry 139-219%3Bdescription%3DTroponin;note=iprscan%3BInterPro:IPR001978 : Troponin%3BPfam:PF00992%3B%3Bscore%3D2.2E-6%3Bquery 140-211%3Bdescription%3DTroponin;Smp_1…
Smp_180550	1.10418	5e-05	0.000984357	0.751698	2.08084e-13	1.60665e-10	1.2182	4.1758e-13	2.38109e-10		hypothetical protein;Smp_180550
SmVG_024589:Smp_180670	0.433407	0.0069	0.0494227	0.324626	0.000796232	0.0117252	0.528157	0.00069841	0.00910538		hypothetical protein;note=predicted by EVM2;Smp_180670
Smp_180690	0.501409	0.00205	0.0200638	0.354369	6.81957e-05	0.00192812	0.556654	0.000203752	0.00369139	GO:0005622,GO:0008270,GO:0010468,GO:0046872	tiptop protein;Smp_180690
Smp_180810	0.492643	0.0008	0.00982707	0.334393	0.00114911	0.0153649	0.539663	0.000810065	0.0100761	GO:0004867,GO:0005576,GO:0006030,GO:0006508,GO:0008061,GO:0008233,GO:0010951	Papilin;Smp_180810
Smp_181070	0.788865	0.0008	0.00982707	0.535399	0.000960219	0.0134369	0.778901	0.000579468	0.00800759		hypothetical protein;Smp_181070
SmVG_008008:Smp_181140	0.963516	5e-05	0.000984357	0.638225	1.53503e-08	2.51861e-06	0.993747	6.91484e-09	1.11497e-06		hypothetical protein;note=predicted by EVM2;Smp_181140
Smp_181270	0.487019	0.00215	0.0207066	0.34633	0.00211158	0.023038	0.565558	0.00173185	0.0173891		protein couch potato;Smp_181270.2
SmVG_011737:Smp_181350	0.615055	5e-05	0.000984357	0.429213	8.75521e-07	6.1455e-05	0.668383	7.51534e-06	0.000291832		huntingtin interacting protein 1;Smp_181350
SmVG_011737:Smp_181360	0.615055	5e-05	0.000984357	0.429213	8.75521e-07	6.1455e-05	0.668383	7.51534e-06	0.000291832		huntingtin interacting protein 1;Smp_181360
Smp_181490	0.536207	0.0026	0.0234755	0.380232	0.00492522	0.0422816	0.607658	0.00320452	0.0266212	GO:0000166,GO:0004672,GO:0004674,GO:0005524,GO:0006468,GO:0016301,GO:0016310,GO:0016740,GO:0016772	death associated protein kinase 1;Smp_181490
SmVG_015581:Smp_182770	0.969127	5e-05	0.000984357	0.568867	2.28786e-06	0.000132293	0.884222	1.51173e-06	8.62007e-05		hypothetical protein;Smp_182770
Smp_186780	0.893281	0.00235	0.0219726	0.846825	1.29043e-06	8.46911e-05	1.25444	6.15777e-06	0.00025758	GO:0016020,GO:0016021	hypothetical protein;note=tmhmm%3B%3Bquery 1-124%3B;Smp_186780
SmVG_016404:Smp_187390	0.51149	0.0011	0.0125643	0.369653	7.61493e-06	0.000349488	0.588427	3.65795e-05	0.000998243		hypothetical protein;Smp_187390
SmVG_023304:Smp_187740	1.05807	5e-05	0.000984357	0.761161	3.55256e-06	0.000187273	1.1564	1.02199e-06	6.40016e-05		forkhead box protein j1 b;Smp_187740
Smp_189490	0.558326	0.00025	0.00389112	0.448135	0.00168431	0.0198458	0.688921	0.000322375	0.00523667	GO:0004860,GO:0005515,GO:0005737,GO:0006469,GO:0016020,GO:0016021,GO:0019221,GO:0046426	matrix remodeling associated protein 5;Smp_189490
SmVG_024549:Smp_190530	0.957877	0.0004	0.00569043	0.549647	0.00277424	0.0279897	0.879238	0.00331749	0.0272283		hypothetical protein;Smp_190530
Smp_192780	1.03151	5e-05	0.000984357	0.803869	8.41181e-07	6.01361e-05	1.23655	1.24528e-06	7.41283e-05	GO:0016020,GO:0016021	hypothetical protein;note=tmhmm%3B%3Bquery 1-76%3B;note=%3Bquery 29-76%3B;note=%3Bquery 10-28%3B;note=%3Bquery 1-9%3B;Smp_192780
SmVG_032587:Smp_193120	0.711949	0.00065	0.00834424	0.476213	0.00429798	0.0385614	0.727682	0.00136155	0.0146631		myosin heavy chain;Smp_193120
Smp_194380	0.580541	5e-05	0.000984357	0.444593	0.0004872	0.00830517	0.663382	0.000130635	0.00262092	GO:0016020,GO:0016263,GO:0016266,GO:0016267,GO:0016740,GO:0016757	glycoprotein N acetylgalactosamine;Smp_194380
Smp_194420	0.836336	5e-05	0.000984357	0.579781	5.25037e-11	2.02695e-08	0.880212	1.11047e-08	1.56244e-06		hypothetical protein;Smp_194420
SmVG_000246:Smp_194860	1.10534	5e-05	0.000984357	0.693068	1.01089e-10	3.58619e-08	1.05925	2.20017e-09	4.67385e-07		hypothetical protein;Smp_194860
SmVG_000246:Smp_194870	1.10534	5e-05	0.000984357	0.693068	1.01089e-10	3.58619e-08	1.05925	2.20017e-09	4.67385e-07		histone H4;Smp_194870
Smp_196010	0.63911	0.0001	0.00179005	0.438991	7.6533e-06	0.000350025	0.675556	1.71592e-05	0.000545169	GO:0016020,GO:0016021,GO:0032934	stomatin (EPB72) 1;Smp_196010
SmVG_001738:Smp_197080	0.667628	5e-05	0.000984357	0.422779	0.00011534	0.00287051	0.670396	0.000101881	0.00221198		titin;Smp_197080
Smp_197620	0.579906	0.00015	0.00255573	0.45432	8.86587e-05	0.00237497	0.688303	9.29962e-05	0.00205198		hypothetical protein;note=predicted by EVM2;Smp_197620
Smp_198620	0.710363	0.00485	0.0382371	0.507849	0.003203	0.0310278	0.804539	0.00228306	0.0209794		multiple pdz domain protein;Smp_198620
Smp_198980	0.723998	5e-05	0.000984357	0.521959	1.20511e-10	4.05598e-08	0.797214	7.64292e-08	8.28387e-06	GO:0003676,GO:0008270,GO:0046872	ccr4 not transcription complex;Smp_198980
SmVG_033013:Smp_199060	0.615837	0.00385	0.0321314	0.449209	4.88617e-07	3.961e-05	0.687363	1.59238e-06	8.9388e-05		serine rich repeat protein;note=pfam_scan%3BPfam:PF01426.13%3B%3BE()%3D1.4E-5%3Bscore%3D24.7%3Bque ry 267-348%3Bdescription%3DBAH;Smp_199060
Smp_200800	1.20624	5e-05	0.000984357	0.694352	3.55792e-07	3.13431e-05	1.0649	2.34651e-07	1.9707e-05		hypothetical protein;note=tmhmm%3B%3Bquery 1-103%3B;Smp_200800
Smp_201730	0.872908	0.00375	0.0315018	0.829839	1.1358e-08	1.91591e-06	1.26574	2.87625e-10	8.42198e-08	GO:0016020,GO:0016021	hypothetical protein;note=tmhmm%3B%3Bquery 1-96%3B;note=%3Bquery 1-6%3B;note=%3Bquery 7-29%3B;note=%3Bquery 30-96%3B;Smp_201730
Smp_202610	0.714228	5e-05	0.000984357	0.59546	0.000482845	0.00824164	0.863888	0.000173872	0.00328749	GO:0001664,GO:0005737,GO:0008047,GO:0043085	hypothetical protein;note=iprscan%3BInterPro:IPR011001 : Saposin-like%3BSuperfamily:SSF47862%3B%3Bscore%3D1.5E-14%3Bquery 39-118%3Bdescription%3DSaposin-like;note=iprscan%3BPANTHER:PTHR11480%3B%3Bscore%3D7.8E-6%3Bquery 42-121%3Bdescription%3Dnull;Smp_202610
Smp_203030	1.49545	5e-05	0.000984357	1.06277	6.4474e-16	8.46285e-13	1.55433	5.22729e-16	4.71937e-13	GO:0016020,GO:0016021	hypothetical protein;note=tmhmm%3B%3Bquery 1-121%3B;note=%3Bquery 1-32%3B;note=%3Bquery 33-55%3B;note=%3Bquery 56-121%3B;Smp_203030
Smp_203580	0.659299	0.0003	0.00445311	0.460791	0.00200684	0.0222293	0.694347	0.00192252	0.0185883		hypothetical protein;Smp_203580
SmVG_024213:Smp_203950	0.497951	0.00145	0.0154281	0.315174	0.000216379	0.00463327	0.502096	6.06082e-05	0.00148559		retinol dehydrogenase 11;note=iprscan%3BInterPro:IPR002347 : Glucose/ribitol dehydrogenase%3BPRINTS:PR00081%3B%3Bscore%3D9.3E-6%3Bquery 22-39%3Bdescription%3DGlucose/ribitol dehydrogenase;note=iprscan%3BInterPro:IPR002347 : Glucose/ribitol dehydrogenase%3BPRINTS:PR00081%3B%3Bscore%3D9.3E-6%3Bquery 167-183%3Bdescription%3DGlucose/ribitol dehydrogenase;Smp_203950
SmVG_025684:Smp_204320	0.729267	5e-05	0.000984357	0.528311	0.0011157	0.0150193	0.786645	0.000243235	0.00420288		hypothetical protein;note=tmhmm%3B%3Bquery 1-150%3B;note=%3Bquery 44-55%3B;note=%3Bquery 111-116%3B;note=%3Bquery 24-43%3B;note=%3Bquery 56-73%3B;note=%3Bquery 88-110%3B;note=%3Bquery 117-136%3B;note=%3Bquery 1-23%3B;note=%3Bquery 74-87%3B;note=%3Bquery 137-150%3B;Smp_204320
Smp_204880	0.498593	0.00345	0.0295875	0.477573	0.0006065	0.0097271	0.738701	0.000390033	0.00599027		hypothetical protein;Smp_204880
Smp_205110	0.631575	0.0014	0.0149426	0.602936	5.51138e-06	0.000266946	0.883302	3.69396e-05	0.00100149	GO:0001614,GO:0004931,GO:0005216,GO:0005524,GO:0005639,GO:0005887,GO:0006811,GO:0016020,GO:0016021,GO:0033198,GO:0035590,GO:0098655,GO:0050848	p2X purinoceptor 4;note=iprscan%3BInterPro:IPR001429 : P2X purinoreceptor%3BPfam:PF00864%3B%3Bscore%3D2.0E-27%3Bquery 21-110%3Bdescription%3DP2X purinoreceptor;Smp_205110
Smp_205270	0.75845	0.0003	0.00445311	0.44858	0.000161401	0.00376298	0.679757	0.000752817	0.00959531	GO:0005515,GO:0008270,GO:0046872	ring finger protein 11 (sid 1669) (nedd4 ww;note=iprscan%3BSuperfamily:SSF57850%3B%3Bscore%3D2.5E-11%3Bquery 6-73%3Bdescription%3Dnull;note=iprscan%3BInterPro:IPR018957 : Zinc finger%2C C3HC4 RING-type%3BPfam:PF00097%3B%3Bscore%3D4.5E-7%3Bquery 29-69%3Bdescription%3DZinc finger%2C C3HC4 RING-type;Smp_205270
Smp_211180	0.777279	0.00535	0.0412594	0.54324	0.0013388	0.0169953	0.793584	0.000282448	0.004715	GO:0005794,GO:0006486,GO:0008417,GO:0016020,GO:0016021,GO:0016740,GO:0016757,GO:0018392,GO:0032580,GO:0036065	alpha(13)fucosyltransferase;Smp_211180
SmVG_032331:Smp_212420	0.563591	0.0007	0.00877738	0.407142	9.94612e-06	0.000438096	0.642196	1.94848e-05	0.000596324		SH3 domain containing kinase binding protein 1;note=pfam_scan%3BPfam:PF00018.23%3B%3BE()%3D3.2E-12%3Bscore%3D45.5%3Bqu ery 5-48%3Bdescription%3DSH3_1;note=pfam_scan%3BPfam:PF00018.23%3B%3BE()%3D1.0E-11%3Bscore%3D43.8%3Bqu ery 158-206%3Bdescription%3DSH3_1;note=iprscan%3BInterPro:IPR001452 : Src homology-3%3BPfam:PF00018%3B%3Bscore%3D3.5E-17%3Bquery 1-55%3Bdescription%3DSrc homology-3 domain;note=…
Smp_213430	0.610969	0.0001	0.00179005	0.479127	2.76706e-06	0.000154555	0.743721	3.19737e-06	0.000153923		hypothetical protein;Smp_213430
SmVG_000714	0.67655	0.0048	0.0379304	0.513802	0.00316717	0.0307715	0.716239	0.0036492	0.0288934
SmVG_000820	0.860165	5e-05	0.000984357	0.655785	0.000930955	0.0131443	0.950894	0.00019549	0.00359003
SmVG_001178	1.54188	5e-05	0.000984357	1.03439	2.41621e-06	0.000138735	1.48376	2.05608e-08	2.65185e-06
SmVG_001331	0.802684	0.0065	0.0474861	0.5155	0.0043286	0.0387038	0.730394	0.00631546	0.0419765
SmVG_001558	0.560011	0.0007	0.00877738	0.500719	0.00330367	0.031722	0.739011	0.000544802	0.0076821
SmVG_001635	1.29477	5e-05	0.000984357	0.939867	9.71127e-06	0.000430642	1.45437	3.24927e-06	0.000155077
SmVG_001997	1.35208	5e-05	0.000984357	1.1232	1.72057e-09	4.26116e-07	1.45433	3.21087e-06	0.000153923
SmVG_001998	1.236	5e-05	0.000984357	0.861182	0.000963124	0.0134632	1.33492	5.32663e-07	3.72315e-05
SmVG_002067	0.494824	0.00435	0.0351877	0.491177	0.00224298	0.0240104	0.713719	0.00169185	0.0171078
SmVG_002240	0.802233	0.00355	0.0302428	0.681843	9.23018e-05	0.00245061	1.02504	0.000281966	0.00471423
SmVG_002607	1.06074	0.0014	0.0149426	0.793405	7.01817e-05	0.00196419	1.0693	8.15018e-05	0.00187074
SmVG_002811	0.675493	5e-05	0.000984357	0.611695	6.43843e-05	0.00185313	0.864095	2.67382e-05	0.00077455
SmVG_002846	1.01772	0.0001	0.00179005	0.670135	6.37603e-06	0.000302136	0.990118	6.82021e-06	0.000274685
SmVG_002957	0.895748	0.0012	0.0133497	0.754495	2.5949e-05	0.000925098	1.17292	0.000132924	0.00265649
SmVG_007207	1.53892	5e-05	0.000984357	1.09946	8.74969e-08	1.04408e-05	1.65679	1.05476e-07	1.07804e-05
SmVG_007629	0.733296	5e-05	0.000984357	0.488488	0.000246956	0.00512092	0.637353	0.000923455	0.0110063
SmVG_008182	1.16493	0.0016	0.0165435	0.913367	9.12752e-05	0.00243018	1.36585	1.58813e-05	0.000513607
SmVG_008260	0.779893	0.0022	0.0210106	0.504217	0.000825236	0.0120223	0.727688	0.000802931	0.0100103
SmVG_008353	2.11554	5e-05	0.000984357	1.26869	3.87821e-05	0.00126946	1.91044	2.63415e-06	0.000132122
SmVG_008390	0.781308	0.00475	0.0376222	0.656061	3.6207e-05	0.0011941	1.01784	1.36636e-06	7.95869e-05
SmVG_008628	0.745137	5e-05	0.000984357	0.589925	0.00235319	0.0249298	0.867393	0.00033955	0.00540982
SmVG_008651	1.67134	0.0009	0.0106968	1.19852	0.000217079	0.00464069	1.97849	1.11416e-07	1.11767e-05
SmVG_008798	1.50113	5e-05	0.000984357	1.24283	7.34068e-09	1.39643e-06	1.72387	8.72242e-09	1.31248e-06
SmVG_008896	1.58304	5e-05	0.000984357	1.00535	7.76621e-08	9.52703e-06	1.5028	9.98187e-09	1.4614e-06
SmVG_009062	0.896119	0.0053	0.0409662	0.644102	0.00259576	0.0267651	0.939509	0.000464442	0.00682737
SmVG_011188	1.99291	0.00035	0.00511389	1.00607	0.00198585	0.0220714	1.84005	7.64618e-08	8.28387e-06
SmVG_012346	0.623056	0.0005	0.00673916	0.587121	0.00251328	0.0262028	0.781642	0.000829449	0.0102117
SmVG_012447	1.01535	0.00185	0.0185852	0.850178	0.00058462	0.00948544	1.31224	0.000235549	0.00408964
SmVG_012490	1.49304	0.00035	0.00511389	1.11967	9.08245e-06	0.000406881	1.50014	9.14601e-06	0.000335891
SmVG_012726	0.762788	0.0021	0.0203974	0.533966	0.00123281	0.0161442	0.81963	0.000218363	0.00387192
SmVG_014444	1.1285	0.0005	0.00673916	0.896993	0.000112833	0.00282643	1.30171	8.57702e-05	0.00194401
SmVG_015241	0.580619	0.00255	0.0231668	0.499994	0.00246114	0.025844	0.746021	0.00186787	0.0182475
SmVG_015672	0.968225	0.00045	0.00622055	0.625781	0.000686536	0.0105397	0.981665	0.00029625	0.00489264
SmVG_016355	1.52588	0.00105	0.0121556	1.22312	0.00186215	0.0210169	1.83459	0.000182443	0.00340204
SmVG_016396	1.18709	0.0024	0.022318	0.834563	0.000471519	0.00813293	1.34508	1.90046e-05	0.000586408
SmVG_016460	1.53211	0.0004	0.00569043	1.04016	1.33759e-06	8.64885e-05	1.57733	1.54909e-07	1.44939e-05	GO:0019359,GO:0050262
SmVG_016489	0.65208	0.0005	0.00673916	0.495273	6.5536e-05	0.00187005	0.773883	3.68202e-05	0.00100149
SmVG_016696	1.13361	5e-05	0.000984357	1.11722	9.58751e-09	1.73119e-06	1.19585	3.91421e-10	1.11596e-07
SmVG_018860	0.860411	0.0047	0.0373415	0.757075	0.00307521	0.0302135	1.16083	0.00220997	0.0205694
SmVG_019055	1.00213	0.00155	0.0161898	0.585376	0.00422764	0.0381337	0.828928	0.00218326	0.0203734
SmVG_019119	1.056	0.0003	0.00445311	0.811472	0.00425496	0.03828	1.16907	0.00212756	0.019974
SmVG_019893	1.75767	0.0019	0.0189759	1.28161	0.000223001	0.00473643	1.66979	5.82168e-06	0.000248315
SmVG_019934	0.811254	0.0017	0.0174021	0.7257	1.23076e-06	8.11807e-05	1.09891	1.04192e-05	0.000371288
SmVG_019961	0.619701	0.00155	0.0161898	0.434104	0.00476968	0.0413246	0.648195	0.00663223	0.0432513
SmVG_020390	1.23247	5e-05	0.000984357	0.825329	0.000138788	0.00333651	1.18895	1.29191e-06	7.60682e-05
SmVG_020689	0.530938	0.0036	0.0305672	0.432257	0.000341644	0.00650859	0.668567	0.000597444	0.00814443
SmVG_022115	0.759328	0.00015	0.00255573	0.589746	2.26106e-05	0.000840755	0.821318	5.62145e-06	0.000241678
SmVG_023010	0.857032	0.00055	0.0072325	0.671928	0.000194465	0.00432636	0.936491	4.1908e-05	0.00109835
SmVG_023439	0.821466	0.002	0.019744	0.625581	0.000472451	0.00813702	0.959523	0.000745652	0.00954893
SmVG_023775	0.672023	0.00055	0.0072325	0.504243	0.000380262	0.00699064	0.727213	0.000634636	0.00848845
SmVG_023863	0.772039	0.0019	0.0189759	0.500961	0.00250584	0.026146	0.77795	0.00222147	0.0206587
SmVG_024113	0.78821	5e-05	0.000984357	0.623284	3.53387e-09	7.99752e-07	0.936124	7.57927e-08	8.28387e-06
SmVG_025169	1.34224	0.0005	0.00673916	1.10017	0.000115834	0.00287051	1.44162	0.000318087	0.0051962
SmVG_025280	0.899354	0.00025	0.00389112	0.590704	0.000403304	0.00732195	0.968589	0.000248069	0.00426483
SmVG_025364	1.31069	5e-05	0.000984357	0.926041	1.19629e-06	7.93056e-05	1.43503	1.09099e-07	1.10465e-05
SmVG_025386	1.46499	0.00025	0.00389112	0.99094	0.000173573	0.00395506	1.4428	3.58636e-06	0.000166758
SmVG_025528	1.01181	5e-05	0.000984357	0.732523	1.83693e-05	0.000714201	1.08638	1.97081e-06	0.000103288
SmVG_025628	0.994274	5e-05	0.000984357	0.714089	2.25742e-06	0.00013111	1.13523	7.82674e-06	0.000300009
SmVG_029955	1.44296	5e-05	0.000984357	0.625147	0.00196098	0.021869	0.95716	0.000896532	0.0108117
SmVG_030879	0.939521	0.0043	0.0348382	0.606628	0.000150295	0.00355455	0.840671	0.00022683	0.00400241
SmVG_031343	0.685589	0.0003	0.00445311	0.484347	0.000648677	0.0101663	0.7735	0.000477079	0.00697526
SmVG_031555	0.635656	5e-05	0.000984357	0.461125	1.5899e-06	9.98521e-05	0.704794	1.4084e-05	0.000475348	GO:0005875,GO:0007017
SmVG_031576	1.21573	5e-05	0.000984357	0.744635	2.09517e-06	0.000123879	1.29824	6.74999e-08	7.67793e-06	GO:0005875,GO:0007017
SmVG_031718	1.63841	0.0001	0.00179005	0.989506	0.00375238	0.035106	1.5174	0.000463378	0.00682097
SmVG_031938	2.51716	5e-05	0.000984357	1.9698	3.07902e-06	0.000165636	2.728	6.38266e-09	1.08679e-06
SmVG_031948	2.36893	0.0014	0.0149426	2.1555	0.00380325	0.0354304	2.73779	5.21141e-10	1.3542e-07
SmVG_033249	1.20325	5e-05	0.000984357	0.908986	1.36247e-05	0.000569546	1.25469	1.85254e-06	9.79295e-05
SmVG_033413	0.967237	0.0041	0.033643	0.654857	0.00266653	0.0273595	1.00855	0.0020853	0.0196625
SmVG_033516	1.80435	0.0018	0.0182077	1.26724	0.00129761	0.0166657	1.86287	4.78592e-05	0.00122002
SmVG_034766	3.66575	0.00025	0.00389112	2.42092	3.746e-06	0.000195896	3.56509	1.15709e-10	3.91746e-08
SmVG_035122	1.43358	5e-05	0.000984357	0.694872	0.000255897	0.0052813	1.04462	0.000298436	0.00492124
SmVG_035722	0.664281	0.0001	0.00179005	0.417252	2.72419e-07	2.55412e-05	0.645584	3.8688e-07	2.8591e-05
SmVG_035878	0.507137	0.00255	0.0231668	0.428986	0.00231112	0.0245833	0.647713	0.00140364	0.0149823
