# Supplementary material for: Inhibition of histone methyltransferase EZH2 in Schistosoma mansoni in vitro by GSK343 reduces egg laying and decreases the expression of genes implicated in DNA replication and noncoding RNA metabolism
Source: PLoS Negl Trop Dis. 2018 Oct 26;12(10):e0006873. doi: 10.1371/journal.pntd.0006873 (PMC6221359; doi:10.1371/journal.pntd.0006873)
Supplement: S4 Table — (XLSX) [file pntd.0006873.s005.xlsx]

## Sheet: male-degsDown
S4 Table: List of Smp genes downregulated in male adult worms treated with GKS343, along with their significant differential expression values from the three different statistical analyzes used in this study
geneID	log2(fold change) cuffdiff	p-value cuffdiff	q-value cuffdiff	b sleuth	p-value sleuth	q-value sleuth	log2(fold change) edgeR	p-value edgeR	q-value edgeR	GO terms	product description
Smp_000100	-0.629854	5e-05	0.000902234	-0.439737	2.94951e-06	0.000183562	-0.625551	1.74774e-05	0.000618065	GO:0005515,GO:0051015	filamin;Smp_000100
SmVG_014384:Smp_000170	-1.23669	5e-05	0.000902234	-0.875837	0.00497958	0.0425041	-1.14461	0.00115534	0.0141043		kv channel interacting protein 2 (KChIP2);Smp_000170
SmVG_014384:Smp_000180	-1.23669	5e-05	0.000902234	-0.875837	0.00497958	0.0425041	-1.14461	0.00115534	0.0141043		kv channel interacting protein 1;Smp_000180
Smp_000190	-0.655363	5e-05	0.000902234	-0.467443	6.4541e-05	0.00204678	-0.667803	5.04173e-05	0.00136066	GO:0000166,GO:0008152,GO:0016491,GO:0055114	short chain dehydrogenase:reductase family 16C;Smp_000190
Smp_000300	-0.45024	0.0041	0.0333526	-0.305409	0.000398561	0.00758009	-0.4463	0.00126892	0.0151296	GO:0005515,GO:0005929,GO:0030991,GO:0035721,GO:0042384	WD repeat containing protein 19;Smp_000300
Smp_000320	-0.403716	0.0061	0.0443337	-0.331208	0.00624294	0.0498285	-0.454633	0.00513635	0.0399332	GO:0005737,GO:0007165	hypothetical protein;Smp_000320
Smp_001100	-1.60617	5e-05	0.000902234	-1.12943	4.3781e-06	0.000251239	-1.55537	1.01297e-08	1.63248e-06	GO:0005201,GO:0005509,GO:0005515,GO:0005578,GO:0009986,GO:0016020	fibrillin 2;Smp_001100
Smp_002100	-0.767264	5e-05	0.000902234	-0.528217	7.5223e-05	0.00228706	-0.744538	3.11201e-05	0.000956581	GO:0006810,GO:0016020,GO:0016021,GO:0016192	Vesicle transport protein SFT2B;note=pfam_scan%3BPfam:PF04178.7%3B%3BE()%3D1.1E-26%3Bscore%3D93.1%3Bque ry 49-161%3Bdescription%3DGot1;note=iprscan%3BInterPro:IPR011691 : SFT2-like%3BPfam:PF07770%3B%3Bscore%3D9.4E-51%3Bquery 34-156%3Bdescription%3DSFT2-like;Smp_002100
Smp_002600	-0.787714	5e-05	0.000902234	-0.565181	0.000267225	0.00581663	-0.790501	5.89762e-05	0.00154723	GO:0004180,GO:0004185,GO:0006508,GO:0008236,GO:0008239,GO:0016787	Lysosomal Pro X carboxypeptidase;Smp_002600
Smp_002840	-0.433673	0.0049	0.0383456	-0.307246	0.0024213	0.0261374	-0.435283	0.00330053	0.0292484		hypothetical protein;note=predicted by EVM2;note=trans_spliced (SO:0000870);note=pfam_scan%3BPfam:PF12640.2%3B%3BE()%3D2.9E-33%3Bscore%3D115.2%3Bqu ery 7-179%3Bdescription%3DUPF0489;Smp_002840
Smp_003230	-0.629753	5e-05	0.000902234	-0.445403	5.92185e-07	5.4138e-05	-0.638129	7.56163e-06	0.000332711	GO:0005515,GO:0005737	SH3 domain GRB2 endophilin B1;Smp_003230
Smp_003440	-0.962018	5e-05	0.000902234	-0.693305	6.05908e-05	0.00193861	-0.958432	5.47672e-06	0.000266305	GO:0016020,GO:0016021	stomatin;Smp_003440
Smp_004420	-0.795896	5e-05	0.000902234	-0.554468	0.00622586	0.0497999	-0.751521	0.00122983	0.0147908	GO:0016020,GO:0016021	hypothetical protein;Smp_004420
Smp_005720	-0.664632	5e-05	0.000902234	-0.489092	1.70151e-06	0.000122583	-0.691409	9.43434e-06	0.000391732	GO:0005215,GO:0005887,GO:0006810,GO:0006833,GO:0009992,GO:0015204,GO:0015250,GO:0015254,GO:0015793,GO:0016020,GO:0016021,GO:0034220,GO:0071918	Aquaporin 3 (AQP 3);Smp_005720
Smp_005740	-0.73786	5e-05	0.000902234	-0.48809	1.10802e-05	0.000515366	-0.697908	2.37323e-05	0.000773769	GO:0005215,GO:0005887,GO:0006810,GO:0006833,GO:0009992,GO:0015204,GO:0015250,GO:0015254,GO:0015793,GO:0016020,GO:0016021,GO:0034220,GO:0071918	Aquaporin 9 (AQP 9) (Small solute channel 1);Smp_005740
Smp_005960	-0.783882	0.0055	0.0413465	-0.485049	0.000853408	0.0128077	-0.702079	0.00194857	0.0202784		hypothetical protein;Smp_005960
Smp_006680	-0.436487	0.00355	0.0296596	-0.295364	0.00044308	0.00819172	-0.421122	0.00135568	0.0159306		Programmed cell death protein 10;Smp_006680
Smp_006760	-0.664056	0.0052	0.0399199	-0.468177	0.00233032	0.0255506	-0.67015	0.00140981	0.0164468	GO:0005764,GO:0016020,GO:0016021	fasting inducible integral membrane protein;Smp_006760
Smp_006780	-0.568702	0.00085	0.00980956	-0.396091	4.73321e-05	0.00160723	-0.55907	0.00106009	0.0132805	GO:0004596,GO:0006474,GO:0008080,GO:0031248	n alpha acetyltransferase 50%2C NatE catalytic;Smp_006780
SmVG_002453:Smp_008340	-0.720557	0.00015	0.00238321	-0.443136	4.57046e-08	7.1424e-06	-0.642805	9.13093e-07	6.13131e-05		5' nucleotidase domain containing 2;Smp_008340
SmVG_002453:Smp_008360	-0.720557	0.00015	0.00238321	-0.443136	4.57046e-08	7.1424e-06	-0.642805	9.13093e-07	6.13131e-05		adenosine kinase;Smp_008360
Smp_009070	-0.408503	0.0045	0.0359111	-0.280502	0.00083244	0.0125825	-0.396445	0.00597875	0.0442851	GO:0003676,GO:0005622,GO:0008270,GO:0046872	zinc finger protein 182;Smp_009070
Smp_009760	-1.54137	5e-05	0.000902234	-1.07559	2.23497e-06	0.00014963	-1.49444	1.2065e-09	2.83554e-07	GO:0019904	hypothetical protein;Smp_009760
Smp_009780	-1.02654	5e-05	0.000902234	-0.74188	4.16429e-05	0.00146067	-1.03377	5.90553e-07	4.21647e-05	GO:0019904	hypothetical protein;Smp_009780
Smp_010380	-1.12657	0.0001	0.00166434	-0.785148	6.39068e-06	0.00033617	-1.06658	7.66227e-05	0.00187909	GO:0003824,GO:0008152	isochorismatase domain containing protein;Smp_010380
Smp_010550	-3.22878	5e-05	0.000902234	-2.27752	7.82716e-07	6.61068e-05	-3.14399	5.94589e-10	1.63599e-07		hypothetical protein;note=tmhmm%3B%3Bquery 1-173%3B;Smp_010550
Smp_011680	-1.11391	5e-05	0.000902234	-0.786398	1.3246e-07	1.72146e-05	-1.11011	1.13679e-08	1.72616e-06	GO:0007155,GO:0016020,GO:0016021	CD36 class B scavenger receptor;Smp_011680
SmVG_023508:Smp_011990	-0.632809	5e-05	0.000902234	-0.441691	2.51052e-05	0.000975936	-0.625358	4.9778e-05	0.00134961		beta galactosidase;Smp_011990
Smp_012480	-0.6025	0.00015	0.00238321	-0.418939	8.19912e-07	6.87896e-05	-0.599739	1.10615e-05	0.000436312	GO:0003677,GO:0003824,GO:0004518,GO:0004527,GO:0005634,GO:0006281,GO:0016788,GO:0035312,GO:0090305	exonuclease 1;Smp_012480
Smp_015480	-1.37121	5e-05	0.000902234	-0.955469	3.25828e-12	3.59931e-09	-1.36069	5.96529e-15	7.11998e-12		hypothetical protein;Smp_015480
Smp_015670	-0.895399	5e-05	0.000902234	-0.611558	1.07345e-05	0.000502813	-0.851842	8.0846e-05	0.00194877	GO:0046983	transcription factor 15;Smp_015670
Smp_015720	-0.784322	5e-05	0.000902234	-0.549711	0.000131548	0.00347372	-0.772004	1.08902e-05	0.00043258	GO:0000166,GO:0005524,GO:0005525,GO:0005737,GO:0016787,GO:0016887,GO:0043022,GO:0043023	GTP binding protein CG1354;Smp_015720
Smp_015730	-1.13929	5e-05	0.000902234	-0.781072	0.000357811	0.00712184	-1.06757	9.79225e-06	0.000401696		hypothetical protein;note=predicted by EVM2;note=pfam_scan%3BPfam:PF09782.4%3B%3BE()%3D6.5E-22%3Bscore%3D77.9%3Bque ry 52-174%3Bdescription%3DNDUF_B6;note=iprscan%3BInterPro:IPR019174 : NADH dehydrogenase [ubiquinone] 1%2C beta subcomplex%2C subunit 6%3BPfam:PF09782%3B%3Bscore%3D2.7E-12%3Bquery 45-184%3Bdescription%3DNADH dehydrogenase [ubiquinone] 1%2C beta subcomplex%2C subunit 6;Smp_015730
Smp_016130	-0.666332	0.0002	0.00303526	-0.406709	0.00218869	0.0245252	-0.581858	0.00141803	0.0165256	GO:0005739,GO:0005743,GO:0006810,GO:0008565,GO:0015031,GO:0016020,GO:0045039,GO:0046872	mitochondrial import inner membrane translocase;Smp_016130
Smp_016490	-0.918829	5e-05	0.000902234	-0.682294	0.00511379	0.0433483	-0.909428	0.000669764	0.00956763		Saposin B domain containing protein;Smp_016490
Smp_016600	-0.66181	0.00015	0.00238321	-0.409901	0.00463528	0.040593	-0.561806	0.00224212	0.022443	GO:0006810,GO:0006835,GO:0015293,GO:0016020,GO:0016021,GO:0017153,GO:0055085	solute carrier family 1;Smp_016600
Smp_016630	-0.441453	0.0058	0.0426552	-0.362073	0.000702294	0.0112164	-0.469539	0.0025164	0.0243577	GO:0000166,GO:0003924,GO:0004871,GO:0005525,GO:0006184,GO:0007165,GO:0007186,GO:0019001,GO:0031683	trimeric G protein alpha o subunit;Smp_016630
Smp_016780	-1.68892	5e-05	0.000902234	-1.17586	1.09525e-16	3.62967e-13	-1.71677	1.0382e-18	5.85596e-15	GO:0000166,GO:0003924,GO:0005200,GO:0005525,GO:0005737,GO:0005856,GO:0005874,GO:0006184,GO:0007017,GO:0043234,GO:0051258	alpha tubulin;Smp_016780
Smp_017520	-0.617216	0.00045	0.0059	-0.431067	0.00408303	0.0371225	-0.603432	0.00279192	0.0261591	GO:0000287,GO:0004441,GO:0005737,GO:0007165,GO:0046854,GO:0046855	inositol polyphosphate 1 phosphatase;Smp_017520
SmVG_011620:Smp_017610	-1.5582	5e-05	0.000902234	-1.13767	0.000775388	0.0119408	-1.55237	1.11125e-05	0.000436797		amiloride sensitive amine oxidase;Smp_017610
SmVG_011620:Smp_017620	-1.5582	5e-05	0.000902234	-1.13767	0.000775388	0.0119408	-1.55237	1.11125e-05	0.000436797		membrane primary amine oxidase;Smp_017620
Smp_017660	-0.437765	0.00325	0.0280456	-0.313975	0.00236905	0.02572	-0.441188	0.00306676	0.0278551	GO:0000502,GO:0005737,GO:0008537,GO:0010950,GO:0061133,GO:0061136,GO:2000045	proteasome activator pa subunit%3B proteasome activator complex subunit;Smp_017660
Smp_017730	-1.01194	5e-05	0.000902234	-0.708426	2.5198e-08	4.28237e-06	-1.00884	5.15273e-10	1.4532e-07	GO:0005515	200-kDa GPI-anchored surface glycoprotein;Smp_017730
Smp_018640	-0.46638	0.00625	0.0450807	-0.378779	6.99835e-05	0.00215253	-0.5404	0.00127061	0.0151296	GO:0005515	hypothetical protein;note=trans_spliced (SO:0000870);note=predicted by EVM2;note=pfam_scan%3BPfam:PF00640.18%3B%3BE()%3D8.4E-5%3Bscore%3D22.4%3Bque ry 310-371%3Bdescription%3DPID;note=pfam_scan%3BPfam:PF02759.14%3B%3BE()%3D4.6E-15%3Bscore%3D55.4%3Bqu ery 35-166%3Bdescription%3DRUN;Smp_018640
SmVG_011546:Smp_018670	-0.618697	5e-05	0.000902234	-0.439	3.1828e-06	0.000196238	-0.631327	3.54927e-05	0.0010501		tyrosine protein phosphatase non receptor type;Smp_018670
SmVG_012696:Smp_018800	-2.19226	5e-05	0.000902234	-1.05282	0.00217173	0.0243969	-1.72521	2.46839e-05	0.000793347		subfamily A1A unassigned peptidase (A01 family);Smp_018800
Smp_018990	-0.835131	5e-05	0.000902234	-0.596883	0.0028094	0.0288878	-0.816457	0.00021881	0.00422671	GO:0002181,GO:0003723,GO:0003735,GO:0005622,GO:0005840,GO:0006412,GO:0019843,GO:0022625	ribosomal protein L9;Smp_018990
Smp_020340	-0.510173	0.00195	0.0188746	-0.365166	0.000654831	0.0106771	-0.521019	0.000996559	0.0127318	GO:0000023,GO:0003824,GO:0004553,GO:0004558,GO:0005975,GO:0008152,GO:0016787,GO:0016798,GO:0030246,GO:0032450	alpha glucosidase;Smp_020340
Smp_020550	-1.29806	5e-05	0.000902234	-0.814575	8.00754e-11	3.791e-08	-1.16526	1.68169e-07	1.45931e-05	GO:0005515	low density lipoprotein receptor (ldl);note=predicted by EVM2;note=pfam_scan%3BPfam:PF00057.13%3B%3BE()%3D1.8E-6%3Bscore%3D27.5%3Bque ry 457-493%3Bdescription%3DLdl_recept_a;note=pfam_scan%3BPfam:PF00057.13%3B%3BE()%3D5.5E-7%3Bscore%3D29.2%3Bque ry 372-406%3Bdescription%3DLdl_recept_a;note=pfam_scan%3BPfam:PF13895.1%3B%3BE()%3D4.3E-5%3Bscore%3D23.4%3Bquer y 87-155%3Bdescription%3DIg_2;note=pfam_s…
Smp_021600	-0.655916	5e-05	0.000902234	-0.44424	1.60729e-06	0.000118368	-0.642967	1.07646e-05	0.000429101	GO:0005261,GO:0015672,GO:0016020,GO:0016021,GO:0098655	Trimeric intracellular cation channel type B;Smp_021600
Smp_021920	-1.04358	5e-05	0.000902234	-0.700496	0.000286032	0.00603764	-0.99434	8.33113e-06	0.000358715	GO:0003774,GO:0016459	paramyosin;Smp_021920
Smp_022850	-0.640838	5e-05	0.000902234	-0.403773	8.38857e-07	6.90676e-05	-0.581707	1.28236e-05	0.000488727	GO:0003735,GO:0005763	mitochondrial ribosomal protein s31;Smp_022850
Smp_023290	-1.2595	0.0007	0.0084016	-0.727089	0.0011466	0.0155412	-0.934997	0.000952768	0.0122977	GO:0004970,GO:0004971,GO:0005215,GO:0005234,GO:0006810,GO:0006811,GO:0016020,GO:0016021,GO:0030288,GO:0032281,GO:0034220,GO:0035235	glutamate receptor delta 1 subunit;Smp_023290
Smp_024180	-1.36242	5e-05	0.000902234	-0.995756	7.18836e-06	0.000370774	-1.40129	1.08222e-08	1.69562e-06	GO:0016020,GO:0016021	placenta specific gene 8 protein;Smp_024180
Smp_024370	-0.508237	0.0007	0.0084016	-0.369705	9.01237e-05	0.00262567	-0.525076	0.000303577	0.00542123		hypothetical protein;Smp_024370
Smp_024820	-0.50425	0.00045	0.0059	-0.377449	0.0056095	0.0464747	-0.521846	0.00249547	0.0242684	GO:0016020,GO:0016021	tetraspanin family protein 16 invertebrate;Smp_024820
Smp_025830	-1.61298	5e-05	0.000902234	-1.10335	2.34586e-13	3.88709e-10	-1.68754	1.54049e-14	1.44818e-11	GO:0000166,GO:0003953,GO:0008152,GO:0016020,GO:0016021,GO:0016787,GO:0016798	adp ribosyl cyclase;Smp_025830
Smp_026190	-0.481624	0.00145	0.014871	-0.335737	0.00248835	0.026537	-0.46793	0.00283113	0.026395	GO:0005634,GO:0005730,GO:0006364,GO:0032040,GO:0042274	UTP11 U3 small nucleolar ribonucleoprotein;Smp_026190
Smp_026810	-0.812158	5e-05	0.000902234	-0.598765	0.00237236	0.0257349	-0.786916	0.000183617	0.00369891	GO:0007155,GO:0016020,GO:0016021	lysosome membrane protein 2;Smp_026810
Smp_028340	-0.613762	0.0014	0.0145861	-0.389092	0.000274143	0.005909	-0.556845	0.00138856	0.0162325	GO:0000027,GO:0000463,GO:0005730,GO:0019843	Brix domain containing protein 1;Smp_028340
Smp_028490	-0.743425	5e-05	0.000902234	-0.544764	2.64672e-05	0.00102288	-0.779644	1.30146e-05	0.00049103	GO:0003841,GO:0008152,GO:0016020,GO:0016021,GO:0016740,GO:0016746	1 acyl sn glycerol 3 phosphate acyltransferase;Smp_028490
Smp_028670	-0.446309	0.002	0.0191993	-0.321608	0.000166198	0.00409927	-0.462973	0.00069395	0.00982239	GO:0004089,GO:0016829	carbonic anhydrase II;Smp_028670
Smp_029410	-0.42419	0.0035	0.0294527	-0.287671	0.000577418	0.00975064	-0.404478	0.0036676	0.0314633	GO:0002183,GO:0005515,GO:0005852	dendritic cell protein;Smp_029410
Smp_030440	-0.682359	0.0003	0.00420641	-0.458268	1.82497e-06	0.00012868	-0.659196	4.68343e-05	0.00127618		hypothetical protein;Smp_030440
Smp_030730	-0.829395	5e-05	0.000902234	-0.563953	0.000113288	0.00308278	-0.805266	7.6706e-06	0.000335395	GO:0000166,GO:0003924,GO:0005200,GO:0005525,GO:0005737,GO:0005856,GO:0005874,GO:0006184,GO:0007017,GO:0043234,GO:0051258	tubulin beta 2B chain;Smp_030730
Smp_031180	-3.70329	5e-05	0.000902234	-2.62432	7.17399e-09	1.53385e-06	-3.84544	2.45418e-13	1.62857e-10	GO:0006629,GO:0008374,GO:0016740,GO:0016746	phospholipase A;Smp_031180
Smp_031190	-2.09212	5e-05	0.000902234	-1.31512	0.000900095	0.0132086	-2.06939	2.9895e-06	0.00016292	GO:0006629,GO:0008374,GO:0016740,GO:0016746	phospholipase A;Smp_031190
SmVG_031352:Smp_031880	-0.458947	0.00615	0.0445737	-0.322898	0.00189323	0.0221782	-0.456286	0.0032296	0.0287781		Immunoglobulin domain containing protein;Smp_031880
Smp_032240	-0.447369	0.00275	0.0245166	-0.324383	0.00112738	0.0154068	-0.456799	0.00198699	0.0206022		hypothetical protein;note=trans_spliced (SO:0000870);note=predicted by EVM2;note=pfam_scan%3BPfam:PF12926.2%3B%3BE()%3D2.2E-17%3Bscore%3D62.2%3Bque ry 3-66%3Bdescription%3DMOZART2;Smp_032240
Smp_035210	-0.818134	5e-05	0.000902234	-0.578116	4.61712e-05	0.00158151	-0.806455	8.90182e-06	0.000378949	GO:0003774,GO:0016459	multivalent antigen sj97 GAPDH;Smp_035210
Smp_036220	-0.592427	5e-05	0.000902234	-0.433314	0.000863563	0.0128622	-0.600412	0.000285586	0.00515472	GO:0000786,GO:0000788,GO:0003677,GO:0005634,GO:0005694,GO:0006334,GO:0046982	histone H2B;Smp_036220
Smp_036950	-0.656633	0.00165	0.0165663	-0.46565	1.96393e-05	0.000806002	-0.656526	2.38437e-05	0.000775161	GO:0008152,GO:0016491,GO:0055114	hypothetical protein;Smp_036950
Smp_037640	-0.418603	0.0055	0.0413465	-0.299991	0.00327259	0.0320133	-0.41912	0.00472532	0.0378295	GO:0006388,GO:0016772	tRNA 2' phosphotransferase 1;Smp_037640
Smp_037780	-0.446459	0.00155	0.0157125	-0.313298	0.00281427	0.028895	-0.45342	0.00478211	0.0380481		hypothetical protein;Smp_037780
Smp_038510	-0.682878	5e-05	0.000902234	-0.508901	0.00556751	0.0462714	-0.711013	0.000528952	0.00803213	GO:0000027,GO:0002181,GO:0003735,GO:0005622,GO:0005840,GO:0006412,GO:0022625	60s ribosomal protein l6;Smp_038510
Smp_039810	-0.437405	0.00355	0.0296596	-0.268494	0.00169121	0.0206815	-0.387185	0.00584187	0.0436438	GO:0003676,GO:0008270,GO:0046872	muscleblind protein;Smp_039810
SmVG_001445:Smp_040680	-0.798129	5e-05	0.000902234	-0.475459	1.16464e-07	1.5916e-05	-0.683444	1.81546e-07	1.56338e-05		dynein light chain;Smp_040680
Smp_041430	-0.51103	0.0003	0.00420641	-0.372184	0.0021044	0.023945	-0.536818	0.00172892	0.0186998	GO:0019904	tyrosine 3 monooxygenase;Smp_041430
Smp_041550	-0.648281	5e-05	0.000902234	-0.468936	6.29767e-05	0.00200197	-0.666936	2.1973e-05	0.000733365		hypothetical protein;Smp_041550
Smp_041980	-0.895954	5e-05	0.000902234	-0.589577	0.000688771	0.0110671	-0.82573	0.000815051	0.0110115	GO:0002181,GO:0003735,GO:0005622,GO:0005840,GO:0006414,GO:0022625,GO:0030295,GO:0030529,GO:0030687,GO:0032147,GO:0045860,GO:0070180	ribosomal protein lp1;Smp_041980
Smp_042110	-0.484019	0.00505	0.0389677	-0.36428	0.0027648	0.0286106	-0.524205	0.00240155	0.0236198	GO:0016020,GO:0016021	hypothetical protein;Smp_042110
Smp_042140	-0.597046	5e-05	0.000902234	-0.405807	0.000172116	0.00419581	-0.567519	0.000293214	0.00525875	GO:0005509,GO:0005875,GO:0007017,GO:0030286	tegument-allergen-like protein;Smp_042140
Smp_043220	-1.06298	5e-05	0.000902234	-0.75854	1.0601e-08	2.12919e-06	-1.09205	3.46231e-09	6.62005e-07	GO:0016020,GO:0016021	hypothetical protein;note=predicted by EVM2;note=tmhmm%3B%3Bquery 1-208%3B;note=%3Bquery 193-208%3B;note=%3Bquery 170-192%3B;note=%3Bquery 1-169%3B;Smp_043220
SmVG_024781:Smp_043390	-0.833805	5e-05	0.000902234	-0.56042	1.71426e-08	3.07084e-06	-0.7994	1.47016e-07	1.31626e-05		beta D xylosidase 2;Smp_043390
Smp_044060	-0.799139	5e-05	0.000902234	-0.545507	4.64848e-06	0.000260489	-0.782729	1.7835e-05	0.000626782	GO:0003824,GO:0004114,GO:0007165,GO:0008081,GO:0008152,GO:0016787,GO:0046872	high affinity cAMP specific and IBMX insensitive;Smp_044060
Smp_044440	-0.515901	0.00215	0.0202505	-0.376937	0.00378284	0.0350912	-0.549386	0.00288974	0.0266823	GO:0000166,GO:0004022,GO:0006069,GO:0008270,GO:0016491,GO:0046872,GO:0051903,GO:0055114	alcohol dehydrogenase class 3;Smp_044440
Smp_044800	-0.69046	0.0053	0.0403923	-0.469034	0.00156436	0.0195818	-0.665302	0.00358975	0.0309955	GO:0005515	ankyrin repeat domain containing protein 5;Smp_044800
Smp_044950	-0.677019	5e-05	0.000902234	-0.473602	7.82374e-07	6.61068e-05	-0.672621	3.25927e-06	0.000174255	GO:0005158	fibroblast growth factor receptor substrate 3;Smp_044950
Smp_046800	-1.09894	5e-05	0.000902234	-0.782346	0.000392744	0.00750175	-1.11228	3.85554e-06	0.000199515	GO:0005215,GO:0006810,GO:0008289	fatty acid binding protein;Smp_046800.2
Smp_046880	-0.45551	0.0015	0.0152942	-0.324889	6.06911e-05	0.00193861	-0.466273	0.000303716	0.00542123	GO:0006506,GO:0009058,GO:0016740	phosphatidylinositol;Smp_046880
Smp_049520	-0.415555	0.00385	0.0316375	-0.284079	0.00092775	0.0134997	-0.402598	0.00469221	0.0376746	GO:0005515	WD repeat containing protein 61;note=predicted by EVM2;note=trans_spliced (SO:0000870);note=pfam_scan%3BPfam:PF00400.27%3B%3BE()%3D8.8E-7%3Bscore%3D28.4%3Bque ry 260-296%3Bdescription%3DWD40;note=pfam_scan%3BPfam:PF00400.27%3B%3BE()%3D2.6E-10%3Bscore%3D39.6%3Bqu ery 222-255%3Bdescription%3DWD40;note=pfam_scan%3BPfam:PF00400.27%3B%3BE()%3D3.9E-6%3Bscore%3D26.4%3Bque ry 50-87%3Bdescription%3DWD40;n…
Smp_050390	-0.842811	5e-05	0.000902234	-0.592914	0.000170341	0.00417237	-0.882309	2.29383e-05	0.000758847	GO:0004029,GO:0004030,GO:0008152,GO:0016491,GO:0016620,GO:0055114	aldehyde dehydrogenase;Smp_050390
Smp_050520	-0.448312	0.00235	0.0215732	-0.308326	0.000162559	0.00404271	-0.438576	0.0010425	0.0131548	GO:0005509,GO:0005515,GO:0007154,GO:0007275,GO:0016020,GO:0016021	neurogenic locus notch protein;Smp_050520
Smp_050590	-0.571387	0.00045	0.0059	-0.351774	0.00409363	0.0371833	-0.489664	0.00592755	0.0440796	GO:0006475,GO:0008080,GO:0016740,GO:0017198,GO:0018002,GO:0022626,GO:0031415,GO:1990189,GO:1990190	N acetyltransferase ARD1;Smp_050590
SmVG_016262:Smp_050630	-0.574685	5e-05	0.000902234	-0.413284	4.04314e-06	0.000237377	-0.579948	6.41254e-05	0.00164783		extended synaptotagmin protein 2a;Smp_050630
SmVG_016262:Smp_050640	-0.574685	5e-05	0.000902234	-0.413284	4.04314e-06	0.000237377	-0.579948	6.41254e-05	0.00164783		glut4 vesicle protein;Smp_050640
Smp_052500	-0.521238	0.0022	0.0206105	-0.336253	0.000729125	0.0115071	-0.483921	0.00383899	0.0324402	GO:0006364,GO:0030687	coiled coil domain containing protein 86;Smp_052500
Smp_052660	-0.956301	0.00205	0.0195541	-0.623519	0.00156826	0.0196049	-0.873805	0.00265146	0.0251566	GO:0004930,GO:0007186,GO:0016020,GO:0016021	metabotropic glutamate receptor 3;Smp_052660
Smp_053900	-1.79323	5e-05	0.000902234	-1.25723	1.17838e-10	5.03889e-08	-1.77947	2.82933e-14	2.45521e-11	GO:0003824,GO:0004553,GO:0004563,GO:0005975,GO:0008152,GO:0016787,GO:0016798	beta hexosaminidase subunit beta;Smp_053900
Smp_054300	-1.34905	5e-05	0.000902234	-0.951968	1.56306e-11	9.86664e-09	-1.33626	5.00694e-08	5.53758e-06	GO:0005794,GO:0006486,GO:0008417,GO:0016020,GO:0016021,GO:0016740,GO:0016757,GO:0018392,GO:0032580,GO:0036065	alpha(13)fucosyltransferase;Smp_054300
Smp_054470	-0.860414	5e-05	0.000902234	-0.607804	9.15409e-07	7.49053e-05	-0.870464	4.67556e-05	0.00127618	GO:0000103,GO:0005737,GO:0006457,GO:0006662,GO:0009055,GO:0015035,GO:0016671,GO:0034599,GO:0045454,GO:0055114	thioredoxin;Smp_054470
Smp_054600	-0.508211	0.00675	0.0477042	-0.36955	0.000588073	0.00985752	-0.527548	0.0047585	0.0380063	GO:0000398,GO:0000974,GO:0006397,GO:0071011,GO:0071012,GO:0071013	pre mRNA splicing factor SPF27;Smp_054600
Smp_058130	-0.497164	0.00165	0.0165663	-0.342399	9.97893e-05	0.00282651	-0.479294	0.000659184	0.00944886	GO:0003735,GO:0006412,GO:0006810,GO:0016020,GO:0016021	mitochondrial carrier protein;Smp_058130.2
Smp_058190	-0.50812	0.0044	0.0353278	-0.417492	0.000967726	0.0138533	-0.595777	0.00151088	0.0171433		IQ domain containing protein G;note=predicted by EVM2;note=trans_spliced (SO:0000870);Smp_058190
SmVG_028709:Smp_058650	-0.60648	5e-05	0.000902234	-0.367679	0.00195774	0.0227448	-0.522747	0.000894235	0.0118402		26S proteasome non ATPase regulatory subunit;Smp_058650
SmVG_028709:Smp_058660	-0.60648	5e-05	0.000902234	-0.367679	0.00195774	0.0227448	-0.522747	0.000894235	0.0118402		hypothetical protein;Smp_058660
Smp_058990	-0.907464	5e-05	0.000902234	-0.614528	2.92512e-06	0.000182903	-0.871822	0.000130204	0.00279245		meiotic nuclear division protein 1;note=predicted by EVM2;note=pfam_scan%3BPfam:PF03962.10%3B%3BE()%3D3.3E-63%3Bscore%3D212.6%3Bq uery 16-203%3Bdescription%3DMnd1;note=iprscan%3BInterPro:IPR005647 : Mnd1%3BPIRSF:PIRSF026991%3B%3Bscore%3D4.5E-97%3Bquery 1-205%3Bdescription%3DMeiotic nuclear division protein 1;note=iprscan%3BInterPro:IPR005647 : Mnd1%3BPfam:PF03962%3B%3Bscore%3D2.8E-86%3Bquery 16-2…
Smp_060570	-0.66684	5e-05	0.000902234	-0.448835	1.81012e-05	0.000752195	-0.649623	5.66287e-05	0.00148911	GO:0016020,GO:0016021	hypothetical protein;Smp_060570
Smp_062250	-0.388559	0.0066	0.046992	-0.289759	0.00198379	0.0229469	-0.40686	0.00477511	0.0380481	GO:0005509	myosin 2 essential light chain;Smp_062250
Smp_062760	-0.620277	0.00025	0.00364653	-0.428071	5.32351e-05	0.00177308	-0.599817	0.000783157	0.01067	GO:0005096,GO:0005737,GO:0005886,GO:0038032,GO:0043547	regulator of G protein signaling 3;Smp_062760
SmVG_002116:Smp_062830	-0.484818	0.00115	0.0124124	-0.325639	0.00121873	0.0162694	-0.459967	0.0016162	0.0179276		mitochondrial import inner membrane translocase;Smp_062830
Smp_063060	-1.24262	5e-05	0.000902234	-0.880564	0.000103106	0.00288959	-1.27189	3.64265e-05	0.00105637		hypothetical protein;Smp_063060
Smp_063330	-0.608444	0.0001	0.00166434	-0.392243	0.00285721	0.0292247	-0.557025	0.000998052	0.0127365		hypothetical protein;note=predicted by EVM2;Smp_063330
Smp_064750	-0.701221	5e-05	0.000902234	-0.511932	3.97107e-05	0.00141127	-0.712871	2.40367e-05	0.000777475	GO:0004594,GO:0005524,GO:0015937,GO:0016301,GO:0016310,GO:0016740	pantothenate kinase 4;Smp_064750
Smp_066630	-0.606657	0.0003	0.00420641	-0.376739	0.00493449	0.0422829	-0.55296	0.0014519	0.0167276	GO:0005737,GO:0006415,GO:0016149	eukaryotic peptide chain release factor subunit;Smp_066630.2
Smp_069120	-0.610361	0.0006	0.00737845	-0.417386	0.00137479	0.0178145	-0.603203	0.00183227	0.019445	GO:0005509,GO:0005515,GO:0005544,GO:0005886,GO:0006906,GO:0016020,GO:0016021,GO:0017158,GO:0019905,GO:0030276,GO:0048791,GO:0098793	synaptotagmin 2;Smp_069120
Smp_069720	-0.815193	0.0004	0.00537187	-0.532816	0.000138309	0.00358791	-0.793863	0.00143457	0.0166659	GO:0005509,GO:0005886,GO:0007155,GO:0007156,GO:0016020,GO:0016021	cadherin;Smp_069720
SmVG_018851:Smp_069870	-0.410486	0.00495	0.0385931	-0.271147	0.000906021	0.0132417	-0.388633	0.00168381	0.018406		u1 small nuclear ribonucleoprotein a;Smp_069870
SmVG_018851:Smp_069880	-0.410486	0.00495	0.0385931	-0.271147	0.000906021	0.0132417	-0.388633	0.00168381	0.018406		u2 small nuclear ribonucleoprotein B'';Smp_069880
Smp_070240	-3.22468	5e-05	0.000902234	-2.32919	9.76614e-06	0.000469058	-3.14473	4.29921e-08	5.10519e-06	GO:0016020,GO:0016021	venom allergen-like (VAL) 7 protein;Smp_070240
Smp_070380	-0.679841	5e-05	0.000902234	-0.486541	7.57867e-06	0.000384915	-0.679896	2.93258e-05	0.000911361	GO:0016020,GO:0016021	hypothetical protein;Smp_070380
Smp_070770	-0.70312	0.0002	0.00303526	-0.44419	3.96091e-05	0.00141127	-0.65388	0.000613431	0.00898717		Ufm1 conjugating enzyme 1;Smp_070770
Smp_072800	-0.852143	5e-05	0.000902234	-0.591736	0.000272923	0.00589851	-0.835777	0.000159605	0.00331585	GO:0001054,GO:0003676,GO:0003899,GO:0005736,GO:0006351,GO:0006363,GO:0008270	DNA directed RNA polymerase I;Smp_072800
Smp_072900	-0.981189	5e-05	0.000902234	-0.6656	9.2771e-07	7.54462e-05	-0.936198	7.7092e-08	7.76496e-06		hsp90 co chaperone (tebp);Smp_072900.2
Smp_073280	-0.9778	5e-05	0.000902234	-0.708588	1.38997e-07	1.7548e-05	-0.999432	8.8916e-09	1.47509e-06	GO:0016020,GO:0016021	hypothetical protein;Smp_073280
Smp_073620	-0.506301	0.0027	0.0242147	-0.36195	0.000619489	0.0102521	-0.511148	0.00123742	0.0148503	GO:0000049,GO:0004812,GO:0004825,GO:0016874	protein tyrosine phosphatase%2C non receptor type;Smp_073620
Smp_074080	-0.889957	5e-05	0.000902234	-0.627632	3.24701e-10	1.13269e-07	-0.902941	5.64449e-09	1.02808e-06	GO:0000166,GO:0004672,GO:0005524,GO:0006468,GO:0016301,GO:0016310,GO:0016772	serine:threonine protein kinase NLK;Smp_074080
Smp_074150	-1.02779	5e-05	0.000902234	-0.557362	0.000727645	0.0115071	-0.932744	3.08963e-05	0.000952297	GO:0005509,GO:0005544,GO:0042802,GO:0046872	annexin;Smp_074150
Smp_074450	-1.04916	5e-05	0.000902234	-0.740781	6.50168e-06	0.000340657	-1.03651	2.73963e-07	2.1549e-05		hypothetical protein;Smp_074450
Smp_074780	-1.00944	5e-05	0.000902234	-0.709597	0.00155138	0.019493	-0.970842	6.23521e-05	0.00161329	GO:0003676,GO:0003723,GO:0003735,GO:0005622,GO:0005829,GO:0005840,GO:0006412,GO:0015935,GO:0030529,GO:0042254	ribosomal protein S18;Smp_074780
Smp_074900	-0.468674	0.0016	0.0161259	-0.308389	0.000818828	0.0124477	-0.440515	0.00309655	0.0279906	GO:0005158	docking protein 3;Smp_074900
Smp_075360	-0.50844	0.004	0.0326656	-0.362312	0.000657681	0.0107103	-0.534549	0.00681119	0.0482039		hypothetical protein;note=predicted by EVM2;Smp_075360
Smp_075560	-0.751415	5e-05	0.000902234	-0.520193	5.45046e-05	0.0017884	-0.741946	2.32788e-05	0.000765236	GO:0000387,GO:0003676,GO:0005682,GO:0005685,GO:0005686,GO:0008380,GO:0019013,GO:0030529,GO:0030532,GO:0046540,GO:0071011,GO:0071013	small nuclear ribonucleoprotein Sm D2;Smp_075560
Smp_076740	-0.940069	5e-05	0.000902234	-0.662667	0.000879822	0.0130604	-0.9114	5.54291e-05	0.00146783	GO:0003735,GO:0005622,GO:0005840,GO:0006412,GO:0030529	ribosomal protein saa%3B ribosomal protein rpsa;Smp_076740
Smp_077310	-0.870502	0.0001	0.00166434	-0.597906	1.29628e-05	0.000583411	-0.827903	0.000275883	0.00504535	GO:0005509,GO:0005875,GO:0007017,GO:0030286	tegument-allergen-like protein;Smp_077310
Smp_077610	-1.02733	5e-05	0.000902234	-0.722732	0.00235729	0.0256928	-1.01565	0.000151119	0.00316873	GO:0016020,GO:0016021	hypothetical protein;Smp_077610
Smp_079010	-0.496761	0.00095	0.0106705	-0.361071	0.000175606	0.00424787	-0.518745	0.000781384	0.0106588	GO:0000166,GO:0001932,GO:0005952,GO:0007165,GO:0008603,GO:0016301,GO:0016310,GO:0030552,GO:0045859	cAMP dependent protein kinase type II regulatory;Smp_079010
Smp_079230	-0.73305	5e-05	0.000902234	-0.501529	0.0029924	0.0301652	-0.69129	0.000409006	0.00673576	GO:0000413,GO:0003755,GO:0005528,GO:0005789,GO:0006457,GO:0016853,GO:0061077	immunophilin FK506 binding protein FKBP12%2C putative;Smp_079230
Smp_080210	-0.648602	5e-05	0.000902234	-0.478433	7.98867e-05	0.00239588	-0.693055	3.61391e-05	0.00105073	GO:0005215,GO:0005622,GO:0006810	alpha tocopherol transfer protein;Smp_080210
Smp_081430	-0.568613	5e-05	0.000902234	-0.398033	0.000740247	0.0115308	-0.581614	0.00063847	0.00923407	GO:0000166,GO:0008152,GO:0016491,GO:0055114	retinol dehydrogenase 11;Smp_081430
Smp_081920	-0.828981	5e-05	0.000902234	-0.733136	8.58262e-10	2.64584e-07	-1.04135	2.19282e-10	7.49612e-08	GO:0016020,GO:0016021	hypothetical protein;Smp_081920
SmVG_028725:Smp_083240	-1.39145	5e-05	0.000902234	-0.977024	8.38302e-08	1.22116e-05	-1.35614	2.80079e-10	9.02733e-08		hypothetical protein;Smp_083240
Smp_083410	-1.04846	5e-05	0.000902234	-0.731048	0.00350466	0.0333509	-0.986997	0.000158969	0.00330873	GO:0003746,GO:0004364,GO:0005515,GO:0005634,GO:0005737,GO:0005853,GO:0006412,GO:0006414,GO:0006749	eukaryotic translation elongation factor 1;Smp_083410
Smp_084090	-0.803352	5e-05	0.000902234	-0.546236	1.35542e-06	0.000102671	-0.779439	6.55969e-07	4.59626e-05	GO:0016020,GO:0016021	hypothetical protein;Smp_084090
Smp_084270	-1.28831	5e-05	0.000902234	-0.912289	3.43114e-07	3.472e-05	-1.28063	1.50693e-09	3.39994e-07	GO:0016020,GO:0016021	rhodopsin orphan GPCR;Smp_084270
SmVG_024838:Smp_084440	-1.70543	5e-05	0.000902234	-1.0897	3.13528e-05	0.00115448	-1.61208	3.85029e-08	4.69494e-06		hypothetical protein;Smp_084440
SmVG_024838:Smp_084450	-1.70543	5e-05	0.000902234	-1.0897	3.13528e-05	0.00115448	-1.61208	3.85029e-08	4.69494e-06		hypothetical protein;note=predicted by EVM2;Smp_084450
Smp_085010	-1.21384	5e-05	0.000902234	-0.910365	0.000135363	0.00354117	-1.25061	3.58608e-06	0.00018904	GO:0004197,GO:0005615,GO:0005764,GO:0006508,GO:0008234,GO:0016787,GO:0051603	cathepsin B peptidase (C01 family);Smp_085010
Smp_085500	-0.540026	0.0008	0.00933511	-0.369869	0.000562823	0.00962681	-0.521157	0.00232494	0.0230877	GO:0000123,GO:0002098,GO:0003824,GO:0004402,GO:0005737,GO:0006357,GO:0006368,GO:0008023,GO:0008080,GO:0008152,GO:0016573,GO:0016740,GO:0033588,GO:0051536	elongator complex protein 3;Smp_085500
Smp_085840	-3.69603	5e-05	0.000902234	-2.62732	2.61059e-10	9.35297e-08	-3.71676	2.40214e-15	3.38731e-12		MEG-4 (10.3) family;Smp_085840
Smp_086480	-1.39382	5e-05	0.000902234	-0.95654	4.50093e-07	4.23679e-05	-1.38765	1.17946e-09	2.83096e-07	GO:0005509,GO:0005875,GO:0007017,GO:0030286	tegument-allergen-like protein;Sm21.7;Smp_086480
Smp_086530	-1.01033	5e-05	0.000902234	-0.714035	0.000109193	0.00302117	-1.00287	7.52146e-06	0.000332711	GO:0005509,GO:0005875,GO:0007017,GO:0030286	tegument-allergen-like protein;Sm20.8;Smp_086530
Smp_086910	-0.836017	5e-05	0.000902234	-0.541138	1.34679e-08	2.55043e-06	-0.76583	1.53234e-06	9.65718e-05	GO:0005730,GO:0042273	Nucleolar protein 16;Smp_086910
Smp_087870	-0.516483	0.00655	0.0466993	-0.378574	0.000664382	0.010793	-0.541555	0.0042338	0.0348879		hypothetical protein;Smp_087870
Smp_089200	-0.785247	5e-05	0.000902234	-0.601651	0.000558236	0.00961037	-0.843744	5.19941e-05	0.00138992	GO:0000166,GO:0005524,GO:0006200,GO:0006810,GO:0006855,GO:0008559,GO:0016020,GO:0016021,GO:0016787,GO:0016887,GO:0017111,GO:0042626,GO:0042908,GO:0055085	multidrug resistance protein;Smp_089200
Smp_089430	-1.13968	5e-05	0.000902234	-0.780208	2.94528e-05	0.00111232	-1.08816	4.54463e-07	3.37289e-05	GO:0003735,GO:0005515,GO:0005840,GO:0006412	ubiquitin (ribosomal protein L40);Smp_089430
Smp_089460	-0.565192	0.00025	0.00364653	-0.421693	0.000202238	0.00471984	-0.589919	0.000278611	0.00507756	GO:0004198,GO:0005509,GO:0005622,GO:0006508,GO:0008233,GO:0008234,GO:0016787	calpain A;Smp_089460
SmVG_020340:Smp_091650	-1.06675	5e-05	0.000902234	-0.637473	1.67004e-06	0.000121496	-1.02283	2.54275e-07	2.08278e-05		phospholipid transporting ATPase IIB;Smp_091650
SmVG_020340:Smp_091660	-1.06675	5e-05	0.000902234	-0.637473	1.67004e-06	0.000121496	-1.02283	2.54275e-07	2.08278e-05		hypothetical protein;Smp_091660
Smp_093440	-0.916007	5e-05	0.000902234	-0.626497	0.00120244	0.0161005	-0.868973	6.28754e-05	0.00162311	GO:0000028,GO:0003723,GO:0003729,GO:0003735,GO:0005622,GO:0005840,GO:0006412,GO:0015935,GO:0019843,GO:0022627,GO:0030529	ribosomal protein s5a;Smp_093440
Smp_093620	-1.1307	5e-05	0.000902234	-0.679425	2.4574e-05	0.000960922	-0.962922	2.46844e-05	0.000793347		hypothetical protein;Smp_093620
Smp_094950	-0.728603	5e-05	0.000902234	-0.495819	1.409e-05	0.000619152	-0.701407	1.0197e-05	0.0004123	GO:0005515,GO:0016020,GO:0016021	transmembrane and TPR repeat containing protein;Smp_094950
Smp_095360	-1.27074	5e-05	0.000902234	-0.866259	0.000374179	0.00728357	-1.1917	4.28451e-06	0.000215775	GO:0005215,GO:0005737,GO:0006810,GO:0008289	fatty acid binding protein;Smp_095360
Smp_095520	-1.58248	5e-05	0.000902234	-1.08955	3.61927e-09	8.56732e-07	-1.59694	3.57679e-12	2.12367e-09	GO:0003774,GO:0005737,GO:0005856,GO:0005874,GO:0005875,GO:0007017,GO:0030286	dynein light chain;Smp_095520
SmVG_024702:Smp_096390	-0.941613	5e-05	0.000902234	-0.64071	2.26584e-05	0.00090198	-0.902302	1.2893e-05	0.00048907		16 kda calcium binding protein;Smp_096390
SmVG_024702:Smp_096410	-0.941613	5e-05	0.000902234	-0.64071	2.26584e-05	0.00090198	-0.902302	1.2893e-05	0.00048907		16 kda calcium binding protein;Smp_096410
SmVG_024702:Smp_096410.2	-0.941613	5e-05	0.000902234	-0.64071	2.26584e-05	0.00090198	-0.902302	1.2893e-05	0.00048907		16 kda calcium binding protein;Smp_096410.2
Smp_096520	-0.851394	0.0001	0.00166434	-0.652033	0.00102614	0.0144832	-0.899071	0.000906114	0.0119076	GO:0006820,GO:0016020,GO:0016021,GO:0022857,GO:0055085	sialin;Smp_096520
SmVG_024076:Smp_096670	-0.539633	0.0037	0.0306446	-0.367039	0.00022891	0.00515947	-0.542568	0.00096232	0.0123926		serine:threonine protein kinase PAK 1;Smp_096670
Smp_097640	-0.652663	0.0001	0.00166434	-0.416223	1.23282e-05	0.000565478	-0.615098	0.000308049	0.00548124		protein FAM194B;Smp_097640
SmVG_007521:Smp_098020	-2.09331	5e-05	0.000902234	-1.72623	1.93408e-07	2.21019e-05	-2.46445	1.24618e-11	6.11222e-09		hypothetical protein;Smp_098020
Smp_098330	-0.569802	0.00305	0.026626	-0.433277	0.000515032	0.00913015	-0.602506	0.00359109	0.0309955	GO:0000469,GO:0000470,GO:0006412,GO:0022625,GO:0030529,GO:0031118,GO:0031120,GO:0031429,GO:0034513,GO:0042254	H:ACA ribonucleoprotein complex subunit 2;Smp_098330
Smp_098710	-0.897873	5e-05	0.000902234	-0.674904	0.000346525	0.00695727	-0.924397	2.03214e-05	0.000690498	GO:0003756,GO:0005615,GO:0006457,GO:0016020,GO:0016021,GO:0016491,GO:0016971,GO:0016972,GO:0030173,GO:0055114	quiescin q6 sulfhydryl oxidase;Smp_098710
Smp_098740	-0.563392	0.0009	0.0101961	-0.37406	0.000826823	0.0125142	-0.526522	0.00221199	0.0222971	GO:0000781,GO:0006348,GO:0042800,GO:0048188,GO:0051568	dpy 30;note=predicted by EVM2;note=pfam_scan%3BPfam:PF05186.8%3B%3BE()%3D4.9E-17%3Bscore%3D61.0%3Bque ry 17-56%3Bdescription%3DDpy-30;note=iprscan%3BInterPro:IPR007858 : Dpy-30%3BPfam:PF05186%3B%3Bscore%3D3.8E-17%3Bquery 16-57%3Bdescription%3DDpy-30 motif;Smp_098740
SmVG_012159:Smp_099800	-0.486849	0.00105	0.0115467	-0.315396	0.00108593	0.0150105	-0.463931	0.00118414	0.0143329		hypothetical protein;Smp_099800
SmVG_012159:Smp_099810	-0.486849	0.00105	0.0115467	-0.315396	0.00108593	0.0150105	-0.463931	0.00118414	0.0143329		telomerase protein component%3B telomerase associated protein;Smp_099810
Smp_101450	-0.826487	5e-05	0.000902234	-0.576948	0.00360431	0.0339821	-0.783888	0.000309701	0.00550195	GO:0000463,GO:0002181,GO:0003735,GO:0005840,GO:0022625,GO:0044822	large subunit ribosomal protein l7e;Smp_101450
Smp_101970	-0.763571	5e-05	0.000902234	-0.542173	2.37671e-11	1.31273e-08	-0.778464	7.1172e-09	1.23522e-06		Placenta specificprotein 8 protein (C15 protein);note=predicted by EVM2;note=pfam_scan%3BPfam:PF04749.12%3B%3BE()%3D5.1E-17%3Bscore%3D62.2%3Bqu ery 17-102%3Bdescription%3DPLAC8;note=iprscan%3BInterPro:IPR006461 : Protein of unknown function Cys-rich%3BPfam:PF04749%3B%3Bscore%3D8.4E-13%3Bquery 17-102%3Bdescription%3DProtein of unknown function Cys-rich;Smp_101970
SmVG_031722:Smp_102780	-0.916448	5e-05	0.000902234	-0.49819	0.00334457	0.0324328	-0.72914	0.000465616	0.00736543		N methyl D aspartate receptor associated;Smp_102780
Smp_103140	-0.5902	0.00045	0.0059	-0.414864	1.46994e-05	0.000636784	-0.590505	5.07454e-05	0.00136079	GO:0000166,GO:0003924,GO:0005200,GO:0005525,GO:0005737,GO:0005856,GO:0005874,GO:0006184,GO:0007017,GO:0043234,GO:0051258	alpha tubulin;Smp_103140
Smp_103610	-1.29162	5e-05	0.000902234	-0.864368	3.90219e-05	0.00139804	-1.22337	7.78876e-07	5.29307e-05	GO:0004197,GO:0005615,GO:0005764,GO:0006508,GO:0008233,GO:0008234,GO:0016787,GO:0050790,GO:0051603	cathepsin B peptidase (C01 family);Smp_103610
SmVG_025381:Smp_104270	-0.513533	0.0057	0.0422452	-0.363988	0.000718124	0.0113869	-0.517334	0.00173885	0.0187175		ectonucleotide pyrophosphatase:phosphodiesterase;Smp_104270
Smp_104890	-1.31694	5e-05	0.000902234	-0.947855	7.55794e-07	6.61068e-05	-1.32516	6.05206e-07	4.29392e-05	GO:0005230,GO:0005254,GO:0005886,GO:0006810,GO:0006811,GO:0006821,GO:0016020,GO:0016021,GO:0030054,GO:0034220,GO:0045202,GO:0045211,GO:1902476	Cys loop ligand gated ion channel subunit;Smp_104890
Smp_105040	-0.545881	0.00075	0.00888995	-0.398287	0.000184418	0.00442296	-0.559772	0.000900607	0.0118689		CCR4 carbon catabolite repression 4;Smp_105040
Smp_105450	-1.01367	5e-05	0.000902234	-0.748133	0.0023473	0.025652	-0.993085	0.000287922	0.00518858	GO:0001664,GO:0005737,GO:0006629,GO:0008047,GO:0043085	saposin containing protein;Smp_105450.2
Smp_107700	-0.471318	0.00525	0.040157	-0.367054	0.00185245	0.0219055	-0.515025	0.00208253	0.0213573	GO:0003723,GO:0003964,GO:0006278	endonuclease reverse transcriptase;Smp_107700
SmVG_033928:Smp_114020	-0.889202	0.00045	0.0059	-0.50074	0.000580755	0.00979452	-0.842817	0.00144969	0.0167276		hypothetical protein;note=predicted by EVM2;Smp_114020
SmVG_014803:Smp_117920	-0.567186	5e-05	0.000902234	-0.38037	2.73339e-06	0.000173367	-0.559434	6.53039e-05	0.00166474		steroid dehydrogenase;Smp_117920
SmVG_015669:Smp_118560	-0.44023	0.0041	0.0333526	-0.323935	0.000412602	0.00775809	-0.466005	0.000313516	0.00556097		hypothetical protein;Smp_118560
SmVG_015690:Smp_119050	-0.924429	5e-05	0.000902234	-0.644905	5.47055e-06	0.000294851	-0.90712	5.33801e-07	3.83555e-05		collagen alpha chain;Smp_119050
Smp_119140	-0.988646	0.00145	0.014871	-0.526681	0.00049412	0.00886225	-0.792251	0.000607584	0.00895968	GO:0016020,GO:0016021	hypothetical protein;note=predicted by EVM2;note=tmhmm%3B%3Bquery 1-101%3B;note=%3Bquery 67-101%3B;note=%3Bquery 44-66%3B;note=%3Bquery 1-43%3B;Smp_119140
SmVG_012025:Smp_119580	-0.975316	0.0006	0.00737845	-0.711336	2.50684e-10	9.31905e-08	-1.00046	1.27277e-08	1.88922e-06		uncharacterized MFS type transporter C19orf28;Smp_119580
SmVG_011132:Smp_120050	-1.10944	5e-05	0.000902234	-0.67468	2.98897e-05	0.00111933	-1.06952	5.63217e-05	0.0014845		endoglycoceramidase;Smp_120050
Smp_121950	-0.440183	0.0045	0.0359111	-0.299581	0.00424862	0.0381828	-0.442787	0.00707589	0.0493649		hypothetical protein;note=trans_spliced (SO:0000870);note=predicted by EVM2;Smp_121950
Smp_122630	-1.96618	5e-05	0.000902234	-1.17466	2.60157e-09	6.76203e-07	-1.80161	3.6069e-10	1.04332e-07	GO:0016020,GO:0016021	MEG 1;Smp_122630
Smp_123100	-1.09927	5e-05	0.000902234	-0.833155	0.000732693	0.0115221	-1.18598	0.000216852	0.00419606	GO:0016020,GO:0016021	hypothetical protein;note=tmhmm%3B%3Bquery 1-40%3B;Smp_123100
Smp_123200	-1.08197	5e-05	0.000902234	-0.761444	0.00262156	0.0276024	-1.17025	4.61917e-05	0.00126478		hypothetical protein;Smp_123200
Smp_123270	-0.967555	5e-05	0.000902234	-0.680563	0.00336176	0.0325044	-0.923583	0.000274528	0.0050362		Sj Ts1;Smp_123270
SmVG_019873:Smp_123650	-0.548942	5e-05	0.000902234	-0.380012	1.41663e-05	0.000619152	-0.540562	0.000127106	0.00275686		peroxidasin;Smp_123650
SmVG_019873:Smp_123660	-0.548942	5e-05	0.000902234	-0.380012	1.41663e-05	0.000619152	-0.540562	0.000127106	0.00275686		peroxidasin;note=pfam_scan%3BPfam:PF03098.10%3B%3BE()%3D1.3E-16%3Bscore%3D59.9%3Bqu ery 1380-1446%3Bdescription%3DAn_peroxidase;note=pfam_scan%3BPfam:PF13855.1%3B%3BE()%3D8.7E-10%3Bscore%3D38.1%3Bque ry 797-854%3Bdescription%3DLRR_8;note=pfam_scan%3BPfam:PF07679.11%3B%3BE()%3D1.0E-5%3Bscore%3D25.1%3Bque ry 1085-1200%3Bdescription%3DI-set;note=pfam_scan%3BPfam:PF07679.11%3B%3BE()%3D2.6E-5%3Bscore%…
Smp_123710	-0.470373	0.0009	0.0101961	-0.306643	0.000411594	0.00775012	-0.452968	0.00240841	0.0236666	GO:0000166,GO:0003824,GO:0003989,GO:0004075,GO:0005524,GO:0006633,GO:0008152,GO:0016874,GO:0046872	acetyl-CoA carboxylase;Smp_123710
SmVG_015822:Smp_123730	-0.708728	0.0005	0.00638032	-0.337906	0.00125849	0.0166161	-0.60976	0.00044052	0.00706901		spectrin beta chain%2C brain 1;Smp_123730
SmVG_015822:Smp_123740	-0.708728	0.0005	0.00638032	-0.337906	0.00125849	0.0166161	-0.60976	0.00044052	0.00706901		spectrin beta chain%2C brain 1;Smp_123740
SmVG_000192:Smp_123780	-1.09227	5e-05	0.000902234	-0.787344	0.000856742	0.0128135	-1.05608	6.55213e-05	0.00166474		glypican 5;Smp_123780
SmVG_000192:Smp_123790	-1.09227	5e-05	0.000902234	-0.787344	0.000856742	0.0128135	-1.05608	6.55213e-05	0.00166474		glypican;Smp_123790
Smp_123820	-1.47427	5e-05	0.000902234	-1.02654	2.86728e-09	7.30937e-07	-1.44291	2.96303e-07	2.30523e-05		serine rich repeat protein 2;note=predicted by EVM2;Smp_123820
Smp_123830	-0.986693	5e-05	0.000902234	-0.673565	2.91465e-07	3.01849e-05	-0.950658	3.15087e-08	3.99381e-06	GO:0005201,GO:0005578,GO:0005581	collagen alpha (xi) chain;Smp_123830
Smp_124000	-2.15089	5e-05	0.000902234	-1.52319	5.89371e-05	0.0019009	-2.21661	4.10207e-08	4.92292e-06	GO:0016020,GO:0016021	MEG-14;note=tmhmm%3B%3Bquery 1-118%3B;Smp_124000
Smp_124040	-1.16005	5e-05	0.000902234	-0.794517	1.84828e-06	0.000129634	-1.13255	2.03009e-07	1.72191e-05	GO:0005272,GO:0006810,GO:0006811,GO:0006814,GO:0016020,GO:0016021,GO:0035725	FMRFamide activated amiloride sensitive sodium;Smp_124040
Smp_124050	-0.570258	0.00115	0.0124124	-0.388061	0.00272528	0.0283789	-0.548196	0.00148843	0.0170294		venom allergen-like (VAL) 6 protein;Smp_124050
Smp_124240	-1.09687	5e-05	0.000902234	-0.784481	2.26716e-07	2.44337e-05	-1.11378	8.84337e-09	1.47509e-06	GO:0005890,GO:0006813,GO:0006814,GO:0016020,GO:0016021	sodium:potassium dependent atpase beta subunit;Smp_124240
Smp_124740	-0.925812	5e-05	0.000902234	-0.69195	0.0062436	0.0498285	-0.911711	0.00149844	0.0170949	GO:0016020,GO:0016021	hypothetical protein;Smp_124740
Smp_124930	-0.976115	0.00015	0.00238321	-0.559516	6.23096e-10	1.96661e-07	-0.804032	1.63593e-07	1.43061e-05	GO:0005515	neuropilin (nrp) and tolloid (tll);Smp_124930
Smp_124950	-0.513761	0.00555	0.0415735	-0.359468	0.000400788	0.00761153	-0.51706	0.00241601	0.0237	GO:0005515	SET and MYND domain containing protein 4;Smp_124950
Smp_125200	-0.858734	5e-05	0.000902234	-0.594947	1.10955e-06	8.7549e-05	-0.832973	5.52006e-06	0.000267261	GO:0005215,GO:0005887,GO:0006810,GO:0006833,GO:0009992,GO:0015204,GO:0015250,GO:0015254,GO:0015793,GO:0016020,GO:0016021,GO:0034220,GO:0071918	Aquaporin 9 (AQP 9) (Small solute channel 1);note=pfam_scan%3BPfam:PF00230.15%3B%3BE()%3D2.4E-6%3Bscore%3D27.0%3Bque ry 43-122%3Bdescription%3DMIP;Smp_125200
Smp_125210	-0.659169	5e-05	0.000902234	-0.417579	0.000150563	0.00383068	-0.604203	0.000201942	0.00394819	GO:0005215,GO:0005887,GO:0006810,GO:0006833,GO:0009992,GO:0015204,GO:0015250,GO:0015254,GO:0015793,GO:0016020,GO:0016021,GO:0034220,GO:0071918	Aquaporin 9 (AQP 9) (Small solute channel 1);Smp_125210
Smp_125250	-0.918943	5e-05	0.000902234	-0.621911	0.000534265	0.00935991	-0.902403	3.18152e-05	0.000964806	GO:0016020,GO:0016021	hypothetical protein;note=tmhmm%3B%3Bquery 1-130%3B;note=%3Bquery 28-130%3B;note=%3Bquery 5-27%3B;note=%3Bquery 1-4%3B;Smp_125250
Smp_125320	-2.09661	5e-05	0.000902234	-1.63458	1.99106e-06	0.000135351	-2.30253	1.01849e-09	2.55324e-07		MEG-9;Smp_125320
Smp_126120	-0.970793	5e-05	0.000902234	-0.702228	1.08072e-06	8.57843e-05	-0.991563	1.29568e-07	1.20798e-05		LAMA protein 2;Smp_126120
Smp_126240	-0.516602	0.0003	0.00420641	-0.371636	8.17114e-06	0.000407205	-0.509483	1.93725e-05	0.000664258	GO:0000166,GO:0004672,GO:0005515,GO:0005524,GO:0006468,GO:0016301,GO:0016310,GO:0016740,GO:0016772	twitchin;Smp_126240
SmVG_024552:Smp_126320	-0.490986	0.00145	0.014871	-0.348578	0.000859124	0.0128249	-0.488715	0.00143706	0.0166659		D glucuronyl C5 epimerase;Smp_126320
SmVG_024552:Smp_126340	-0.490986	0.00145	0.014871	-0.348578	0.000859124	0.0128249	-0.488715	0.00143706	0.0166659		hypothetical protein;Smp_126340
Smp_126420	-0.897756	5e-05	0.000902234	-0.673626	0.0020874	0.0238128	-0.903081	0.000717947	0.0100597	GO:0016020,GO:0016021	hypothetical protein;note=predicted by EVM2;note=tmhmm%3B%3Bquery 1-593%3B;note=%3Bquery 276-593%3B;note=%3Bquery 253-275%3B;note=%3Bquery 1-252%3B;Smp_126420
SmVG_022378:Smp_126470	-0.858497	5e-05	0.000902234	-0.584932	0.000517202	0.00913015	-0.816026	5.05995e-05	0.00136079		hypothetical protein;Smp_126470
SmVG_022378:Smp_126480	-0.858497	5e-05	0.000902234	-0.584932	0.000517202	0.00913015	-0.816026	5.05995e-05	0.00136079		calponin;Smp_126480
SmVG_022099:Smp_127880	-0.773895	5e-05	0.000902234	-0.576476	0.00105496	0.0147207	-0.800874	0.000156935	0.00328458		hypothetical protein;note=pfam_scan%3BPfam:PF08557.5%3B%3BE()%3D4.8E-5%3Bscore%3D22.3%3Bquer y 23-36%3Bdescription%3DLipid_DES;Smp_127880
SmVG_023621:Smp_128460	-1.33587	5e-05	0.000902234	-0.924778	5.29283e-06	0.000287548	-1.36326	4.65612e-07	3.43305e-05		cation transporting atpase worm;note=pfam_scan%3BPfam:PF00122.15%3B%3BE()%3D1.0E-26%3Bscore%3D93.3%3Bqu ery 3-198%3Bdescription%3DE1-E2_ATPase;note=pfam_scan%3BPfam:PF13246.1%3B%3BE()%3D3.4E-6%3Bscore%3D26.7%3Bquer y 320-364%3Bdescription%3DHydrolase_like2;note=pfam_scan%3BPfam:PF12710.2%3B%3BE()%3D7.3E-12%3Bscore%3D45.7%3Bque ry 387-665%3Bdescription%3DHAD;note=iprscan%3BInterPro:IPR008250 : E1-…
SmVG_023621:Smp_128470	-1.33587	5e-05	0.000902234	-0.924778	5.29283e-06	0.000287548	-1.36326	4.65612e-07	3.43305e-05		cation transporting atpase worm;Smp_128470
Smp_128680	-0.421421	0.0039	0.0319983	-0.307726	0.000159382	0.00398636	-0.452134	0.000427304	0.00692261	GO:0004465,GO:0004806,GO:0006629,GO:0016787	sn1 specific diacylglycerol lipase beta;Smp_128680
Smp_128860	-0.913824	5e-05	0.000902234	-0.638883	0.00334418	0.0324328	-0.859698	0.00216699	0.0220431	GO:0005044,GO:0005507,GO:0006898,GO:0016020,GO:0016641,GO:0055114	lysyl oxidase 2;Smp_128860
Smp_129060	-0.427847	0.00645	0.0460802	-0.292961	0.000848611	0.0127687	-0.430281	0.00216586	0.0220431	GO:0006820,GO:0016020,GO:0016021,GO:0022857,GO:0030672,GO:0055085	solute carrier family 17;Smp_129060
Smp_129380	-0.802202	0.00065	0.00789168	-0.521672	0.000160145	0.0039979	-0.763566	0.00182683	0.0194236	GO:0005216,GO:0005244,GO:0005249,GO:0005251,GO:0005267,GO:0005515,GO:0006810,GO:0006811,GO:0006813,GO:0008076,GO:0016020,GO:0016021,GO:0034765,GO:0051260,GO:0055085,GO:0071805	potassium voltage gated channel subfamily A;note=pfam_scan%3BPfam:PF02214.17%3B%3BE()%3D1.6E-27%3Bscore%3D95.4%3Bqu ery 30-119%3Bdescription%3DK_tetra;note=pfam_scan%3BPfam:PF00520.26%3B%3BE()%3D1.9E-31%3Bscore%3D108.7%3Bq uery 214-396%3Bdescription%3DIon_trans;note=iprscan%3BInterPro:IPR005821 : Ion transport%3BPfam:PF00520%3B%3Bscore%3D2.0E-44%3Bquery 215-396%3Bdescription%3DIon transport;note=…
Smp_129530	-0.639732	0.0006	0.00737845	-0.42002	0.000241888	0.00534411	-0.609925	0.00208156	0.0213573	GO:0005509,GO:0005886,GO:0007155,GO:0007156,GO:0016020,GO:0016021	protocadherin gamma A5;Smp_129530
SmVG_007958:Smp_130120	-0.797638	5e-05	0.000902234	-0.547241	3.31072e-06	0.000201316	-0.798364	9.64887e-06	0.000398714		tetratricopeptide repeat protein 13;Smp_130120
SmVG_007958:Smp_130140	-0.797638	5e-05	0.000902234	-0.547241	3.31072e-06	0.000201316	-0.798364	9.64887e-06	0.000398714		tetratricopeptide repeat protein 13;note=predicted by EVM2;Smp_130140
Smp_130850	-0.789156	5e-05	0.000902234	-0.531045	0.00115622	0.0156191	-0.747109	8.16761e-05	0.0019604	GO:0000028,GO:0003723,GO:0003735,GO:0005840,GO:0006412,GO:0015935,GO:0022627,GO:0030529	40s ribosomal protein s15;Smp_130850
Smp_131050	-1.0198	0.0053	0.0403923	-0.755579	0.00330072	0.0321487	-0.98756	0.00144705	0.0167256	GO:0000166,GO:0001932,GO:0005952,GO:0008603,GO:0016301,GO:0016310,GO:0030552,GO:0045859	cAMP dependent protein kinase R2;Smp_131050
Smp_131290	-0.750715	0.00305	0.026626	-0.475648	0.00226797	0.0250954	-0.677197	0.00533692	0.0410961		hypothetical protein;note=predicted by EVM2;Smp_131290
Smp_131380	-0.852201	0.00025	0.00364653	-0.558263	2.4162e-06	0.000159349	-0.768655	7.7223e-05	0.00188561		hypothetical protein;note=predicted by EVM2;note=trans_spliced (SO:0000870);Smp_131380
Smp_131400	-0.651304	0.00015	0.00238321	-0.402938	1.25621e-06	9.63199e-05	-0.584803	2.65779e-05	0.000839847	GO:0005515,GO:0006491	Glucosidase II beta subunit;Smp_131400
Smp_131500	-0.704751	5e-05	0.000902234	-0.519537	0.00470723	0.0409174	-0.709078	0.000693737	0.00982239	GO:0016020,GO:0016021	Transmembrane protein 60;note=pfam_scan%3BPfam:PF10269.4%3B%3BE()%3D5.9E-6%3Bscore%3D25.9%3Bquer y 7-98%3Bdescription%3DTmemb_185A;Smp_131500
Smp_131830	-1.62941	5e-05	0.000902234	-0.945977	0.00627228	0.0499972	-1.47352	0.000477065	0.00745397		endonuclease reverse transcriptase;note=trans_spliced (SO:0000870);Smp_131830
Smp_132070	-0.552133	0.00025	0.00364653	-0.402206	0.00171573	0.0208094	-0.553933	0.00115775	0.0141043	GO:0004889,GO:0005216,GO:0005230,GO:0005886,GO:0005892,GO:0006810,GO:0006811,GO:0007165,GO:0007271,GO:0007274,GO:0015464,GO:0016020,GO:0016021,GO:0030054,GO:0035094,GO:0042166,GO:0045202,GO:0045211,GO:0098655,GO:0099565	nAChR subunit;Smp_132070
SmVG_011546:Smp_132370	-0.618697	5e-05	0.000902234	-0.439	3.1828e-06	0.000196238	-0.631327	3.54927e-05	0.0010501		tyrosine protein phosphatase non receptor type%3B protein tyrosine phosphatase non receptor type;Smp_132370
SmVG_011546:Smp_132390	-0.618697	5e-05	0.000902234	-0.439	3.1828e-06	0.000196238	-0.631327	3.54927e-05	0.0010501		hypothetical protein;Smp_132390
SmVG_012696:Smp_132470	-2.19226	5e-05	0.000902234	-1.05282	0.00217173	0.0243969	-1.72521	2.46839e-05	0.000793347		subfamily A1A unassigned peptidase (A01 family);Smp_132470
Smp_132480	-2.73372	5e-05	0.000902234	-1.88092	3.05766e-05	0.0011358	-2.79978	6.97687e-09	1.22978e-06	GO:0004190,GO:0006508,GO:0030163	subfamily A1A unassigned peptidase (A01 family);Smp_132480
Smp_132740	-0.890165	5e-05	0.000902234	-0.651375	0.00335719	0.0324839	-0.942285	0.000426934	0.00692261	GO:0005506,GO:0006629,GO:0006633,GO:0016020,GO:0016021,GO:0016213,GO:0016491,GO:0016717,GO:0020037,GO:0055114	fatty acid desaturase 2;Smp_132740
Smp_133430	-1.39835	0.0045	0.0359111	-0.821009	0.000442942	0.00819172	-1.18988	0.000119694	0.00264758	GO:0016020,GO:0016021	hypothetical protein;note=tmhmm%3B%3Bquery 1-169%3B;note=%3Bquery 1-32%3B;note=%3Bquery 33-50%3B;note=%3Bquery 51-169%3B;Smp_133430
Smp_134010	-0.408641	0.0051	0.0392958	-0.302286	0.00304649	0.0304557	-0.421809	0.00454311	0.0367126	GO:0005634,GO:0005737,GO:0008270	zinc finger protein ZPR1;Smp_134010
Smp_134210	-1.2612	5e-05	0.000902234	-0.877951	3.62802e-14	6.87044e-11	-1.25214	1.52003e-14	1.44818e-11		peptidase inhibitor 16;note=predicted by EVM2;note=pfam_scan%3BPfam:PF00339.24%3B%3BE()%3D6.7E-11%3Bscore%3D42.1%3Bqu ery 132-222%3Bdescription%3DArrestin_N;note=iprscan%3BInterPro:IPR011021 : Arrestin-like%2C N-terminal%3BPfam:PF00339%3B%3Bscore%3D1.9E-10%3Bquery 170-222%3Bdescription%3DArrestin-like%2C N-terminal;Smp_134210
SmVG_012025:Smp_134710	-0.975316	0.0006	0.00737845	-0.711336	2.50684e-10	9.31905e-08	-1.00046	1.27277e-08	1.88922e-06		uncharacterized MFS type transporter C19orf28;Smp_134710
Smp_135070	-1.34732	0.0006	0.00737845	-0.907802	8.05049e-05	0.00240354	-1.32066	7.40666e-05	0.00182433		hypothetical protein;note=pfam_scan%3BPfam:PF11703.3%3B%3BE()%3D2.2E-7%3Bscore%3D30.6%3Bquer y 27-78%3Bdescription%3DUPF0506;Smp_135070
Smp_135230	-1.61117	5e-05	0.000902234	-1.03677	0.000252585	0.00553434	-1.60824	9.3555e-06	0.000391252	GO:0003824,GO:0004058,GO:0006520,GO:0016829,GO:0016831,GO:0019752,GO:0030170	Tyrosine DeCarboxylase family member (tdc 1);Smp_135230
Smp_135420	-0.679029	0.0001	0.00166434	-0.463462	0.000471205	0.0085683	-0.65691	0.000269238	0.00498465		hypothetical protein;note=predicted by EVM2;Smp_135420
Smp_135490	-0.487655	0.0032	0.0277281	-0.336221	8.69102e-05	0.00256476	-0.480113	0.000445076	0.00713197	GO:0006855,GO:0015238,GO:0015297,GO:0016020,GO:0016021,GO:0055085	multidrug and toxin extrusion protein 1;Smp_135490
SmVG_015690:Smp_135560	-0.924429	5e-05	0.000902234	-0.644905	5.47055e-06	0.000294851	-0.90712	5.33801e-07	3.83555e-05		collagen alpha 2(I) chain;Smp_135560
Smp_135660	-0.573561	0.001	0.0111368	-0.367007	0.000144277	0.00371367	-0.534782	0.000279064	0.00507761	GO:0008308,GO:0016020,GO:0016021,GO:0032580,GO:0051452,GO:1903959	Golgi pH regulator;Smp_135660
Smp_136110	-1.06472	5e-05	0.000902234	-0.781419	0.00181539	0.0216075	-1.08726	0.000837646	0.0112094		leucine rich repeat containing protein 68;Smp_136110
SmVG_012448:Smp_136330	-0.515567	0.002	0.0191993	-0.347343	0.000163088	0.00404271	-0.505437	0.0017932	0.0191345		liprin alpha 2;Smp_136330
Smp_136480	-1.00579	0.0053	0.0403923	-0.720923	0.00108218	0.0149899	-0.96878	8.5544e-05	0.00202311		CCAAT box DNA binding protein subunit B;Smp_136480
Smp_136550	-0.772104	5e-05	0.000902234	-0.545553	0.000772209	0.0119327	-0.773055	0.000122989	0.00269405	GO:0004672,GO:0004715,GO:0005102,GO:0005524,GO:0006468,GO:0007169,GO:0016020,GO:0016021,GO:0016301,GO:0016310,GO:0016772,GO:0030154,GO:0031234,GO:0038083,GO:0042127,GO:0045087	tyrosine protein kinase transmembrane receptor;Smp_136550
Smp_136710	-0.611211	5e-05	0.000902234	-0.450691	0.00560693	0.0464747	-0.614162	0.00205778	0.0211612	GO:0000166,GO:0005388,GO:0005524,GO:0005887,GO:0006810,GO:0006811,GO:0006812,GO:0006816,GO:0006874,GO:0016020,GO:0016021,GO:0016787,GO:0019829,GO:0033017,GO:0046872,GO:0070588,GO:0005783	calcium transporting atpase;Smp_136710
Smp_136800	-0.438948	0.00555	0.0415735	-0.298837	0.000863056	0.0128622	-0.450634	0.00105667	0.0132744	GO:0005622,GO:0006810	phosphatidylinositol transfer protein;Smp_136800
Smp_137150	-0.88964	0.00335	0.0285103	-0.601319	6.10413e-06	0.000323665	-0.849436	7.02611e-05	0.00175232	GO:0003824,GO:0004553,GO:0004567,GO:0005975,GO:0008152,GO:0016020,GO:0016021,GO:0016787,GO:0016798,GO:0043231,GO:0046355	beta mannosidase;Smp_137150
Smp_137300	-1.62003	0.0006	0.00737845	-0.773982	2.57418e-06	0.000167185	-1.1543	6.88277e-06	0.000315628	GO:0004930,GO:0005887,GO:0007166,GO:0007186,GO:0016020,GO:0016021	amine GPCR;Smp_137300
Smp_137450	-1.3372	5e-05	0.000902234	-0.890875	2.20679e-07	2.3978e-05	-1.28518	3.39828e-09	6.62005e-07		hypothetical protein;Smp_137450
Smp_137580	-0.521464	0.007	0.049042	-0.348846	0.000534676	0.00935991	-0.517283	0.00121602	0.0146432	GO:0003676,GO:0004386,GO:0005524,GO:0008026,GO:0016787,GO:0016818	helicase ski2w;Smp_137580
Smp_137840	-0.756475	0.00055	0.00693409	-0.543009	7.00255e-07	6.22992e-05	-0.782879	3.02914e-05	0.000936211		hypothetical protein;note=predicted by EVM2;Smp_137840
Smp_137960	-0.714635	0.0004	0.00537187	-0.613453	1.05761e-06	8.44556e-05	-0.87475	8.81789e-06	0.000376906		hypothetical protein;note=predicted by EVM2;note=pfam_scan%3BPfam:PF09806.4%3B%3BE()%3D3.6E-22%3Bscore%3D79.4%3Bque ry 52-112%3Bdescription%3DCDK2AP;note=iprscan%3BInterPro:IPR019187 : Cyclin-dependent kinase 2-associated protein%3BPfam:PF09806%3B%3Bscore%3D7.5E-21%3Bquery 61-115%3Bdescription%3DCyclin-dependent kinase 2-associated protein;Smp_137960
Smp_138750	-0.513387	0.0033	0.0283374	-0.363087	0.000334903	0.00681946	-0.527206	0.00194599	0.0202765	GO:0006487,GO:0008424,GO:0016740,GO:0016757,GO:0036071,GO:0046921	alpha fucosyltransferase m%3B alpha fucosyltransferase k%3B alpha fucosyltransferase j%3B alpha fucosyltransferase i;Smp_138750
Smp_139240	-0.900902	5e-05	0.000902234	-0.599213	0.00311397	0.0309204	-0.822927	0.000487249	0.00757115	GO:0004197,GO:0005615,GO:0005764,GO:0006508,GO:0008234,GO:0016020,GO:0016021,GO:0051603	cathepsin S (C01 family);Smp_139240
SmVG_022394:Smp_139400	-0.531554	0.0027	0.0242147	-0.335234	0.00067546	0.0109194	-0.495117	0.00371717	0.0317678		tensin 1;Smp_139400
Smp_139970	-0.773221	5e-05	0.000902234	-0.523718	0.000549781	0.00953913	-0.779235	6.18633e-05	0.00160802	GO:0005509	Calmodulin 4 (Calcium binding protein Dd112);Smp_139970
Smp_140560	-1.32363	5e-05	0.000902234	-0.957232	0.000112137	0.00306491	-1.37669	6.72795e-07	4.68506e-05	GO:0016020,GO:0016021	TLC domain containing protein 2;Smp_140560
Smp_140610	-0.736911	5e-05	0.000902234	-0.5345	0.00171377	0.0208094	-0.729194	0.000359689	0.00611631	GO:0003993,GO:0016311,GO:0016787,GO:0046872	iron:zinc purple acid phosphatase protein;Smp_140610
Smp_140770	-1.10811	5e-05	0.000902234	-0.768348	1.23392e-07	1.66907e-05	-1.08595	1.51788e-05	0.000552361	GO:0004721,GO:0005509,GO:0005515,GO:0006470,GO:0016787	protein phosphatase 7;Smp_140770
Smp_141010	-0.412386	0.00575	0.0424958	-0.293355	0.00094519	0.013619	-0.423128	0.00194021	0.0202765	GO:0005515,GO:0005887,GO:0007283,GO:0061025,GO:0016021,GO:0016020	dysferlin1;Smp_141010
Smp_141030	-0.759191	0.00185	0.0181238	-0.522096	0.00125454	0.016597	-0.796492	0.00127114	0.0151296		epidermal growth factor receptor pathway%3B epidermal growth factor receptor kinase;Smp_141030
Smp_141390	-0.407127	0.0049	0.0383456	-0.318422	0.00105652	0.0147269	-0.434932	0.004456	0.0362753	GO:0005921,GO:0006810,GO:0006811,GO:0016020,GO:0016021,GO:0030054	innexin unc 9;Smp_141390
Smp_141500	-1.61799	5e-05	0.000902234	-1.38833	7.69884e-11	3.77985e-08	-1.93782	2.04857e-15	3.30142e-12		hypothetical protein;Smp_141500
Smp_141510	-0.524258	0.00645	0.0460802	-0.346351	0.000588209	0.00985752	-0.50863	0.00521724	0.0404507	GO:0005249,GO:0005515,GO:0005615,GO:0006813,GO:0008076,GO:0016787,GO:0050253,GO:0051260,GO:0052689,GO:0071805,GO:0080030,GO:0080031,GO:0080032	family S9 non peptidase ue (S09 family);Smp_141510
Smp_141520	-0.616322	0.00045	0.0059	-0.426225	0.000388211	0.0074553	-0.591145	0.00268287	0.0253479	GO:0005515	E3 ubiquitin protein ligase PDZRN3;Smp_141520
Smp_141690	-0.831227	0.0045	0.0359111	-0.536394	0.00170202	0.0207371	-0.765871	0.00569313	0.0429306		hypothetical protein;Smp_141690
Smp_141940	-1.47984	5e-05	0.000902234	-1.0657	0.00119963	0.0160955	-1.47626	0.000124292	0.00271096		hypothetical protein;note=predicted by EVM2;Smp_141940
Smp_142050	-0.712786	5e-05	0.000902234	-0.498347	5.96148e-05	0.00191809	-0.695086	3.14276e-05	0.000958203	GO:0000165,GO:0000166,GO:0004672,GO:0004674,GO:0004707,GO:0005524,GO:0005622,GO:0006468,GO:0016301,GO:0016310,GO:0016740,GO:0016772	Serine/Threonine Kinase%2C CMGC Group%2C MAPK family%2C ERK subfamily;Smp_142050
Smp_143260	-0.428202	0.00355	0.0296596	-0.282197	0.0017124	0.0208094	-0.395253	0.00636714	0.0459392	GO:0005515,GO:0016020,GO:0016021	hypothetical protein;Smp_143260
Smp_143300	-1.41912	5e-05	0.000902234	-1.07326	4.76004e-05	0.00160967	-1.50172	4.65378e-06	0.000231275	GO:0005509,GO:0005515	fibrillin 1;Smp_143300
Smp_143410	-0.866869	5e-05	0.000902234	-0.609212	1.16214e-05	0.000536772	-0.853395	1.73481e-06	0.000104655	GO:0016020,GO:0016021	hypothetical protein;Smp_143410
Smp_143680	-0.479874	0.00095	0.0106705	-0.301604	0.000194514	0.00458805	-0.438615	0.000390189	0.00655018		laminin subunit;Smp_143680
Smp_144910	-0.967723	5e-05	0.000902234	-0.696189	0.000197582	0.00464389	-0.961526	9.33332e-06	0.000391252	GO:0005581	collagen type I:II:III:V:XI alpha;Smp_144910
Smp_144970	-0.475707	0.0007	0.0084016	-0.309307	0.00339125	0.032689	-0.466659	0.00427013	0.0351107	GO:0000166,GO:0004008,GO:0005524,GO:0005802,GO:0005887,GO:0006812,GO:0006878,GO:0016020,GO:0016021,GO:0016787,GO:0019829,GO:0030001,GO:0046872,GO:0048471,GO:0060003	copper transporting ATPase 1;Smp_144970
Smp_145210	-0.472941	0.002	0.0191993	-0.309652	0.000259049	0.00565726	-0.442072	0.00127142	0.0151296	GO:0005509,GO:0005886,GO:0007155,GO:0007156,GO:0016020,GO:0016021	protocadherin 1;Smp_145210
Smp_145320	-0.622185	0.00065	0.00789168	-0.383734	0.000561381	0.00961456	-0.551467	0.00151413	0.0171433	GO:0005254,GO:0005887,GO:0008271,GO:0008272,GO:0015106,GO:0015116,GO:0015301,GO:0015701,GO:0016020,GO:0016021,GO:0019531,GO:0019532,GO:0042391,GO:0051453,GO:0055085,GO:1902358,GO:1902476	solute carrier family 26;Smp_145320
Smp_145510	-0.618286	0.00015	0.00238321	-0.42615	0.00601424	0.0487911	-0.620816	0.00166402	0.0182774	GO:0000164,GO:0005515,GO:0046579	leucine rich repeat protein soc 2;Smp_145510
SmVG_024781:Smp_145550	-0.833805	5e-05	0.000902234	-0.56042	1.71426e-08	3.07084e-06	-0.7994	1.47016e-07	1.31626e-05		sister chromatid cohesion protein dcc1;Smp_145550
SmVG_024781:Smp_145560	-0.833805	5e-05	0.000902234	-0.56042	1.71426e-08	3.07084e-06	-0.7994	1.47016e-07	1.31626e-05		oxalate:formate antiporter;Smp_145560
SmVG_022099:Smp_145900	-0.773895	5e-05	0.000902234	-0.576476	0.00105496	0.0147207	-0.800874	0.000156935	0.00328458		sphingolipid delta(4) desaturase:C4 hydroxylase;Smp_145900
Smp_145920	-0.605555	0.006	0.043728	-0.394225	0.00441258	0.0391367	-0.628	0.00261799	0.0249229	GO:0006478,GO:0008476,GO:0016020,GO:0016021	protein tyrosine sulfotransferase;Smp_145920
Smp_146010	-0.838379	5e-05	0.000902234	-0.640023	0.00272037	0.02835	-0.868637	0.000516949	0.00791201	GO:0003824,GO:0004222,GO:0005739,GO:0008152,GO:0008270,GO:0016485,GO:0043171,GO:0046872,GO:0051603	insulysin unit 3 (M16 family);Smp_146010
Smp_146050	-0.761875	5e-05	0.000902234	-0.489504	9.91915e-05	0.0028156	-0.695306	0.000261609	0.00488611		hypothetical protein;note=predicted by EVM2;Smp_146050
Smp_146420	-0.876641	5e-05	0.000902234	-0.522836	1.29529e-07	1.72146e-05	-0.75442	6.07309e-06	0.000287859		Spindle assembly checkpoint component MAD1;Smp_146420
Smp_146440	-0.455235	0.00145	0.014871	-0.315095	0.000166371	0.00409927	-0.462987	0.000646506	0.00932105		hypothetical protein;note=predicted by EVM2;Smp_146440
Smp_146730	-0.939964	5e-05	0.000902234	-0.693899	1.62987e-08	3.00077e-06	-0.98618	2.48463e-09	5.19059e-07	GO:0005578,GO:0006508,GO:0008237,GO:0008270,GO:0016020,GO:0016021	a disintegrin and metalloproteinase with;Smp_146730
Smp_146830	-0.651748	5e-05	0.000902234	-0.463984	3.9139e-06	0.000231619	-0.669391	6.13728e-05	0.00159895	GO:0008028,GO:0015718,GO:0016020,GO:0016021	solute carrier family 16 protein;Smp_146830
Smp_146840	-0.918738	5e-05	0.000902234	-0.661076	0.0010635	0.0148049	-0.906299	0.000614398	0.00898966	GO:0005515,GO:0005576	netrin;Smp_146840
Smp_146950	-1.09533	5e-05	0.000902234	-0.790965	0.00409857	0.0371873	-1.14142	0.000264553	0.00491667	GO:0005515	basement membrane specific heparan sulfate;note=pfam_scan%3BPfam:PF00057.13%3B%3BE()%3D2.7E-6%3Bscore%3D27.0%3Bque ry 593-630%3Bdescription%3DLdl_recept_a;note=pfam_scan%3BPfam:PF13895.1%3B%3BE()%3D0.21%3Bscore%3D11.5%3Bquery 2030-2093%3Bdescription%3DIg_2;note=pfam_scan%3BPfam:PF13895.1%3B%3BE()%3D0.0054%3Bscore%3D16.6%3Bquer y 35-91%3Bdescription%3DIg_2;note=pfam_scan%3BPfam:PF13895.1%3B%3BE()%…
Smp_147070	-1.35329	5e-05	0.000902234	-0.897461	1.25807e-05	0.000569179	-1.34801	3.2388e-08	4.05966e-06	GO:0003333,GO:0005783,GO:0015171,GO:0016020,GO:0016021	sodium coupled neutral amino acid;Smp_147070
Smp_148040	-0.689519	5e-05	0.000902234	-0.451241	0.000627334	0.0103521	-0.663568	0.000479261	0.00747793	GO:0016020,GO:0016021	DC STAMP domain containing protein 1;Smp_148040
Smp_148670	-0.874659	5e-05	0.000902234	-0.597621	0.000625658	0.0103413	-0.834296	0.000723679	0.0101037	GO:0000155,GO:0000160,GO:0004871,GO:0005216,GO:0005249,GO:0005622,GO:0005887,GO:0006355,GO:0006810,GO:0006811,GO:0006813,GO:0007165,GO:0016020,GO:0016021,GO:0023014,GO:0034220,GO:0042391,GO:0055085,GO:0071805	voltage gated potassium channel;Smp_148670
Smp_148790	-0.63749	5e-05	0.000902234	-0.429385	1.78608e-05	0.000744538	-0.618662	3.23185e-05	0.000971968		laminin subunit beta 1;Smp_148790
Smp_149390	-0.740375	5e-05	0.000902234	-0.511366	4.05163e-06	0.000237377	-0.732314	5.85378e-06	0.000280244	GO:0007154,GO:0016021,GO:0030246	fras1 related extracellular matrix protein;Smp_149390
SmVG_020579:Smp_149460	-0.755302	0.0013	0.01368	-0.542486	6.48948e-07	5.89209e-05	-0.775486	1.78162e-06	0.000106164		Tyrosine Kinase%2C TK group%2C SYK family;Smp_149460
SmVG_020579:Smp_149470	-0.755302	0.0013	0.01368	-0.542486	6.48948e-07	5.89209e-05	-0.775486	1.78162e-06	0.000106164		tyrosine protein kinase SYK;note=pfam_scan%3BPfam:PF00017.19%3B%3BE()%3D2.1E-15%3Bscore%3D56.1%3Bqu ery 49-124%3Bdescription%3DSH2;note=pfam_scan%3BPfam:PF00017.19%3B%3BE()%3D9.6E-17%3Bscore%3D60.4%3Bqu ery 202-277%3Bdescription%3DSH2;note=iprscan%3BInterPro:IPR000980 : SH2 motif%3BPfam:PF00017%3B%3Bscore%3D1.4E-18%3Bquery 202-277%3Bdescription%3DSH2 motif;note=iprscan%3BInterPro:IPR000980 : SH2 …
Smp_149740	-0.451544	0.0022	0.0206105	-0.316053	0.000109361	0.00302117	-0.45005	0.000849832	0.0113455	GO:0008201,GO:0016020,GO:0016021	alzheimer's disease beta amyloid;Smp_149740
Smp_150340	-0.487989	0.00155	0.0157125	-0.341274	7.23034e-05	0.0022076	-0.491882	0.000330409	0.00576988	GO:0005215,GO:0016020,GO:0016021,GO:0034220,GO:0055085	solute carrier family 16;Smp_150340
Smp_150350	-0.89085	5e-05	0.000902234	-0.622281	1.49921e-05	0.000645245	-0.873564	2.69641e-06	0.000149843	GO:0005509,GO:0005515,GO:0005544,GO:0005886,GO:0006906,GO:0017158,GO:0019905,GO:0030276,GO:0048791,GO:0098793	synaptotagmin XIV;Smp_150350
Smp_150460	-0.935958	5e-05	0.000902234	-0.603708	0.000169944	0.0041718	-0.843712	0.000952133	0.0122977	GO:0005737,GO:0006878,GO:0006979,GO:0015680,GO:0016531,GO:0030001,GO:0046872	heavy metal associated domain containing protein;note=pfam_scan%3BPfam:PF00403.21%3B%3BE()%3D2.5E-11%3Bscore%3D43.4%3Bqu ery 9-66%3Bdescription%3DHMA;Smp_150460
Smp_150800	-0.782646	5e-05	0.000902234	-0.461352	0.000559276	0.00961456	-0.649328	0.000619177	0.00902176	GO:0016592	mediator complex subunit 28;Smp_150800
SmVG_016121:Smp_151000	-0.398738	0.00595	0.0434238	-0.283153	0.00120906	0.0161566	-0.40979	0.0042983	0.0352648		cationic amino acid transporter;Smp_151000
SmVG_016121:Smp_151090	-0.398738	0.00595	0.0434238	-0.283153	0.00120906	0.0161566	-0.40979	0.0042983	0.0352648		cationic amino acid transporter;Smp_151090
Smp_151490	-0.508379	0.0005	0.00638032	-0.347783	3.54685e-05	0.00129523	-0.505546	0.000573207	0.00856043	GO:0005515	protein vertebrate nebulin;Smp_151490
Smp_152020	-0.47854	0.0012	0.0127555	-0.323815	0.000162968	0.00404271	-0.466241	0.000576483	0.00858843	GO:0016020,GO:0016021,GO:0016246,GO:0033227,GO:0051033	SID1 transmembrane family;Smp_152020
Smp_152060	-0.512774	0.0016	0.0161259	-0.336152	0.000280265	0.00596339	-0.479601	0.000908795	0.0119076	GO:0005515	RAS protein activator1;Smp_152060
Smp_152220	-0.578994	0.00575	0.0424958	-0.421314	0.000737851	0.0115303	-0.598461	0.00641246	0.0461345		hypothetical protein;note=predicted by EVM2;note=pfam_scan%3BPfam:PF05903.9%3B%3BE()%3D9.0E-39%3Bscore%3D132.5%3Bqu ery 53-195%3Bdescription%3DDUF862;note=iprscan%3BInterPro:IPR008580 : Protein of unknown function DUF862%2C eukaryotic%3BPfam:PF05903%3B%3Bscore%3D7.3E-58%3Bquery 52-196%3Bdescription%3DProtein of unknown function DUF862%2C eukaryotic;Smp_152220
Smp_152330	-0.416216	0.0052	0.0399199	-0.295206	0.00113553	0.0154862	-0.417474	0.00463123	0.0372646	GO:0000166,GO:0004672,GO:0004674,GO:0004691,GO:0005524,GO:0006468,GO:0016301,GO:0016310,GO:0016740,GO:0016772	cAMP dependent protein kinase catalytic subunit;Smp_152330
Smp_152480	-0.961133	0.0004	0.00537187	-0.735401	1.2266e-06	9.56462e-05	-1.07495	1.43674e-06	9.10556e-05	GO:0005216,GO:0005249,GO:0005887,GO:0006810,GO:0006811,GO:0016020,GO:0016021,GO:0034220,GO:0042391,GO:0055085,GO:0071805	cyclic nucleotide gated cation channel;Smp_152480
Smp_152710	-0.635885	5e-05	0.000902234	-0.454566	0.00340178	0.032689	-0.634002	0.000725543	0.0101172	GO:0005515,GO:0016740	glutathione s transferase omega;Smp_152710.2
Smp_153000	-0.632177	0.00695	0.048822	-0.43698	0.00548438	0.0457239	-0.621274	0.000904555	0.011907		hypothetical protein;Smp_153000
Smp_153110	-0.548929	0.0008	0.00933511	-0.362259	6.28661e-05	0.00200197	-0.537536	0.000146119	0.00308107	GO:0005975,GO:0016757	beta 1%2C4 galactosyltransferase 3;Smp_153110
Smp_153990	-0.484617	0.00085	0.00980956	-0.347697	3.33081e-05	0.0012197	-0.511635	0.000525196	0.00800639	GO:0008270,GO:0046872	LIM domain and actin binding protein 1;Smp_153990
Smp_154180	-0.835172	5e-05	0.000902234	-0.587101	5.63394e-05	0.001826	-0.866294	4.45024e-05	0.00123349	GO:0005887,GO:0007166,GO:0016020,GO:0016021,GO:0045747,GO:0090002	25 kDa integral membrane protein;note=pfam_scan%3BPfam:PF00335.15%3B%3BE()%3D5.0E-23%3Bscore%3D81.4%3Bqu ery 11-208%3Bdescription%3DTetraspannin;note=iprscan%3BInterPro:IPR018499 : Tetraspanin%3BPfam:PF00335%3B%3Bscore%3D7.1E-23%3Bquery 7-214%3Bdescription%3DTetraspanin;Smp_154180
SmVG_023631:Smp_154360	-1.35306	5e-05	0.000902234	-0.96828	1.86485e-05	0.000767715	-1.36799	6.95622e-08	7.19937e-06		cation transporting atpase worm;Smp_154360
Smp_154670	-0.622366	5e-05	0.000902234	-0.435274	0.000156584	0.00392378	-0.624577	0.000186001	0.00372697	GO:0003829,GO:0008109,GO:0008375,GO:0016020,GO:0016740,GO:0016757	glycosyltransferase 14 family member;Smp_154670
Smp_154730	-0.601044	5e-05	0.000902234	-0.41173	1.7578e-05	0.000737387	-0.577723	0.000174499	0.00355971	GO:0000166,GO:0003676	rna binding protein musashi;note=pfam_scan%3BPfam:PF00076.17%3B%3BE()%3D2.1E-16%3Bscore%3D59.1%3Bqu ery 81-140%3Bdescription%3DRRM_1;note=pfam_scan%3BPfam:PF00076.17%3B%3BE()%3D2.2E-19%3Bscore%3D68.7%3Bqu ery 171-236%3Bdescription%3DRRM_1;note=iprscan%3BInterPro:IPR000504 : RNA recognition motif%2C RNP-1%3BSMART:SM00360%3B%3Bscore%3D1.1E-24%3Bquery 170-242%3Bdescription%3DRNA recognition motif%2C…
Smp_154760	-0.711161	5e-05	0.000902234	-0.513074	1.55257e-06	0.000115623	-0.725137	3.84405e-06	0.000199515	GO:0005509,GO:0005515	egf domain protein;Smp_154760
Smp_155050	-0.580708	5e-05	0.000902234	-0.384387	2.51592e-06	0.000165104	-0.559523	8.49957e-05	0.00201436	GO:0005515	agrin;Smp_155050
Smp_155240	-0.557633	0.00145	0.014871	-0.35204	5.3687e-05	0.00178188	-0.49864	0.000272365	0.00502088	GO:0004835,GO:0006464,GO:0016874	tubulin tyrosine ligase family;Smp_155240
Smp_155540	-0.759058	0.00225	0.0208557	-0.457435	2.0616e-05	0.000840386	-0.65003	0.00142745	0.0166182	GO:0016740,GO:0016757	glycosyltransferase;Smp_155540
Smp_155580	-2.40146	5e-05	0.000902234	-1.6613	2.31005e-05	0.00091409	-2.43016	7.3254e-09	1.25209e-06	GO:0005509,GO:0005544	annexin;Smp_155580
Smp_155750	-0.510865	0.00045	0.0059	-0.344818	0.00308348	0.0307559	-0.496625	0.00337348	0.0296157	GO:0003824,GO:0004348,GO:0004553,GO:0006665,GO:0016021	bile acid beta glucosidase;Smp_155750.2
SmVG_015669:Smp_156630	-0.44023	0.0041	0.0333526	-0.323935	0.000412602	0.00775809	-0.466005	0.000313516	0.00556097		hypothetical protein;Smp_156630
Smp_157050	-0.743322	0.00015	0.00238321	-0.550899	0.00293619	0.0297798	-0.758563	0.00186393	0.0196882	GO:0004930,GO:0007186,GO:0016020,GO:0016021	rhodopsin orphan GPCR;Smp_157050
Smp_157060	-1.16279	0.001	0.0111368	-0.811081	7.7575e-05	0.00234245	-1.14418	8.675e-05	0.00204306	GO:0005319,GO:0006869	hypothetical protein;Smp_157060
Smp_157380	-0.736928	5e-05	0.000902234	-0.494909	1.16081e-05	0.000536772	-0.702129	3.21398e-05	0.000969437	GO:0005856	hypothetical protein;Smp_157380
Smp_157670	-0.746441	5e-05	0.000902234	-0.51658	0.00282231	0.0289246	-0.718717	0.000369644	0.0062518		hypothetical protein;Smp_157670
Smp_157950	-0.669061	0.00025	0.00364653	-0.469013	5.2667e-06	0.000287306	-0.672772	0.000316311	0.00556678	GO:0016020,GO:0016021,GO:0016757	glycogenin;Smp_157950
Smp_158480	-1.9353	5e-05	0.000902234	-1.35571	2.12196e-05	0.000854368	-1.94727	4.68557e-08	5.42863e-06	GO:0003824,GO:0008152,GO:0016874	AMP dependent ligase;Smp_158480
Smp_158550	-0.559378	0.0001	0.00166434	-0.378061	1.25656e-05	0.000569179	-0.540214	0.000213851	0.00415225	GO:0001755,GO:0004872,GO:0005515,GO:0005615,GO:0007275,GO:0016020,GO:0016021,GO:0030215,GO:0030335,GO:0045499,GO:0048843,GO:0050919,GO:0071526	semaphorin 5A;Smp_158550
Smp_158620	-0.834486	0.00325	0.0280456	-0.587125	0.000707715	0.0112894	-0.823559	0.000196077	0.00386028		retinaldehyde binding protein;Smp_158620
Smp_159490	-1.22845	5e-05	0.000902234	-0.856584	2.30215e-06	0.000153228	-1.26038	1.34092e-05	0.000502556	GO:0000139,GO:0005794,GO:0006486,GO:0016020,GO:0016021,GO:0016740,GO:0016757,GO:0030246	polypeptide GalNAc transferase 6;Smp_159490
Smp_159600	-1.40672	5e-05	0.000902234	-1.12762	7.2127e-11	3.67737e-08	-1.42576	1.40984e-08	2.01322e-06	GO:0005201,GO:0005578,GO:0005581	collagen alpha 1(IV) chain;Smp_159600
Smp_160360	-1.38483	5e-05	0.000902234	-1.02937	0.000370958	0.00726354	-1.38143	9.93928e-06	0.000404213	GO:0005215,GO:0005328,GO:0005887,GO:0006810,GO:0006836,GO:0015293,GO:0016020,GO:0016021,GO:0055085	sodium:chloride dependent neurotransmitter;Smp_160360
Smp_160680	-0.760334	0.0005	0.00638032	-0.542544	7.99015e-06	0.000401203	-0.739756	0.00057368	0.00856043	GO:0000724,GO:0003697,GO:0005634,GO:0005813,GO:0006281,GO:0006310,GO:0006355,GO:0007090,GO:0043015,GO:0051276,GO:0051298	breast cancer type 2 susceptibility protein;note=pfam_scan%3BPfam:PF09103.5%3B%3BE()%3D4.1E-18%3Bscore%3D65.0%3Bque ry 660-738%3Bdescription%3DBRCA-2_OB1;note=pfam_scan%3BPfam:PF09169.5%3B%3BE()%3D3.0E-11%3Bscore%3D43.1%3Bque ry 574-655%3Bdescription%3DBRCA-2_helical;note=iprscan%3BInterPro:IPR015187 : BRCA2%2C oligonucleotide/oligosaccharide-binding 1%3BPfam:PF09103%3B%3Bscore%3D4.9E-26%3Bquery …
Smp_160740	-0.539385	5e-05	0.000902234	-0.396631	7.97511e-05	0.00239588	-0.560315	0.00017931	0.00365125	GO:0016020,GO:0016021	choline transporter protein 2;Smp_160740
Smp_160880	-0.699164	5e-05	0.000902234	-0.486568	5.37946e-05	0.00178188	-0.688379	2.87224e-05	0.000895077	GO:0006629,GO:0008374,GO:0016740,GO:0016746	phosphatidylcholine sterol acyltransferase;Smp_160880
Smp_161210	-1.01106	5e-05	0.000902234	-0.725559	0.00123768	0.0164391	-0.965947	0.000502654	0.00775035	GO:0016020,GO:0016021	hypothetical protein;Smp_161210
Smp_161220	-0.697882	0.0001	0.00166434	-0.481724	0.000539227	0.00941765	-0.680861	0.000272385	0.00502088	GO:0005783,GO:0009058,GO:0016020,GO:0016021,GO:0016788,GO:0016844	adipocyte plasma membrane associated protein;Smp_161220
Smp_161420	-0.594506	0.0002	0.00303526	-0.442945	0.00019285	0.0045814	-0.604709	0.000255278	0.00477576		hypothetical protein;note=predicted by EVM2;Smp_161420
Smp_161600	-0.558991	0.00675	0.0477042	-0.395172	0.0010883	0.0150276	-0.572491	0.00449598	0.0364362		sox transcription factor;Smp_161600
SmVG_014647:Smp_161630	-0.658815	5e-05	0.000902234	-0.452002	4.06492e-06	0.000237377	-0.66059	3.5745e-05	0.0010501		transient receptor potential cation channel;Smp_161630
SmVG_014647:Smp_161640	-0.658815	5e-05	0.000902234	-0.452002	4.06492e-06	0.000237377	-0.66059	3.5745e-05	0.0010501		transient receptor potential cation channel;Smp_161640
Smp_161650	-2.34631	5e-05	0.000902234	-1.59962	7.82524e-12	6.10184e-09	-2.32735	5.28189e-13	3.31028e-10		hypothetical protein;Smp_161650
Smp_161680	-0.407613	0.00535	0.0405966	-0.294765	0.000276267	0.00592588	-0.418064	0.000942962	0.012213	GO:0003824,GO:0004553,GO:0004645,GO:0004689,GO:0005516,GO:0005964,GO:0005976,GO:0005977,GO:0006468,GO:0016301,GO:0016310,GO:0016740,GO:0016757	phosphorylase B kinase beta%2C kpbb;Smp_161680
Smp_161760	-0.78382	5e-05	0.000902234	-0.668443	5.29722e-12	4.68133e-09	-0.923276	1.36751e-09	3.14833e-07	GO:0016020,GO:0016021	hypothetical protein;note=tmhmm%3B%3Bquery 1-101%3B;note=%3Bquery 1-42%3B;note=%3Bquery 98-101%3B;note=%3Bquery 43-65%3B;note=%3Bquery 75-97%3B;note=%3Bquery 66-74%3B;Smp_161760
Smp_162290	-0.950511	5e-05	0.000902234	-0.596209	1.37368e-05	0.000610544	-0.82953	7.9563e-05	0.00193021		hypothetical protein;note=term%3Dstructural%3Bdate%3D20110831%3Bqualifier%3Dtranscript coordinates changed based on RNA-seq evidence - added 3'UTR%3BcuratorName%3Dap6@sanger.ac.uk;Smp_162290
Smp_163570	-0.598992	5e-05	0.000902234	-0.415327	4.54141e-06	0.00025703	-0.60023	1.72866e-06	0.000104655	GO:0005216,GO:0005219,GO:0005262,GO:0005509,GO:0005515,GO:0005622,GO:0005623,GO:0006810,GO:0006811,GO:0006816,GO:0006874,GO:0016020,GO:0016021,GO:0051209,GO:0055085,GO:0070588	Ryanodine receptor;Smp_163570
Smp_163610	-1.079	0.00105	0.0115467	-0.736912	9.24741e-05	0.0026765	-1.02746	1.4032e-06	8.94322e-05	GO:0004364,GO:0005515,GO:0016740	GST class mu%3B SM26:2 antigen%3B glutathione;Smp_163610
Smp_163630	-3.03688	5e-05	0.000902234	-2.19401	7.79633e-07	6.61068e-05	-3.03052	8.11948e-10	2.12415e-07		developmentally regulated antigen 10;MEG-4 (10.3) family;Smp_163630.2
SmVG_025682:Smp_163710	-0.473223	0.00295	0.0259689	-0.375369	0.000219906	0.00499157	-0.538065	6.46996e-05	0.00165505		MEG 6;Smp_163710
SmVG_025682:Smp_163720	-0.473223	0.00295	0.0259689	-0.375369	0.000219906	0.00499157	-0.538065	6.46996e-05	0.00165505		endophilin B1;Smp_163720
SmVG_024376:Smp_163930	-0.451159	0.00175	0.0173546	-0.298207	0.000290029	0.00609291	-0.431283	0.00218862	0.0222027		hypothetical protein;Smp_163930
SmVG_024376:Smp_163940	-0.451159	0.00175	0.0173546	-0.298207	0.000290029	0.00609291	-0.431283	0.00218862	0.0222027		hypothetical protein;note=tmhmm%3B%3Bquery 1-135%3B;note=%3Bquery 57-135%3B;note=%3Bquery 34-56%3B;note=%3Bquery 1-33%3B;Smp_163940
Smp_164320	-0.940946	5e-05	0.000902234	-0.611893	0.00238251	0.0258028	-0.908195	0.000717818	0.0100597		hypothetical protein;note=predicted by EVM2;Smp_164320
Smp_164550	-1.36457	5e-05	0.000902234	-0.837652	0.000405423	0.0076666	-1.21286	1.6928e-05	0.000603866		hypothetical protein;Smp_164550
Smp_164590	-1.11198	0.00085	0.00980956	-0.790072	1.23851e-06	9.60096e-05	-1.10428	3.87048e-08	4.69494e-06	GO:0005201,GO:0005515,GO:0005578,GO:0005581	fibrillar collagen chain FAp1 alpha;Smp_164590
Smp_165150	-1.2223	5e-05	0.000902234	-0.847892	1.74125e-06	0.000124097	-1.19955	6.94123e-06	0.00031702	GO:0005515	serine:threonine protein phosphatase 6;Smp_165150
Smp_165340	-1.80981	5e-05	0.000902234	-1.01773	1.6063e-06	0.000118368	-1.46691	3.66368e-06	0.000192233		alpha tocopherol transfer protein;Smp_165340
Smp_165460	-0.6434	0.00025	0.00364653	-0.485618	5.84244e-06	0.000312288	-0.688723	3.56996e-05	0.0010501	GO:0005515	WD repeat containing protein 18;note=predicted by EVM2;Smp_165460
SmVG_034311:Smp_165480	-0.86336	5e-05	0.000902234	-0.60461	0.00347946	0.03324	-0.823103	0.00241395	0.0237		hypothetical protein;Smp_165480
Smp_166300	-0.767454	5e-05	0.000902234	-0.552084	9.476e-05	0.00273161	-0.776999	1.61557e-05	0.000584141	GO:0016020,GO:0016021	hypothetical protein;Smp_166300
Smp_166860	-0.856361	0.0001	0.00166434	-0.482073	0.00215017	0.0241752	-0.689578	0.000544661	0.00823636		hypothetical protein;Smp_166860
SmVG_028725:Smp_167280	-1.39145	5e-05	0.000902234	-0.977024	8.38302e-08	1.22116e-05	-1.35614	2.80079e-10	9.02733e-08		hypothetical protein;Smp_167280
SmVG_014803:Smp_168560	-0.567186	5e-05	0.000902234	-0.38037	2.73339e-06	0.000173367	-0.559434	6.53039e-05	0.00166474		steroid dehydrogenase;Smp_168560
Smp_168720	-0.783327	0.00075	0.00888995	-0.535488	0.000307756	0.00635453	-0.773279	0.00261567	0.0249217		hypothetical protein;Smp_168720
Smp_168730	-0.729415	5e-05	0.000902234	-0.504001	0.00312736	0.0310069	-0.688441	0.000517602	0.00791201	GO:0004089,GO:0006730,GO:0008270,GO:0016829,GO:0046872	carbonic anhydrase;Smp_168730
Smp_168980	-0.83095	5e-05	0.000902234	-0.582724	3.1061e-05	0.00114692	-0.819621	6.82726e-06	0.000315628	GO:0016020,GO:0016021	adenylate cyclase;Smp_168980
SmVG_033077:Smp_169130	-0.440007	0.00345	0.0291019	-0.283089	0.000739541	0.0115308	-0.414672	0.00213653	0.0218119		myeloid:lymphoid or mixed lineage leukemia;Smp_169130
Smp_169200	-0.771459	5e-05	0.000902234	-0.537683	9.04964e-05	0.00263075	-0.78209	2.12027e-05	0.000713443	GO:0005509,GO:0005875,GO:0007017,GO:0030286	tegument-allergen-like protein;Smp_169200
SmVG_023722:Smp_170040	-0.729029	0.0038	0.0313001	-0.483859	9.88614e-07	7.94246e-05	-0.706942	0.000108621	0.00245561		hypothetical protein;Smp_170040
SmVG_023722:Smp_170050	-0.729029	0.0038	0.0313001	-0.483859	9.88614e-07	7.94246e-05	-0.706942	0.000108621	0.00245561		hypothetical protein;note=predicted by EVM2;Smp_170050
Smp_170280	-0.476333	0.0008	0.00933511	-0.321724	0.000118517	0.0031923	-0.455443	0.00107703	0.0133958	GO:0007155,GO:0007229,GO:0008305,GO:0016020,GO:0016021	integrin alpha ps;Smp_170280
Smp_170380	-1.0154	5e-05	0.000902234	-0.704005	2.86392e-05	0.00109092	-0.976953	3.41603e-05	0.00101411		hypothetical protein;note=predicted by EVM2;Smp_170380
Smp_170430	-1.64631	0.0001	0.00166434	-1.09687	0.00225875	0.0250141	-1.5693	0.00076405	0.0105177	GO:0000166,GO:0003884,GO:0016491,GO:0016641,GO:0046416,GO:0055114,GO:0071949	D aspartate oxidase;Smp_170430
Smp_170630	-2.03879	5e-05	0.000902234	-1.44512	3.89769e-10	1.29169e-07	-2.0274	6.31148e-15	7.11998e-12	GO:0005578,GO:0005615,GO:0007155,GO:0030198,GO:0050839	Periostin%2C putative;Smp_170630
Smp_170820	-1.12325	5e-05	0.000902234	-0.835911	8.30455e-06	0.000412304	-1.16504	2.36867e-07	1.96478e-05	GO:0000166,GO:0005524,GO:0006200,GO:0006810,GO:0006855,GO:0008559,GO:0016020,GO:0016021,GO:0016787,GO:0016887,GO:0017111,GO:0042626,GO:0042908,GO:0055085	ATP binding cassette subfamily B (MDR:TAP);Smp_170820
Smp_170870	-0.473262	0.00115	0.0124124	-0.291969	0.000452526	0.00831994	-0.415119	0.00317616	0.0285046	GO:0004721,GO:0004725,GO:0005515,GO:0006470,GO:0016020,GO:0016021,GO:0016311,GO:0016787,GO:0016791,GO:0035335	PDZ domain containing protein GIPC3;Smp_170870
SmVG_008518:Smp_170960	-0.516236	0.00225	0.0208557	-0.320276	0.000636788	0.0104601	-0.476445	0.00482529	0.0383338		serine rich repeat protein;Smp_170960
SmVG_008518:Smp_170980	-0.516236	0.00225	0.0208557	-0.320276	0.000636788	0.0104601	-0.476445	0.00482529	0.0383338		hypothetical protein;Smp_170980
Smp_171020	-0.470411	0.00085	0.00980956	-0.315751	0.000206769	0.00479183	-0.43936	0.00153042	0.0172457	GO:0005509,GO:0016020,GO:0016021	calsyntenin;Smp_171020
Smp_171190	-3.03777	5e-05	0.000902234	-2.07592	2.53082e-10	9.31905e-08	-3.04193	3.58133e-16	8.34276e-13		MEG-8 family;Smp_171190
Smp_171580	-2.01779	5e-05	0.000902234	-1.33168	2.19109e-05	0.000877493	-1.97776	3.52919e-07	2.72691e-05	GO:0003824,GO:0004058,GO:0006520,GO:0016829,GO:0016831,GO:0019752,GO:0030170	aromatic amino acid decarboxylase;Smp_171580
Smp_172180	-2.63856	5e-05	0.000902234	-1.92041	2.82025e-05	0.0010805	-2.66806	5.65856e-08	6.0469e-06		MEG-8 family;note=tmhmm%3B%3Bquery 1-141%3B;Smp_172180
SmVG_023631:Smp_172750	-1.35306	5e-05	0.000902234	-0.96828	1.86485e-05	0.000767715	-1.36799	6.95622e-08	7.19937e-06		cation transporting atpase worm;Smp_172750
SmVG_000011:Smp_173020	-0.545922	0.0019	0.0184929	-0.348802	0.000560276	0.00961456	-0.50011	0.00330471	0.0292625		goodpasture antigen binding protein kinase;Smp_173020
Smp_173240	-0.495029	0.00275	0.0245166	-0.348959	0.00152444	0.0192698	-0.505632	0.00205031	0.0211229		cement protein 3B variant 3;Smp_173240
Smp_173340	-0.670085	5e-05	0.000902234	-0.455751	4.07665e-07	3.91595e-05	-0.648848	7.08698e-06	0.000319528		cerebellar degeneration protein 2;Smp_173340
SmVG_033077:Smp_174270	-0.440007	0.00345	0.0291019	-0.283089	0.000739541	0.0115308	-0.414672	0.00213653	0.0218119		AF6 protein;Smp_174270
SmVG_033077:Smp_174290	-0.440007	0.00345	0.0291019	-0.283089	0.000739541	0.0115308	-0.414672	0.00213653	0.0218119		hypothetical protein;Smp_174290
Smp_174410	-0.47834	0.00285	0.0252154	-0.338344	0.000373583	0.00728268	-0.502408	0.00271213	0.0255903	GO:0016020,GO:0016021	hypothetical protein;Smp_174410
Smp_174910	-0.692053	0.0001	0.00166434	-0.457362	0.000542114	0.00944319	-0.63929	0.0022377	0.0224384	GO:0005488,GO:0005515,GO:0005634,GO:0005643,GO:0005654,GO:0005737,GO:0005829,GO:0006606,GO:0006607,GO:0008139,GO:0008565	importin subunit alpha 2;Smp_174910
Smp_175090	-0.667753	5e-05	0.000902234	-0.444235	0.00194383	0.0226416	-0.658671	0.000550795	0.00829575	GO:0001676,GO:0003824,GO:0004467,GO:0008152,GO:0016874	long-chain-fatty-acid--CoA ligase;Smp_175090.3
SmVG_024076:Smp_175160	-0.539633	0.0037	0.0306446	-0.367039	0.00022891	0.00515947	-0.542568	0.00096232	0.0123926		serine:threonine protein kinase PAK 3;Smp_175160
Smp_175390	-1.10086	5e-05	0.000902234	-0.786387	0.000807349	0.012344	-1.07102	8.42029e-05	0.00200449		hypothetical protein;Smp_175390
Smp_175720	-0.633296	0.0019	0.0184929	-0.467122	0.00184702	0.0218841	-0.666735	0.00547786	0.041867	GO:0005515	E3 ubiquitin protein ligase TRIM9;Smp_175720
SmVG_028747:Smp_175840	-0.708605	5e-05	0.000902234	-0.490478	1.75119e-08	3.09516e-06	-0.701787	1.61911e-07	1.42697e-05		eukaryotic translation initiation factor 2A;Smp_175840
SmVG_028747:Smp_175850	-0.708605	5e-05	0.000902234	-0.490478	1.75119e-08	3.09516e-06	-0.701787	1.61911e-07	1.42697e-05		eukaryotic translation initiation factor 2A;Smp_175850
SmVG_007525:Smp_175960	-0.456927	0.0011	0.0119836	-0.304446	0.000185925	0.00443276	-0.437111	0.0014442	0.0167098		speckle type POZ protein;Smp_175960
SmVG_007525:Smp_175970	-0.456927	0.0011	0.0119836	-0.304446	0.000185925	0.00443276	-0.437111	0.0014442	0.0167098		speckle type POZ protein;note=predicted by EVM2;Smp_175970
SmVG_007521:Smp_176020	-2.09331	5e-05	0.000902234	-1.72623	1.93408e-07	2.21019e-05	-2.46445	1.24618e-11	6.11222e-09		MEG 11;Smp_176020
SmVG_012159:Smp_176890	-0.486849	0.00105	0.0115467	-0.315396	0.00108593	0.0150105	-0.463931	0.00118414	0.0143329		hypothetical protein;Smp_176890
SmVG_023508:Smp_177540	-0.632809	5e-05	0.000902234	-0.441691	2.51052e-05	0.000975936	-0.625358	4.9778e-05	0.00134961		beta galactosidase;Smp_177540
Smp_179660	-0.402335	0.00545	0.0411473	-0.262936	0.00161002	0.0199578	-0.378146	0.00492905	0.0389124	GO:0016020,GO:0016021	hypothetical protein;note=predicted by EVM2;note=tmhmm%3B%3Bquery 1-905%3B;note=%3Bquery 85-137%3B;note=%3Bquery 467-485%3B;note=%3Bquery 860-905%3B;note=%3Bquery 62-84%3B;note=%3Bquery 138-160%3B;note=%3Bquery 444-466%3B;note=%3Bquery 486-508%3B;note=%3Bquery 837-859%3B;note=%3Bquery 1-61%3B;note=%3Bquery 161-443%3B;note=%3Bquery 509-836%3B;Smp_179660
Smp_180240	-0.538373	0.00015	0.00238321	-0.388725	0.000284412	0.00602263	-0.547846	0.000418076	0.00682534	GO:0004867,GO:0010951,GO:0016020,GO:0016021	f spondin;note=pfam_scan%3BPfam:PF00014.18%3B%3BE()%3D1.5E-10%3Bscore%3D41.0%3Bqu ery 875-925%3Bdescription%3DKunitz_BPTI;note=pfam_scan%3BPfam:PF06468.8%3B%3BE()%3D2.9E-33%3Bscore%3D115.1%3Bqu ery 322-477%3Bdescription%3DSpond_N;Smp_180240
SmVG_025381:Smp_180390	-0.513533	0.0057	0.0422452	-0.363988	0.000718124	0.0113869	-0.517334	0.00173885	0.0187175		mitochondrial carrier 2;Smp_180390
Smp_181060	-0.868231	5e-05	0.000902234	-0.651352	0.00370002	0.0345162	-0.876375	0.000610004	0.00897767		hypothetical protein;note=predicted by EVM2;Smp_181060
SmVG_012448:Smp_183130	-0.515567	0.002	0.0191993	-0.347343	0.000163088	0.00404271	-0.505437	0.0017932	0.0191345		liprin alpha 2;Smp_183130
SmVG_033928:Smp_187070	-0.889202	0.00045	0.0059	-0.50074	0.000580755	0.00979452	-0.842817	0.00144969	0.0167276		hypothetical protein;note=pfam_scan%3BPfam:PF00150.13%3B%3BE()%3D9.8E-18%3Bscore%3D64.2%3Bqu ery 83-241%3Bdescription%3DCellulase;note=iprscan%3BInterPro:IPR001547 : Glycoside hydrolase%2C family 5%3BPfam:PF00150%3B%3Bscore%3D7.1E-9%3Bquery 92-239%3Bdescription%3DGlycoside hydrolase%2C family 5;Smp_187070
Smp_187410	-0.893509	0.0026	0.0234581	-0.558056	0.0032641	0.0320004	-0.972688	0.000453902	0.00721474	GO:0003824,GO:0005975	hypothetical protein;note=predicted by EVM2;Smp_187410
SmVG_015669:Smp_187900	-0.44023	0.0041	0.0333526	-0.323935	0.000412602	0.00775809	-0.466005	0.000313516	0.00556097		hypothetical protein;note=iprscan%3BPANTHER:PTHR22727%3B%3Bscore%3D9.2E-10%3Bquery 8-91%3Bdescription%3Dnull;Smp_187900
SmVG_034311:Smp_192300	-0.86336	5e-05	0.000902234	-0.60461	0.00347946	0.03324	-0.823103	0.00241395	0.0237		amphibian RCA protein 2;note=pfam_scan%3BPfam:PF00084.15%3B%3BE()%3D3.9E-4%3Bscore%3D20.5%3Bque ry 34-95%3Bdescription%3DSushi;note=iprscan%3BInterPro:IPR000436 : Sushi/SCR/CCP%3BPfam:PF00084%3B%3Bscore%3D2.1E-6%3Bquery 31-95%3Bdescription%3DSushi/SCR/CCP;Smp_192300
SmVG_033928:Smp_193400	-0.889202	0.00045	0.0059	-0.50074	0.000580755	0.00979452	-0.842817	0.00144969	0.0167276		hypothetical protein;Smp_193400
Smp_194050	-1.11764	5e-05	0.000902234	-0.770286	4.75156e-07	4.40467e-05	-1.07825	2.69652e-08	3.45676e-06		Clumping factor A;Smp_194050
Smp_194160	-0.418227	0.0046	0.0365425	-0.282247	0.000591696	0.00990344	-0.395528	0.00400307	0.0334005	GO:0000166,GO:0002161,GO:0004812,GO:0004823,GO:0005524,GO:0005737,GO:0005829,GO:0006412,GO:0006418,GO:0006429,GO:0006450,GO:0016874	leucyl tRNA synthetase%2C cytoplasmic;Smp_194160
Smp_194170	-0.533225	0.0004	0.00537187	-0.331998	0.00130461	0.0170889	-0.482842	0.000897509	0.0118495	GO:0005743,GO:0016651,GO:0022904	NADH dehydrogenase (ubiquinone) 1 alpha;Smp_194170
SmVG_011132:Smp_194180	-1.10944	5e-05	0.000902234	-0.67468	2.98897e-05	0.00111933	-1.06952	5.63217e-05	0.0014845		hypothetical protein;Smp_194180
Smp_194360	-0.857098	0.00045	0.0059	-0.61741	0.000130245	0.00344617	-0.875973	0.000745295	0.0103035	GO:0003743,GO:0006413,GO:0016020,GO:0016021	eukaryotictranslation initiation factor;note=tmhmm%3B%3Bquery 1-130%3B;note=%3Bquery 1-19%3B;note=%3Bquery 77-130%3B;note=%3Bquery 20-39%3B;note=%3Bquery 54-76%3B;note=%3Bquery 40-53%3B;Smp_194360
Smp_194590	-0.524075	0.0002	0.00303526	-0.392471	1.90348e-06	0.000132388	-0.560264	8.7807e-05	0.00205936		vacuolar protein sorting associated protein 52;Smp_194590
Smp_194610	-0.636716	0.00195	0.0188746	-0.443477	0.00102921	0.0144832	-0.624489	0.000399768	0.00665159	GO:0000166,GO:0004672,GO:0004674,GO:0004691,GO:0005524,GO:0006468,GO:0016301,GO:0016310,GO:0016740,GO:0016772	cAMP dependent protein kinase catalytic subunit;Smp_194610
Smp_194960	-1.05982	5e-05	0.000902234	-0.686443	0.000477469	0.00864879	-0.980815	1.65822e-05	0.000595744	GO:0005887,GO:0007166,GO:0016020,GO:0016021	25 kDa integral membrane protein;Smp_194960
Smp_195080	-0.538853	0.0003	0.00420641	-0.374006	0.00427549	0.0383723	-0.529132	0.00147082	0.0168752	GO:0003779,GO:0005622,GO:0015629,GO:0030042	actin depolymerizing factor protein;Smp_195080
Smp_195090	-1.61255	5e-05	0.000902234	-1.09114	3.2853e-06	0.000200691	-1.57596	6.78695e-09	1.21529e-06	GO:0005509,GO:0005875,GO:0007017,GO:0030286	tegument-allergen-like protein;Smp_195090
Smp_195180	-1.32028	5e-05	0.000902234	-0.902078	0.000333006	0.00679128	-1.27852	3.48918e-06	0.000185667	GO:0005886,GO:0016020,GO:0016021	surface membrane antigen;Smp_195180
Smp_195190	-2.84672	5e-05	0.000902234	-2.05754	3.2236e-09	7.87892e-07	-2.82372	4.05946e-14	3.05299e-11		13 kDa tegumental antigen Sm13;Smp_195190
Smp_196090	-0.468363	0.00565	0.0420229	-0.312901	0.000725708	0.0114934	-0.452351	0.00371013	0.0317316	GO:0016020,GO:0016021,GO:0019887,GO:0030165,GO:0045859	kinase D interacting substrate of 220 kDa;Smp_196090
Smp_196110	-0.409365	0.0048	0.0377035	-0.281954	0.000712259	0.0113482	-0.404995	0.00161168	0.0179126	GO:0016020,GO:0016021,GO:0016787,GO:0017040,GO:0055114	ferric chelate reductase 1;Smp_196110
Smp_196840	-1.10777	5e-05	0.000902234	-0.792504	2.83627e-05	0.0010835	-1.09592	7.70836e-07	5.29164e-05	GO:0005201,GO:0005578,GO:0005581	collagen alpha 1(II) chain;Smp_196840
SmVG_002116:Smp_196960	-0.484818	0.00115	0.0124124	-0.325639	0.00121873	0.0162694	-0.459967	0.0016162	0.0179276		tRNA guanosine 2' O methyltransferase TRM13;Smp_196960
Smp_197370	-1.14003	0.0001	0.00166434	-0.78586	4.2299e-07	4.03393e-05	-1.10242	1.38732e-08	2.00646e-06	GO:0005201,GO:0005578,GO:0005581	hypothetical protein;Smp_197370
Smp_197400	-1.1238	5e-05	0.000902234	-0.836666	0.00110941	0.015224	-1.13519	0.000355811	0.00608549		hypothetical protein;Smp_197400
Smp_197410	-0.390064	0.00675	0.0477042	-0.271704	0.000809832	0.0123534	-0.383756	0.00327359	0.0290782	GO:0005622,GO:0016020,GO:0016021,GO:0035556	DEP domain containing protein;Smp_197410
Smp_197450	-0.58743	0.0004	0.00537187	-0.380011	0.00278602	0.028731	-0.556509	0.0017169	0.0185877	GO:0005622,GO:0006810,GO:0046872	phosphatidylinositol transfer protein;Smp_197450
SmVG_014647:Smp_197680	-0.658815	5e-05	0.000902234	-0.452002	4.06492e-06	0.000237377	-0.66059	3.5745e-05	0.0010501		transient receptor potential cation channel;Smp_197680
Smp_197860	-0.552392	0.0003	0.00420641	-0.391422	1.84245e-05	0.000763234	-0.565899	0.000223012	0.00429318	GO:0003779	gelsolin;Smp_197860
SmVG_031352:Smp_198920	-0.458947	0.00615	0.0445737	-0.322898	0.00189323	0.0221782	-0.456286	0.0032296	0.0287781		Coatomer delta subunit;Smp_198920
SmVG_033928:Smp_199230	-0.889202	0.00045	0.0059	-0.50074	0.000580755	0.00979452	-0.842817	0.00144969	0.0167276		hypothetical protein;Smp_199230
Smp_199400	-0.482316	0.0006	0.00737845	-0.327278	5.56705e-05	0.00181436	-0.492842	0.000316073	0.00556678	GO:0005509	Myosin regulatory light chain 2%2C smooth muscle;Smp_199400
SmVG_001445:Smp_200180	-0.798129	5e-05	0.000902234	-0.475459	1.16464e-07	1.5916e-05	-0.683444	1.81546e-07	1.56338e-05		dynein light chain;note=iprscan%3BInterPro:IPR001372 : Dynein light chain%2C type 1%3BSuperfamily:SSF54648%3B%3Bscore%3D5.0E-41%3Bquery 2-90%3Bdescription%3DDynein light chain%2C type 1/2;note=iprscan%3BInterPro:IPR001372 : Dynein light chain%2C type 1%3BPfam:PF01221%3B%3Bscore%3D1.1E-64%3Bquery 2-90%3Bdescription%3DDynein light chain%2C type 1/2;Smp_200180
Smp_200240	-1.02565	5e-05	0.000902234	-0.731275	1.23287e-09	3.71429e-07	-1.0383	3.46273e-10	1.02798e-07	GO:0006950	universal stress protein;note=iprscan%3BInterPro:IPR006016 : UspA%3BPfam:PF00582%3B%3Bscore%3D1.8E-10%3Bquery 16-164%3Bdescription%3DUspA;note=iprscan%3BInterPro:IPR006015 : Universal stress protein (Usp)%3BPRINTS:PR01438%3B%3Bscore%3D1.5E-15%3Bquery 124-136%3Bdescription%3DUniversal stress protein A;note=iprscan%3BInterPro:IPR006015 : Universal stress protein (Usp)%3BPRINTS:PR01438%3B%3Bscore%3D…
SmVG_000011:Smp_200370	-0.545922	0.0019	0.0184929	-0.348802	0.000560276	0.00961456	-0.50011	0.00330471	0.0292625		hypothetical protein;Smp_200370
Smp_200460	-1.54127	0.00125	0.0132334	-0.856861	0.00444708	0.0393528	-1.13274	0.00575456	0.0431918		hypothetical protein;note=iprscan%3BInterPro:IPR001283 : Allergen V5/Tpx-1 related%3BPANTHER:PTHR10334%3B%3Bscore%3D1.0E-9%3Bquery 1-65%3Bdescription%3DAllergen V5/Tpx-1 related;Smp_200460
Smp_201030	-0.718285	0.0001	0.00166434	-0.483371	5.96541e-06	0.00031758	-0.788196	0.00180336	0.0192061	GO:0005875,GO:0007017	lung cancer oncogene 5;note=trans_spliced (SO:0000870);note=tmhmm%3B%3Bquery 1-93%3B;note=%3Bquery 43-93%3B;note=%3Bquery 20-42%3B;note=%3Bquery 1-19%3B;Smp_201030
Smp_201060	-1.69089	5e-05	0.000902234	-1.192	8.54868e-13	1.13321e-09	-1.72144	7.97288e-16	1.49903e-12	GO:0003774,GO:0005737,GO:0005856,GO:0005874,GO:0005875,GO:0007017,GO:0030286	dynein light chain;note=iprscan%3BInterPro:IPR001372 : Dynein light chain%2C type 1%3BPfam:PF01221%3B%3Bscore%3D8.2E-68%3Bquery 1-89%3Bdescription%3DDynein light chain%2C type 1/2;note=iprscan%3BInterPro:IPR001372 : Dynein light chain%2C type 1%3BSuperfamily:SSF54648%3B%3Bscore%3D2.0E-37%3Bquery 1-89%3Bdescription%3DDynein light chain%2C type 1/2;Smp_201060
Smp_201130	-0.906604	5e-05	0.000902234	-0.652085	0.000901355	0.0132086	-0.890647	0.00062258	0.00905068	GO:0016020,GO:0016021	hypothetical protein;note=tmhmm%3B%3Bquery 1-225%3B;note=%3Bquery 1-59%3B;note=%3Bquery 138-143%3B;note=%3Bquery 189-225%3B;note=%3Bquery 60-82%3B;note=%3Bquery 115-137%3B;note=%3Bquery 144-166%3B;note=%3Bquery 171-188%3B;note=%3Bquery 83-114%3B;note=%3Bquery 167-170%3B;Smp_201130
Smp_202610	-0.727203	5e-05	0.000902234	-0.506181	0.00437017	0.0388799	-0.722872	0.000670014	0.00956763	GO:0001664,GO:0005737,GO:0008047,GO:0043085	hypothetical protein;note=iprscan%3BInterPro:IPR011001 : Saposin-like%3BSuperfamily:SSF47862%3B%3Bscore%3D1.5E-14%3Bquery 39-118%3Bdescription%3DSaposin-like;note=iprscan%3BPANTHER:PTHR11480%3B%3Bscore%3D7.8E-6%3Bquery 42-121%3Bdescription%3Dnull;Smp_202610
SmVG_022394:Smp_203340	-0.531554	0.0027	0.0242147	-0.335234	0.00067546	0.0109194	-0.495117	0.00371717	0.0317678		hypothetical protein;note=tmhmm%3B%3Bquery 1-82%3B;Smp_203340
Smp_203440	-1.37524	5e-05	0.000902234	-1.01943	4.13801e-12	4.21949e-09	-1.45149	8.28494e-10	2.12415e-07		hypothetical protein;note=tmhmm%3B%3Bquery 1-71%3B;Smp_203440
Smp_203610	-0.709751	0.00015	0.00238321	-0.456421	1.29833e-05	0.000583411	-0.668295	0.000347671	0.00597878	GO:0003735,GO:0005763,GO:0005840,GO:0006412,GO:0019843,GO:0070181	28S ribosomal protein S6%2C mitochondrial;Smp_203610
Smp_204310	-1.01995	5e-05	0.000902234	-0.732808	0.000279974	0.00596339	-0.996786	0.000314639	0.00556339	GO:0016020,GO:0016021	hypothetical protein;note=tmhmm%3B%3Bquery 1-188%3B;Smp_204310
Smp_204390	-0.679946	0.00035	0.00481113	-0.446334	0.00273361	0.0284184	-0.656263	0.00552498	0.0420846		hypothetical protein;Smp_204390
SmVG_031722:Smp_204810	-0.916448	5e-05	0.000902234	-0.49819	0.00334457	0.0324328	-0.72914	0.000465616	0.00736543		hypothetical protein;note=tmhmm%3B%3Bquery 1-168%3B;Smp_204810
Smp_205270	-0.583848	0.0012	0.0127555	-0.464737	0.00217423	0.0244044	-0.643109	0.000814685	0.0110115	GO:0005515,GO:0008270,GO:0046872	ring finger protein 11 (sid 1669) (nedd4 ww;note=iprscan%3BSuperfamily:SSF57850%3B%3Bscore%3D2.5E-11%3Bquery 6-73%3Bdescription%3Dnull;note=iprscan%3BInterPro:IPR018957 : Zinc finger%2C C3HC4 RING-type%3BPfam:PF00097%3B%3Bscore%3D4.5E-7%3Bquery 29-69%3Bdescription%3DZinc finger%2C C3HC4 RING-type;Smp_205270
Smp_205600	-1.14684	5e-05	0.000902234	-0.751719	0.0034108	0.0327397	-1.06026	0.000233289	0.00445301		hypothetical protein;Smp_205600
Smp_205630	-1.27528	0.0001	0.00166434	-0.73409	1.86409e-05	0.000767715	-1.17042	0.000101867	0.0023357		hypothetical protein;Smp_205630
Smp_205650	-0.875138	5e-05	0.000902234	-0.433188	0.00318271	0.0314024	-0.681735	0.00111069	0.0136969		hypothetical protein;Smp_205650
Smp_205710	-0.750905	0.00015	0.00238321	-0.505267	0.0036524	0.0342341	-0.743305	0.000208408	0.00406757		hypothetical protein;Smp_205710
Smp_208030	-1.16233	5e-05	0.000902234	-0.801886	3.00136e-20	1.9893e-16	-1.15327	3.6977e-16	8.34276e-13	GO:0005515	hypothetical protein;note=pfam_scan%3BPfam:PF13895.1%3B%3BE()%3D1.1E-4%3Bscore%3D22.1%3Bquer y 2827-2916%3Bdescription%3DIg_2;Smp_208030
Smp_208060	-0.534834	0.0012	0.0127555	-0.318272	0.0002327	0.0052106	-0.4646	0.00189608	0.019953	GO:0000166,GO:0005524,GO:0005887,GO:0006812,GO:0006874,GO:0016020,GO:0016021,GO:0016787,GO:0019829,GO:0043231,GO:0046872,GO:0098655	cation transporting atpase worm;Smp_208060
Smp_211020	-1.26087	5e-05	0.000902234	-0.873638	2.35421e-08	4.05291e-06	-1.24434	3.30765e-10	1.00848e-07	GO:0007155,GO:0016020,GO:0016021,GO:0070492	cell adhesion molecule;Smp_211020
Smp_211180	-0.978751	0.00105	0.0115467	-0.687371	0.000100578	0.00284276	-0.98127	4.94266e-06	0.000244553	GO:0005794,GO:0006486,GO:0008417,GO:0016020,GO:0016021,GO:0016740,GO:0016757,GO:0018392,GO:0032580,GO:0036065	alpha(13)fucosyltransferase;Smp_211180
Smp_212760	-0.853564	5e-05	0.000902234	-0.595832	0.00363659	0.0341649	-0.808488	0.00323691	0.0288085	GO:0003777,GO:0005524,GO:0005875,GO:0007018,GO:0008017,GO:0005871	kinesin%2C putative;note=pfam_scan%3BPfam:PF00225.18%3B%3BE()%3D2.0E-21%3Bscore%3D75.9%3Bqu ery 98-355%3Bdescription%3DKinesin;note=pfam_scan%3BPfam:PF00225.18%3B%3BE()%3D2.2E-7%3Bscore%3D29.8%3Bque ry 435-513%3Bdescription%3DKinesin;note=iprscan%3BInterPro:IPR001752 : Kinesin%2C motor region%3BPRINTS:PR00380%3B%3Bscore%3D3.4E-7%3Bquery 464-485%3Bdescription%3DKinesin%2C motor region;note=iprscan…
Smp_212780	-0.953977	5e-05	0.000902234	-0.655911	0.00089439	0.0131734	-0.881203	0.000516169	0.00791155		Tubulin polymerization-promoting protein (TPPP)%2C putative;Smp_212780
SmVG_014945:Smp_213130	-0.507032	0.00235	0.0215732	-0.37769	0.000899508	0.0132086	-0.534608	0.00146385	0.0168164		ribosomal protein S25;Smp_213130
SmVG_014945:Smp_213140	-0.507032	0.00235	0.0215732	-0.37769	0.000899508	0.0132086	-0.534608	0.00146385	0.0168164		n-acetyltransferase 9;Smp_213140
Smp_213900	-0.667885	5e-05	0.000902234	-0.473541	0.00269368	0.0281684	-0.659114	0.000420088	0.0068384	GO:0005201,GO:0005581	type IV collagen alpha 1 chain;Smp_213900
Smp_214150	-1.4015	5e-05	0.000902234	-0.824452	3.23816e-09	7.87892e-07	-1.19361	4.70717e-08	5.42863e-06		hypothetical protein;Smp_214150
SmVG_001354:Smp_214180	-0.458597	0.00475	0.0375354	-0.322751	0.00191642	0.0223628	-0.46881	0.00128422	0.0152338		calpain;Smp_214180
SmVG_001354:Smp_214190	-0.458597	0.00475	0.0375354	-0.322751	0.00191642	0.0223628	-0.46881	0.00128422	0.0152338		calpain;Smp_214190
SmVG_000099	-0.993879	0.0039	0.0319983	-0.632117	0.00278944	0.028731	-0.804454	0.00328038	0.0291156
SmVG_000150	-1.42403	5e-05	0.000902234	-0.768121	1.25295e-05	0.000569179	-1.11677	2.65593e-06	0.000148324
SmVG_000239	-2.11399	5e-05	0.000902234	-1.41036	7.90231e-29	1.04753e-24	-2.03149	9.38776e-20	1.05903e-15
SmVG_000253	-0.94591	0.0004	0.00537187	-0.616476	0.00040774	0.00768847	-0.836493	0.00226353	0.0225827	GO:0015074
SmVG_000723	-2.29764	0.00215	0.0202505	-1.55084	3.45571e-08	5.65542e-06	-2.16128	3.4194e-09	6.62005e-07
SmVG_001181	-0.757249	0.00335	0.0285103	-0.505547	0.00100632	0.0142519	-0.717966	0.00438526	0.0358739
SmVG_001217	-1.32655	5e-05	0.000902234	-0.94457	0.000715667	0.0113615	-1.31524	6.92827e-05	0.00173518
SmVG_001318	-0.731012	0.0011	0.0119836	-0.495424	0.000417304	0.0078243	-0.721229	0.000823955	0.0110787
SmVG_002133	-0.788818	0.0024	0.0219554	-0.556917	0.000987836	0.0140406	-0.778139	0.00217982	0.0221536
SmVG_002296	-1.47888	0.00025	0.00364653	-0.974584	0.00363482	0.0341649	-1.18285	0.000105898	0.00241341
SmVG_002441	-1.41435	5e-05	0.000902234	-0.997775	3.36417e-06	0.000203632	-1.41636	4.94351e-08	5.53758e-06
SmVG_002885	-0.997291	0.0002	0.00303526	-0.711091	1.59661e-05	0.000680536	-0.978515	1.13562e-05	0.000443286	GO:0005875,GO:0007017
SmVG_002886	-0.770842	5e-05	0.000902234	-0.513557	2.11636e-09	5.7254e-07	-0.721067	1.41235e-07	1.2849e-05	GO:0005875,GO:0007017
SmVG_002891	-0.677781	5e-05	0.000902234	-0.452432	0.000464637	0.00847211	-0.644852	0.000194436	0.0038414	GO:0005875,GO:0007017
SmVG_002930	-1.80056	5e-05	0.000902234	-1.13041	8.21048e-09	1.72759e-06	-1.55807	3.67511e-08	4.55592e-06
SmVG_002932	-1.42581	0.00065	0.00789168	-1.0849	1.88118e-11	1.1335e-08	-1.49127	4.93345e-08	5.53758e-06
SmVG_006209	-0.730565	0.00015	0.00238321	-0.539947	1.4199e-05	0.000619152	-0.761192	1.12224e-05	0.000439584
SmVG_006871	-0.93095	5e-05	0.000902234	-0.708621	0.00130315	0.0170867	-0.990071	8.61725e-05	0.00203371	GO:0007155,GO:0016020
SmVG_006889	-1.63496	5e-05	0.000902234	-1.03775	4.5825e-05	0.00157781	-1.43464	1.357e-05	0.000503562
SmVG_007793	-1.49344	0.00025	0.00364653	-0.889935	0.00166592	0.0205237	-1.33576	0.000610396	0.00897767
SmVG_007794	-2.05988	5e-05	0.000902234	-1.31805	7.67172e-15	2.03393e-11	-1.82072	7.85974e-11	3.05744e-08
SmVG_007795	-1.37291	0.0002	0.00303526	-0.82447	1.25564e-05	0.000569179	-0.976037	0.00052902	0.00803213
SmVG_007867	-1.52488	5e-05	0.000902234	-1.10828	6.95114e-05	0.00215253	-1.64044	3.72837e-05	0.00107022
SmVG_008007	-0.750521	0.0017	0.0169871	-0.531296	0.000251624	0.00552239	-0.822753	0.000645922	0.00932105
SmVG_008022	-0.832972	0.00555	0.0415735	-0.580277	0.00167794	0.0205952	-0.855598	0.00162455	0.0179848
SmVG_008210	-0.668	0.00015	0.00238321	-0.465497	1.55401e-05	0.000666667	-0.674702	2.40527e-05	0.000777475
SmVG_008714	-1.48171	0.00105	0.0115467	-1.01336	0.000515751	0.00913015	-1.19675	0.00151031	0.0171433
SmVG_008970	-1.48865	5e-05	0.000902234	-0.936584	0.00250324	0.026653	-1.54463	0.000114335	0.00255407
SmVG_008995	-1.34814	0.0016	0.0161259	-0.925114	0.00246883	0.0263926	-1.31651	0.00106024	0.0132805
SmVG_011530	-1.24055	5e-05	0.000902234	-0.771433	7.87313e-06	0.00039683	-1.16339	5.54888e-08	6.01894e-06
SmVG_011872	-0.602715	0.00365	0.0303262	-0.467245	0.000203023	0.00472984	-0.652227	0.00199363	0.0206332
SmVG_012231	-1.50561	0.00185	0.0181238	-1.14523	0.00412141	0.0373179	-0.95655	0.00144053	0.0166844
SmVG_012679	-0.602605	0.00315	0.0273852	-0.358083	0.000974619	0.0139154	-0.522712	0.00169543	0.0184588
SmVG_014774	-2.69999	5e-05	0.000902234	-1.48343	0.00022713	0.00513794	-2.28801	5.21287e-07	3.76964e-05
SmVG_014776	-2.08666	5e-05	0.000902234	-1.37825	2.89766e-07	3.01849e-05	-2.04752	5.65031e-09	1.02808e-06	GO:0016020
SmVG_014788	-1.98232	0.00705	0.0493265	-1.31367	0.000366179	0.00722332	-1.74461	1.91237e-05	0.000661764
SmVG_016053	-0.921689	0.00275	0.0245166	-0.705595	0.00494272	0.0422987	-0.833237	0.00419567	0.0346496
SmVG_016723	-0.995864	5e-05	0.000902234	-0.636429	0.00489093	0.0420182	-0.856445	0.000768105	0.0105285
SmVG_019085	-0.63148	5e-05	0.000902234	-0.442752	2.07674e-07	2.2941e-05	-0.632541	3.17101e-06	0.000170344
SmVG_019829	-0.942577	0.00525	0.040157	-0.686489	0.00115017	0.015561	-1.00174	0.00033748	0.0058481
SmVG_019876	-1.81391	5e-05	0.000902234	-1.43046	5.66512e-06	0.000304036	-2.07088	2.33378e-08	3.06132e-06
SmVG_019877	-1.91958	5e-05	0.000902234	-1.11453	1.34598e-10	5.57574e-08	-1.59152	1.80836e-08	2.45784e-06
SmVG_019882	-2.69049	5e-05	0.000902234	-1.57329	4.75515e-06	0.00026485	-2.26293	9.71568e-08	9.61426e-06
SmVG_019901	-0.732591	5e-05	0.000902234	-0.414755	2.0792e-05	0.000842872	-0.727012	1.57454e-07	1.39861e-05
SmVG_020290	-1.79622	5e-05	0.000902234	-1.2643	1.59158e-07	1.90342e-05	-1.7602	2.65457e-09	5.44477e-07
SmVG_020291	-1.44043	5e-05	0.000902234	-0.988989	1.15473e-10	5.03889e-08	-1.41543	2.27419e-11	1.02621e-08
SmVG_020438	-2.10355	5e-05	0.000902234	-1.53549	0.000822812	0.0124796	-1.99602	4.05902e-05	0.00114834
SmVG_023332	-1.33506	0.0003	0.00420641	-0.824445	0.000137697	0.00357905	-1.2051	1.35466e-05	0.000503562
SmVG_023845	-0.963752	0.00065	0.00789168	-0.556509	5.27713e-05	0.00176206	-0.703501	0.00170134	0.0184902
SmVG_024021	-1.72743	5e-05	0.000902234	-1.22234	4.54171e-06	0.00025703	-1.78953	4.99752e-08	5.53758e-06
SmVG_024092	-0.880317	5e-05	0.000902234	-0.591244	1.69241e-08	3.07084e-06	-0.851454	8.25946e-06	0.000356992
SmVG_024134	-0.845546	0.0004	0.00537187	-0.592987	3.17326e-06	0.000196238	-0.790927	9.68811e-05	0.00224622
SmVG_024264	-2.04881	5e-05	0.000902234	-1.41509	2.03618e-11	1.17355e-08	-1.99205	5.28931e-12	2.84137e-09	GO:0005262,GO:0016020,GO:0070588
SmVG_025534	-1.23551	5e-05	0.000902234	-0.849304	0.00101126	0.0143063	-1.21914	0.000429377	0.00693955
SmVG_025557	-0.904078	0.00075	0.00888995	-0.57192	0.000595716	0.00995403	-0.857897	0.00239259	0.0235522
SmVG_028688	-2.86204	5e-05	0.000902234	-2.02594	2.53105e-05	0.000981043	-2.92287	1.11407e-08	1.72163e-06
SmVG_029154	-3.74855	0.0009	0.0101961	-2.69054	1.78073e-09	5.02243e-07	-3.7208	1.20041e-13	8.46367e-11	GO:0004869
SmVG_029962	-1.31925	0.0001	0.00166434	-1.22192	1.26301e-08	2.42644e-06	-1.84394	4.3539e-09	8.18605e-07
SmVG_029964	-1.35457	0.00055	0.00693409	-0.719886	2.27753e-05	0.000903922	-0.97764	0.000448584	0.00716818
SmVG_029991	-0.791576	0.0038	0.0313001	-0.520176	3.03034e-05	0.00113156	-0.740314	0.000907284	0.0119076
SmVG_029992	-0.857051	0.0037	0.0306446	-0.650194	1.3749e-08	2.567e-06	-0.951259	1.88951e-05	0.000655862
SmVG_030001	-2.637	0.0033	0.0283374	-1.41081	0.000119537	0.00320765	-2.2333	7.11702e-08	7.29883e-06
SmVG_030892	-0.957295	5e-05	0.000902234	-0.694599	0.00239434	0.0259096	-0.950185	0.000157885	0.00329227
SmVG_030993	-1.10843	5e-05	0.000902234	-0.830993	0.00010986	0.00302117	-1.15632	1.89721e-06	0.000112055	GO:0005509
SmVG_031144	-1.32726	5e-05	0.000902234	-0.813312	1.01926e-05	0.000484278	-1.09629	0.000291861	0.00525117
SmVG_031551	-0.575337	0.0001	0.00166434	-0.385703	0.00279314	0.0287467	-0.547098	0.00155868	0.0174786	GO:0005875,GO:0007017
SmVG_031577	-1.04087	5e-05	0.000902234	-0.70845	6.58065e-05	0.00207698	-1.03275	1.75039e-06	0.000105033	GO:0005875,GO:0007017
SmVG_031851	-1.81058	0.00265	0.0238477	-1.42495	0.00193676	0.0225802	-2.24518	2.60421e-07	2.08355e-05
SmVG_032137	-2.57954	0.00245	0.0223156	-1.40907	5.10077e-06	0.000281733	-1.73614	4.12135e-06	0.000210624
SmVG_032734	-1.42677	5e-05	0.000902234	-1.02147	4.14752e-11	2.19918e-08	-1.44653	6.83122e-10	1.83483e-07
SmVG_033433	-1.20358	0.0005	0.00638032	-0.846112	0.000544757	0.00947677	-1.14649	0.000520245	0.00794166
SmVG_034014	-0.966877	5e-05	0.000902234	-0.677489	0.00616942	0.0495319	-0.885914	0.00373643	0.0318118
SmVG_035106	-1.3671	5e-05	0.000902234	-0.858594	6.54301e-07	5.90029e-05	-1.24819	7.73975e-07	5.29164e-05
SmVG_035501	-0.8156	5e-05	0.000902234	-0.526311	5.51545e-10	1.78324e-07	-0.754071	5.68187e-08	6.0469e-06	GO:0004252,GO:0006508
SmVG_035505	-0.968936	5e-05	0.000902234	-0.663392	0.000977131	0.0139278	-0.948797	0.000539571	0.00818132
SmVG_035725	-1.14973	0.0001	0.00166434	-0.793884	0.000691697	0.0110872	-1.14193	0.000190384	0.00379052
SmVG_035877	-0.897717	0.00125	0.0132334	-0.521393	0.00103801	0.0145607	-0.727221	0.00446722	0.0363074
SmVG_036019	-0.699551	0.0061	0.0443337	-0.439646	0.00411797	0.0373123	-0.639495	0.00684801	0.0484332
SmVG_036118	-0.698437	0.0007	0.0084016	-0.509327	0.00525933	0.044181	-0.714883	0.00470598	0.0377255
