# Supplementary material for: Inhibition of histone methyltransferase EZH2 in Schistosoma mansoni in vitro by GSK343 reduces egg laying and decreases the expression of genes implicated in DNA replication and noncoding RNA metabolism
Source: PLoS Negl Trop Dis. 2018 Oct 26;12(10):e0006873. doi: 10.1371/journal.pntd.0006873 (PMC6221359; doi:10.1371/journal.pntd.0006873)
Supplement: S5 Table — (XLSX) [file pntd.0006873.s006.xlsx]

## Sheet: male-degsUp
S5 Table: List of Smp genes upregulated in male adult worms treated with GKS343, along with their significant differential expression values from the three different statistical analyzes used in this study
geneID	log2(fold change) cuffdiff	p-value cuffdiff	q-value cuffdiff	b sleuth	p-value sleuth	q-value sleuth	log2(fold change) edgeR	p-value edgeR	q-value edgeR	GO terms	product description
Smp_001780	1.26217	5e-05	0.000902234	0.882837	0.00113724	0.0154865	1.28961	6.35028e-06	0.00029849	GO:0016020,GO:0016021	hypothetical protein;Smp_001780
Smp_003270	0.637633	5e-05	0.000902234	0.425446	0.00176282	0.0211859	0.630887	0.000236744	0.00450208	GO:0016020,GO:0016021	tubulin specific chaperone cofactor E;Smp_003270
SmVG_000139:Smp_003760	0.490869	0.001	0.0111368	0.343496	6.97157e-05	0.00215253	0.505041	0.000408689	0.00673576		hypothetical protein;note=predicted by EVM2;note=trans_spliced (SO:0000870);Smp_003760
SmVG_000139:Smp_003770	0.490869	0.001	0.0111368	0.343496	6.97157e-05	0.00215253	0.505041	0.000408689	0.00673576		Histone H1 delta;Smp_003770
SmVG_008911:Smp_004280	0.442286	0.0028	0.0248778	0.297186	0.00184612	0.0218841	0.441059	0.00212659	0.0217301		hypothetical protein;Smp_004280
Smp_004680	0.953344	5e-05	0.000902234	0.662628	1.84295e-08	3.2145e-06	0.961049	1.99476e-09	4.32747e-07	GO:0005488	interferon developmental regulator;Smp_004680
Smp_007510	0.441274	0.00335	0.0285103	0.312944	0.000321786	0.00659289	0.459347	0.000937089	0.0122039	GO:0004672,GO:0004674,GO:0005524,GO:0006468,GO:0016301,GO:0016310,GO:0016772	Cell division cycle 2 protein kinase 5;Smp_007510
Smp_008900	0.847948	5e-05	0.000902234	0.583511	1.58264e-07	1.90342e-05	0.841543	1.1949e-07	1.1233e-05	GO:0003677,GO:0003723,GO:0003743,GO:0005488,GO:0005515,GO:0006413,GO:0016070	eukaryotic translation;Smp_008900
Smp_011150	0.773658	5e-05	0.000902234	0.546055	1.9643e-07	2.22553e-05	0.777811	3.31581e-05	0.000992193	GO:0016787	threonine aspartase 1;Smp_011150
SmVG_023615:Smp_011690	0.649287	5e-05	0.000902234	0.484913	0.00543358	0.0454146	0.67589	0.000542541	0.00821531		proto oncogene tyrosine protein kinase ROS;Smp_011690
SmVG_023615:Smp_011700	0.649287	5e-05	0.000902234	0.484913	0.00543358	0.0454146	0.67589	0.000542541	0.00821531		proto oncogene tyrosine protein kinase ROS;Smp_011700
Smp_012010	1.05579	5e-05	0.000902234	0.721249	0.00201395	0.0232031	1.07057	1.99938e-05	0.00068142	GO:0000981,GO:0003677,GO:0003700,GO:0005634,GO:0006351,GO:0006355,GO:0006357,GO:0043565	forkhead box subgroup O;Smp_012010
Smp_012970	0.611986	5e-05	0.000902234	0.426614	0.000344019	0.00693837	0.630036	0.000122444	0.00268733	GO:0016311,GO:0016791,GO:0046872	myotubularin;Smp_012970
SmVG_012311:Smp_013570	1.61306	5e-05	0.000902234	1.10876	9.98288e-08	1.41873e-05	1.63287	5.11452e-11	2.13692e-08		hypothetical protein;note=predicted by EVM2;Smp_013570
Smp_017900	0.622538	5e-05	0.000902234	0.416805	8.01362e-05	0.00239793	0.612588	5.41313e-05	0.00144022	GO:0000166,GO:0004672,GO:0004674,GO:0005524,GO:0005634,GO:0005737,GO:0006468,GO:0016301,GO:0016310,GO:0016740,GO:0016772,GO:0035556	ribosomal protein S6 kinase%2C polypeptide 2;Smp_017900
Smp_018570	0.609816	0.00085	0.00980956	0.431749	0.00016623	0.00409927	0.631424	0.00166432	0.0182774		serine rich repeat protein 2;note=predicted by EVM2;Smp_018570
Smp_018790	1.0412	5e-05	0.000902234	0.728867	0.000232058	0.00520501	1.06148	1.64077e-06	0.000101145	GO:0003824,GO:0008152	hypothetical protein;note=predicted by EVM2;note=pfam_scan%3BPfam:PF13672.1%3B%3BE()%3D4.7E-8%3Bscore%3D32.5%3Bquer y 154-407%3Bdescription%3DPP2C_2;Smp_018790
Smp_019040	0.772389	5e-05	0.000902234	0.537375	0.000235266	0.00524301	0.778115	3.82523e-05	0.00108971	GO:0003700,GO:0005634,GO:0006357,GO:0043565	transcription factor cp2;Smp_019040
Smp_021100	0.516446	0.00025	0.00364653	0.3668	7.83829e-06	0.000396581	0.532813	0.000168176	0.00346204	GO:0003723,GO:0006355	hypothetical protein;Smp_021100
Smp_021340	0.68096	5e-05	0.000902234	0.458891	7.61395e-07	6.61068e-05	0.673739	5.24789e-06	0.000257398	GO:0046983	max dimerization protein 3;Smp_021340.3
Smp_021830	0.527397	0.00395	0.0323327	0.33574	0.000691381	0.0110872	0.474816	0.00250156	0.0242938	GO:0004609,GO:0008654,GO:0016829	phosphatidylserine decarboxylase proenzyme 1;Smp_021830
Smp_021910	0.445523	0.00695	0.048822	0.280028	0.00165951	0.0204637	0.402761	0.00337267	0.0296157	GO:0005739,GO:0006744,GO:0008168,GO:0008425,GO:0008757,GO:0016740,GO:0031314,GO:0032259	ubiquinone menaquinone biosynthesis%3B methoxy polyprenyl benzoquinol;Smp_021910
SmVG_023199:Smp_022300	0.652176	5e-05	0.000902234	0.440015	4.16517e-05	0.00146067	0.643733	3.80269e-05	0.00108603		sulfate transporter;Smp_022300
SmVG_023199:Smp_022310	0.652176	5e-05	0.000902234	0.440015	4.16517e-05	0.00146067	0.643733	3.80269e-05	0.00108603		SWI:SNF matrix associated;Smp_022310
Smp_023990	0.580967	0.0005	0.00638032	0.39073	0.000348837	0.00698516	0.56562	0.000338411	0.00585524	GO:0003676,GO:0005622,GO:0008270,GO:0046872	YY1 transcription factor;Smp_023990
Smp_024490	0.91398	5e-05	0.000902234	0.605636	4.83274e-06	0.000268045	0.894296	9.31095e-08	9.2953e-06	GO:0016787	hypothetical protein;note=trans_spliced (SO:0000870);note=predicted by EVM2;note=pfam_scan%3BPfam:PF03690.8%3B%3BE()%3D1.8E-115%3Bscore%3D385.6%3Bq uery 9-344%3Bdescription%3DUPF0160;note=iprscan%3BInterPro:IPR003226 : Metal-dependent protein hydrolase%3BPfam:PF03690%3B%3Bscore%3D1.3E-117%3Bquery 7-346%3Bdescription%3DMetal-dependent protein hydrolase;Smp_024490
Smp_024970	0.589756	5e-05	0.000902234	0.428946	1.7163e-06	0.00012298	0.628437	9.36425e-06	0.000391252	GO:0000288,GO:0000932,GO:0005634,GO:0006355,GO:0017148,GO:0030015	CCR4 NOT transcription complex subunit 2;Smp_024970
Smp_025510	0.418281	0.00415	0.0336291	0.285308	0.000836682	0.0126178	0.420435	0.00282399	0.0263502	GO:0000166,GO:0005524,GO:0005634,GO:0007033,GO:0008568,GO:0017111,GO:0031122	vacuolar protein sorting associated protein 4A;Smp_025510
Smp_025890	1.50078	5e-05	0.000902234	1.01016	3.57657e-05	0.0013025	1.52401	1.5407e-08	2.11959e-06	GO:0005096,GO:0005097,GO:0005622,GO:0006886,GO:0012505,GO:0017137,GO:0031338,GO:0032313,GO:0032851,GO:0090630	TBC1 domain family;Smp_025890
SmVG_011791:Smp_026320	0.623188	5e-05	0.000902234	0.432439	9.54771e-05	0.00273571	0.633746	4.14098e-05	0.00116786		hypothetical protein;Smp_026320
Smp_026570	1.09921	5e-05	0.000902234	0.719884	0.00372715	0.0346717	1.09706	6.85671e-06	0.000315628	GO:0005921,GO:0006810,GO:0006811,GO:0016020,GO:0016021,GO:0030054	innexin;Smp_026570
Smp_027340	1.28842	5e-05	0.000902234	0.880005	4.57984e-08	7.1424e-06	1.27879	3.78113e-11	1.64057e-08	GO:0016020,GO:0016021	Insulin induced gene 1 protein;Smp_027340
Smp_027870	0.545664	5e-05	0.000902234	0.359836	8.96464e-06	0.000435429	0.516025	5.22622e-05	0.00139378	GO:0016020,GO:0016021	melanoma inhibitory activity protein 3;Smp_027870
Smp_028990	0.594806	5e-05	0.000902234	0.420415	0.000609217	0.0101074	0.633838	0.000163615	0.00339291	GO:0004721,GO:0006470,GO:0016787,GO:0046872	protein phosphatase 1;Smp_028990.2
Smp_030250	0.79216	5e-05	0.000902234	0.518385	1.91347e-09	5.28438e-07	0.753215	7.36969e-08	7.48986e-06	GO:0003677,GO:0003700,GO:0005634,GO:0006355,GO:0016602	NF-YA subunit;Smp_030250
Smp_031390	1.52164	5e-05	0.000902234	1.0959	3.05883e-05	0.0011358	1.6815	2.82336e-06	0.000155368		hypothetical protein;Smp_031390
Smp_031400	0.391403	0.0059	0.0432091	0.303246	0.000214977	0.00493033	0.426849	0.00133408	0.0157259		hypothetical protein;Smp_031400
Smp_033000	2.67058	5e-05	0.000902234	1.631	9.5648e-06	0.000461058	2.5898	2.54785e-07	2.08278e-05	GO:0005509,GO:0046872	Calcium binding protein;Smp_033000
Smp_033050	0.577664	0.0001	0.00166434	0.370043	1.30949e-05	0.000586441	0.541044	0.000106965	0.0024279	GO:0003677,GO:0003917,GO:0003918,GO:0005694,GO:0005730,GO:0006260,GO:0006265,GO:0006338,GO:0007059,GO:0016853,GO:0031298	DNA topoisomerase 1;Smp_033050.3
SmVG_022153:Smp_033130	0.584584	0.0001	0.00166434	0.377569	0.000393691	0.00750902	0.560333	0.000326258	0.00571509		hypothetical protein;note=predicted by EVM2;Smp_033130
SmVG_011109:Smp_033590	0.562711	0.0005	0.00638032	0.397112	2.88369e-06	0.00018203	0.5829	4.58334e-05	0.00125802		ring finger protein 113a;Smp_033590
Smp_033950	0.401444	0.00595	0.0434238	0.273813	0.000757922	0.0117784	0.400105	0.00203106	0.020974	GO:0005515,GO:0005622,GO:0006355	Smad family member 4;Smp_033950.2
Smp_034270	0.496191	0.00185	0.0181238	0.336481	0.00043272	0.00804508	0.496266	0.00128214	0.0152251		hypothetical protein;Smp_034270
Smp_034500	1.09498	5e-05	0.000902234	0.727035	0.00104728	0.0146752	1.10129	1.32851e-05	0.000499566	GO:0004721,GO:0004725,GO:0006470,GO:0008138,GO:0016311,GO:0016787,GO:0016791,GO:0035335	Dual specificity protein phosphatase 10;Smp_034500
Smp_034610	0.86252	0.00065	0.00789168	0.614716	5.41411e-05	0.00178188	0.864189	0.000124482	0.00271096	GO:0005921,GO:0006810,GO:0006811,GO:0016020,GO:0016021,GO:0030054	innexin;Smp_034610
Smp_035090	0.498716	0.0011	0.0119836	0.31594	0.000172188	0.00419581	0.451541	0.000142063	0.00300677	GO:0007267,GO:0023052	hepatoma up regulated protein;Smp_035090.3
Smp_035110	0.395553	0.00545	0.0411473	0.270378	0.00387812	0.0357747	0.402376	0.00510283	0.0397549	GO:0005622,GO:0007034,GO:0015031	Protein CHMP7;Smp_035110
Smp_035560	1.08884	5e-05	0.000902234	0.729071	1.67949e-10	6.74646e-08	1.07198	9.12125e-11	3.42989e-08		hypothetical protein;Smp_035560.2
Smp_036250	0.563329	0.0003	0.00420641	0.39827	0.00401266	0.0366587	0.576528	0.000763903	0.0105177	GO:0005758,GO:0015914,GO:1990050	protein slowmo;Smp_036250
SmVG_023314:Smp_036470	1.12943	5e-05	0.000902234	0.762186	1.62008e-06	0.000118651	1.06099	1.55728e-06	9.75985e-05		oxalate:formate antiporter;Smp_036470
SmVG_020450:Smp_036760	1.33555	5e-05	0.000902234	0.877517	0.000553735	0.00955769	1.38703	2.24545e-07	1.87636e-05		hypothetical protein;Smp_036760
Smp_037540	0.586051	5e-05	0.000902234	0.393224	1.7557e-05	0.000737387	0.570206	4.89074e-05	0.00132946	GO:0003824,GO:0005975,GO:0008152,GO:0016020,GO:0016021,GO:0016787,GO:0016798,GO:0033942,GO:0043169	alpha glucosidase;Smp_037540
Smp_039490	0.476999	0.00095	0.0106705	0.33644	6.63e-05	0.00207792	0.492867	0.000397444	0.00664232	GO:0003676	DNA binding SAP%2Cdomain containing protein;Smp_039490.2
SmVG_024242:Smp_039640	0.434763	0.00325	0.0280456	0.293265	0.00212982	0.0241333	0.428753	0.00333255	0.0293477		Retinoblastoma binding protein 6;Smp_039640
SmVG_024242:Smp_039640.2	0.434763	0.00325	0.0280456	0.293265	0.00212982	0.0241333	0.428753	0.00333255	0.0293477		Retinoblastoma binding protein 6;Smp_039640.2
Smp_040190	0.949214	5e-05	0.000902234	0.651875	0.00012171	0.00325556	0.970558	1.70864e-06	0.000104655	GO:0000166,GO:0004672,GO:0004674,GO:0005524,GO:0005634,GO:0005737,GO:0006468,GO:0016301,GO:0016310,GO:0016772,GO:0032870,GO:0035556	serine:threonine protein kinase SIK2;Smp_040190
Smp_040460	0.442647	0.00235	0.0215732	0.316173	9.55518e-05	0.00273571	0.459643	0.000228355	0.00438108	GO:0003723	yth domain family protein;note=predicted by EVM2;note=pfam_scan%3BPfam:PF04146.10%3B%3BE()%3D3.8E-47%3Bscore%3D159.3%3Bq uery 566-702%3Bdescription%3DYTH;note=iprscan%3BInterPro:IPR007275 : YT521-B-like protein%3BPfam:PF04146%3B%3Bscore%3D9.4E-53%3Bquery 614-704%3Bdescription%3DYT521-B-like protein;Smp_040460
SmVG_022343:Smp_041630	0.437364	0.00275	0.0245166	0.313395	0.00201469	0.0232031	0.459202	0.00194652	0.0202765		BCL2 apoptosis inhibitor%2Cdomain containing protein;Smp_041630
Smp_041700	1.28205	5e-05	0.000902234	0.88477	0.00599569	0.0486705	1.32806	0.000123864	0.00270796	GO:0004930,GO:0007186,GO:0016020,GO:0016021	G protein coupled receptor fragment;Smp_041700
Smp_043030	0.737874	5e-05	0.000902234	0.488306	0.00148808	0.0189673	0.72317	0.000100665	0.00231755	GO:0000166,GO:0001678,GO:0004340,GO:0004396,GO:0005524,GO:0005536,GO:0005829,GO:0005975,GO:0006096,GO:0008865,GO:0016301,GO:0016310,GO:0016740,GO:0016773,GO:0019158,GO:0046835,GO:0051156	hexokinase;Smp_043030
Smp_043200	0.601747	0.00185	0.0181238	0.411813	0.000328859	0.00672739	0.600911	0.00309262	0.0279906	GO:0003824,GO:0004672,GO:0004674,GO:0005524,GO:0006468,GO:0016301,GO:0016310,GO:0016772	serine:threonine protein kinase rio2;Smp_043200
SmVG_018875:Smp_043570	0.510641	0.0055	0.0413465	0.339075	0.000364718	0.00720523	0.502579	0.000695828	0.00983664		marvel containing potential lipid;note=tmhmm%3B%3Bquery 1-128%3B;Smp_043570
Smp_043610	0.531734	0.00015	0.00238321	0.371478	4.87664e-05	0.00164166	0.540502	0.000113034	0.00253004	GO:0000381,GO:0005634,GO:0048024,GO:0080009	hypothetical protein;Smp_043610
Smp_044400	0.951872	0.0003	0.00420641	0.574023	0.000362417	0.00718116	0.848678	0.000448607	0.00716818	GO:0005515,GO:0043130	WD repeat containing protein 92;note=predicted by EVM2;note=pfam_scan%3BPfam:PF00400.27%3B%3BE()%3D7.9E-4%3Bscore%3D19.1%3Bque ry 108-145%3Bdescription%3DWD40;note=iprscan%3BInterPro:IPR019781 : WD40 repeat%2C subgroup%3BPfam:PF00400%3B%3Bscore%3D5.5E-7%3Bquery 101-145%3Bdescription%3DWD40 repeat%2C subgroup;Smp_044400
Smp_044770	0.463468	0.0028	0.0248778	0.319121	0.000273211	0.00589851	0.469799	0.00126893	0.0151296	GO:0003700,GO:0006355,GO:0043565	X box binding protein 1;Smp_044770
Smp_044810	0.842624	0.00175	0.0173546	0.515312	1.35385e-07	1.74239e-05	0.814817	2.00017e-07	1.70939e-05	GO:0003676,GO:0005634,GO:0005737,GO:0008143,GO:0008270,GO:0043488,GO:0044822,GO:0046872,GO:1900364	zinc finger CCCH domain containing protein 14;Smp_044810
Smp_044870	0.475004	0.0057	0.0422452	0.338266	0.000489914	0.00881181	0.495073	0.00316788	0.028453	GO:0003676,GO:0005622,GO:0008270,GO:0046872	zinc finger protein;Smp_044870
Smp_045620	0.460869	0.0033	0.0283374	0.323443	0.00346447	0.0331589	0.460605	0.00362857	0.0312473	GO:0000445,GO:0005515,GO:0006406	tho complex subunit 3;Smp_045620.2
Smp_047650	1.50559	5e-05	0.000902234	1.0132	2.40923e-12	2.90335e-09	1.443	2.92553e-16	8.34276e-13	GO:0004322,GO:0005623,GO:0006826,GO:0006879,GO:0008199,GO:0016491,GO:0046872,GO:0046914,GO:0055114	ferritin%2C heavy polypeptide 1;Smp_047650
Smp_047860	0.599018	0.00085	0.00980956	0.441621	0.00163838	0.0202408	0.644376	0.000451085	0.00718742	GO:0001522,GO:0003723,GO:0004730,GO:0005739,GO:0009451,GO:0009982,GO:0016829,GO:0016853,GO:0019239,GO:0031119	ribosomal pseudouridine synthase;Smp_047860
Smp_048620	0.525452	0.00075	0.00888995	0.355495	0.00303176	0.0304002	0.515409	0.0015235	0.0172038	GO:0000176,GO:0000177,GO:0000178,GO:0000467,GO:0004527,GO:0006396,GO:0017091,GO:0034427,GO:0034473,GO:0034475,GO:0034476,GO:0043928,GO:0071028,GO:0071035,GO:0071038,GO:0071042	exosome complex component RRP45;Smp_048620
Smp_049300	1.28599	5e-05	0.000902234	1.3011	0.000772706	0.0119327	1.68355	1.04462e-05	0.000420871	GO:0006950	major egg antigen%2C putative;Smp_049300.2
Smp_049550	0.636297	0.0001	0.00166434	0.419792	2.06673e-05	0.000840386	0.613193	1.29193e-05	0.00048907	GO:0000166,GO:0005524,GO:0006950	78 kDa glucose regulated protein;Smp_049550
Smp_050110	0.488946	0.00425	0.0342807	0.323073	6.62154e-05	0.00207792	0.473064	0.000189032	0.00377429	GO:0016020,GO:0016021,GO:0016485,GO:0043085	gamma secretase subunit APH 1B;Smp_050110
Smp_050470	0.637571	5e-05	0.000902234	0.450197	0.00015598	0.00392378	0.665395	4.185e-05	0.00117733	GO:0000462,GO:0005515,GO:0006364,GO:0030515,GO:0032040,GO:0034388	transducin beta protein 3 like;Smp_050470
Smp_051280	0.57357	0.0004	0.00537187	0.40492	0.000597879	0.00995665	0.595407	0.000179716	0.00365294		smg 7%2C nonsense mediated mRNA decay;Smp_051280
SmVG_016229:Smp_051760	0.58101	0.0001	0.00166434	0.400381	0.00209881	0.023902	0.598282	0.00047078	0.00739283		hypothetical protein;note=predicted by EVM2;Smp_051760
SmVG_015507:Smp_052250	0.47648	0.00505	0.0389677	0.323015	0.000194313	0.00458805	0.472425	0.000616118	0.00900315		Ras associated and pleckstrin y;Smp_052250
Smp_053420	0.662686	5e-05	0.000902234	0.449524	3.7036e-05	0.00134139	0.673499	1.34841e-05	0.000503562	GO:0005515,GO:0005543	fermitin family 1;Smp_053420
Smp_053560	1.25819	5e-05	0.000902234	0.872745	0.000128355	0.00340977	1.31639	2.17193e-07	1.82847e-05	GO:0000165,GO:0000166,GO:0004672,GO:0004674,GO:0004683,GO:0004871,GO:0005516,GO:0005524,GO:0005634,GO:0005737,GO:0006468,GO:0007166,GO:0009931,GO:0016301,GO:0016310,GO:0016772,GO:0018105,GO:0046777	MAP kinase activated protein kinase 2;Smp_053560
Smp_054450	1.08498	5e-05	0.000902234	0.569338	3.08291e-05	0.00114154	0.980492	1.2263e-05	0.000472147	GO:0006388,GO:0072669	Protein archease;note=predicted by EVM2;note=pfam_scan%3BPfam:PF01951.11%3B%3BE()%3D2.5E-47%3Bscore%3D160.1%3Bq uery 45-183%3Bdescription%3DArchease;note=iprscan%3BInterPro:IPR002804 : Protein of unknown function DUF101%3BPfam:PF01951%3B%3Bscore%3D8.1E-59%3Bquery 45-183%3Bdescription%3DArchease%2C tRNA m5C methyltransferase chaperone;note=iprscan%3BProDom:PD012969%3B%3Bscore%3D5.0E-55%3Bquery 72-…
SmVG_001008:Smp_054730	0.496157	0.0007	0.0084016	0.327401	6.69028e-05	0.00208868	0.471743	0.000359695	0.00611631		B box type zinc finger protein ncl 1;Smp_054730
SmVG_001008:Smp_054740	0.496157	0.0007	0.0084016	0.327401	6.69028e-05	0.00208868	0.471743	0.000359695	0.00611631		B box type zinc finger protein ncl 1;Smp_054740
SmVG_001008:Smp_054750	0.496157	0.0007	0.0084016	0.327401	6.69028e-05	0.00208868	0.471743	0.000359695	0.00611631		brain tumor protein;Smp_054750
Smp_055390	0.553447	0.00105	0.0115467	0.357778	0.00029118	0.00610741	0.520975	0.0010607	0.0132805	GO:0004721,GO:0005515,GO:0006470,GO:0016020,GO:0016021,GO:0016311,GO:0016791	ctd nuclear envelope phosphatase 1;Smp_055390
Smp_055720	0.409099	0.00475	0.0375354	0.264765	0.00113833	0.0154865	0.387612	0.00415797	0.0343634	GO:0005524,GO:0008270	MORC family CW type zinc finger protein 2;Smp_055720.2
Smp_057130	0.605412	5e-05	0.000902234	0.394318	1.96034e-06	0.00013395	0.572984	1.69604e-05	0.000603866	GO:0005886,GO:0016020,GO:0016021,GO:0033211,GO:0042562	adiponectin receptor protein 2;Smp_057130
SmVG_023809:Smp_058380	1.25243	5e-05	0.000902234	0.893561	2.4675e-07	2.61674e-05	1.31061	6.88036e-11	2.77205e-08		latrophilin 3%2C CRA g;Smp_058380
Smp_058450	0.433472	0.00305	0.026626	0.310274	0.000182609	0.0044012	0.447509	0.000865974	0.0115257	GO:0005515	protein phosphatase 1 regulatory subunit;Smp_058450
Smp_058620	0.540358	0.00205	0.0195541	0.361545	0.000516925	0.00913015	0.527407	0.00370308	0.0316953	GO:0000166,GO:0004672,GO:0004674,GO:0005524,GO:0006468,GO:0016301,GO:0016310,GO:0016772	serine:threonine protein kinase doa;Smp_058620
SmVG_008710:Smp_061000	0.777332	5e-05	0.000902234	0.512449	0.00309966	0.0308477	0.796007	0.000132827	0.00283286		hypothetical protein;Smp_061000
Smp_061540	0.436748	0.0021	0.0199405	0.304	0.0041602	0.0376177	0.438853	0.00309538	0.0279906	GO:0016020,GO:0016021	sodium coupled neutral amino acid;Smp_061540
Smp_061590	0.601643	0.00015	0.00238321	0.411255	0.00159739	0.0198331	0.611286	0.000357509	0.00610146	GO:0000184,GO:0003677,GO:0004386,GO:0005524,GO:0005737,GO:0008270	regulator of nonsense transcripts 1;Smp_061590
Smp_062920	0.458165	0.0019	0.0184929	0.32786	0.000237228	0.00527633	0.473878	0.000715534	0.0100597	GO:0005634,GO:0032021,GO:0034244,GO:0045892	negative elongation factor B;Smp_062920
SmVG_001296:Smp_063670	0.413527	0.005	0.0387814	0.2507	0.00211045	0.0239933	0.364401	0.00561624	0.0425517		protein ddi1 2;Smp_063670
Smp_064250	0.448792	0.00635	0.0455517	0.311205	0.000507292	0.00903852	0.444942	0.0018535	0.019603	GO:0003700,GO:0005634,GO:0044212,GO:0045944	transcription factor 20;Smp_064250
Smp_064600	0.593618	0.0002	0.00303526	0.435577	4.50655e-07	4.23679e-05	0.629069	4.94602e-07	3.62312e-05		Sjoegren syndrome:scleroderma autoantigen 1;note=predicted by EVM2;note=pfam_scan%3BPfam:PF06677.7%3B%3BE()%3D1.7E-15%3Bscore%3D56.2%3Bque ry 34-73%3Bdescription%3DAuto_anti-p27;note=iprscan%3BInterPro:IPR009563 : Sjogrens syndrome scleroderma autoantigen 1%3BPfam:PF06677%3B%3Bscore%3D2.5E-18%3Bquery 33-74%3Bdescription%3DSjogrens syndrome scleroderma autoantigen 1;Smp_064600
Smp_067480	0.563721	0.0001	0.00166434	0.366525	0.00351257	0.0334021	0.534728	0.00111865	0.0137467	GO:0005509	programmed cell death protein;Smp_067480
Smp_067490	0.596348	5e-05	0.000902234	0.404931	0.00246068	0.026348	0.592298	0.000410059	0.00674326	GO:0005509	programmed cell death protein;Smp_067490
Smp_068350	0.599057	0.0033	0.0283374	0.403744	0.000439445	0.00815867	0.590565	0.00372401	0.031778		meiosis specific nuclear structural protein 1;Smp_068350
Smp_069170	0.795142	5e-05	0.000902234	0.557407	1.07616e-10	4.91914e-08	0.810631	1.50238e-08	2.09239e-06	GO:0005385,GO:0005886,GO:0006812,GO:0008324,GO:0010043,GO:0016020,GO:0016021,GO:0055085,GO:0061088,GO:0071577,GO:0098655	solute carrier family 30 (zinc transporter);Smp_069170
Smp_070340	0.546338	0.0003	0.00420641	0.380263	4.48295e-06	0.000256147	0.554051	4.24006e-05	0.0011869	GO:0005737,GO:0005829,GO:0006355,GO:0006479,GO:0008168,GO:0008276,GO:0008469,GO:0016740,GO:0019919,GO:0032259,GO:0034969,GO:0035242	protein arginine n methyltransferase;Smp_070340
Smp_071020	0.456604	0.00435	0.0349531	0.286672	0.000813644	0.0123973	0.418343	0.000915481	0.0119532	GO:0004307,GO:0008654,GO:0016020,GO:0016021,GO:0016740,GO:0016780	choline:ethanolaminephosphotransferase 1;Smp_071020
Smp_072110	0.501303	0.00045	0.0059	0.34282	4.22261e-05	0.00147302	0.493494	0.00012764	0.00275844	GO:0005488,GO:0016070	programmed cell death involved protein;Smp_072110
Smp_072210	1.03917	5e-05	0.000902234	0.703483	0.0057941	0.0474995	1.07381	9.6969e-05	0.00224622		zinc finger protein 395;Smp_072210
Smp_072350	0.532254	0.00025	0.00364653	0.355534	2.43492e-05	0.000957784	0.519826	0.000209125	0.00407451	GO:0005488	serine:threonine protein phosphatase 4;Smp_072350
Smp_072460	1.49941	5e-05	0.000902234	1.00695	3.60513e-07	3.54689e-05	1.48834	1.39256e-07	1.27719e-05	GO:0004631,GO:0005737,GO:0005777,GO:0006695,GO:0016301,GO:0016310,GO:0019287	phosphomevalonate kinase;Smp_072460
Smp_072720	0.906669	5e-05	0.000902234	0.616886	0.000293702	0.00613121	0.888449	8.82043e-06	0.000376906	GO:0003677,GO:0008270,GO:0046872	AN1 type zinc finger protein 6;Smp_072720
Smp_074370	0.526854	0.00055	0.00693409	0.355979	2.93519e-05	0.00111168	0.516462	7.58609e-05	0.00186446	GO:0000350,GO:0000386,GO:0000398,GO:0004402,GO:0005515,GO:0016573,GO:0016740,GO:0016746,GO:0071013	pre mRNA processing factor 17;Smp_074370
SmVG_011637:Smp_075030	0.670152	5e-05	0.000902234	0.457745	1.59384e-07	1.90342e-05	0.664981	1.02294e-06	6.74842e-05		myotrophin;note=predicted by EVM2;note=pfam_scan%3BPfam:PF12796.2%3B%3BE()%3D2.2E-19%3Bscore%3D69.4%3Bque ry 6-90%3Bdescription%3DAnk_2;note=iprscan%3BInterPro:IPR002110 : Ankyrin%3BSMART:SM00248%3B%3Bscore%3D1.3E-6%3Bquery 34-63%3Bdescription%3DAnkyrin;note=iprscan%3BInterPro:IPR002110 : Ankyrin%3BPfam:PF00023%3B%3Bscore%3D8.1E-9%3Bquery 34-66%3Bdescription%3DAnkyrin;Smp_075030
Smp_075350	0.692099	5e-05	0.000902234	0.475773	0.00505455	0.0429232	0.717972	0.00024378	0.00462199		hypothetical protein;note=predicted by EVM2;Smp_075350
Smp_075810	0.537768	0.0003	0.00420641	0.384382	0.00304638	0.0304557	0.57554	0.000787697	0.0107189	GO:0004725,GO:0005515,GO:0006470,GO:0035335	pcd6 interacting protein;Smp_075810
Smp_076300	0.380531	0.00705	0.0493265	0.304272	0.00297441	0.0300524	0.450271	0.00260739	0.0249082	GO:0003677,GO:0003700,GO:0003705,GO:0005634,GO:0006351,GO:0006355,GO:0006357,GO:0043565	forkhead box protein F1;Smp_076300
SmVG_032592:Smp_076620	1.37387	5e-05	0.000902234	0.940643	4.1592e-06	0.000240761	1.41069	2.16337e-09	4.60471e-07		RB1 inducible coiled coil protein 1;Smp_076620
Smp_076630	0.784501	5e-05	0.000902234	0.578728	7.82949e-07	6.61068e-05	0.825055	1.1913e-07	1.1233e-05		nonsense mediated mrna decay protein;Smp_076630.2
SmVG_025663:Smp_077440	0.503437	0.0004	0.00537187	0.367978	2.21028e-05	0.000882516	0.523825	0.000111485	0.0025103		BTB:POZ domain containing protein 9;note=predicted by EVM2;note=pfam_scan%3BPfam:PF00651.26%3B%3BE()%3D4.1E-27%3Bscore%3D94.2%3Bqu ery 38-143%3Bdescription%3DBTB;note=iprscan%3BInterPro:IPR013069 : BTB/POZ%3BPfam:PF00651%3B%3Bscore%3D3.0E-30%3Bquery 36-144%3Bdescription%3DBTB/POZ;note=iprscan%3BInterPro:IPR000210 : BTB/POZ-like%3BSMART:SM00225%3B%3Bscore%3D8.3E-23%3Bquery 46-144%3Bdescription%3DB…
Smp_077540	0.398229	0.00575	0.0424958	0.26954	0.00122807	0.0163611	0.39095	0.002266	0.0225827	GO:0005515	FAS associated factor 1;Smp_077540
Smp_077850	0.514966	0.0003	0.00420641	0.341162	0.00167431	0.0205888	0.511323	0.00102439	0.0129553		actin;Smp_077850
Smp_077880	1.18672	5e-05	0.000902234	0.882652	0.00318383	0.0314024	1.24032	6.40922e-05	0.00164783	GO:0005509,GO:0005544	annexin;Smp_077880
Smp_078050	0.479083	0.00135	0.0141353	0.306163	0.000187862	0.00447091	0.449045	0.000468224	0.00736685	GO:0003779,GO:0005856,GO:0030036	Actin binding protein;Smp_078050
SmVG_032592:Smp_078160	1.37387	5e-05	0.000902234	0.940643	4.1592e-06	0.000240761	1.41069	2.16337e-09	4.60471e-07		RB1 inducible coiled coil protein 1;Smp_078160
Smp_078550	0.456031	0.002	0.0191993	0.313843	0.00312977	0.0310076	0.465659	0.00232126	0.0230715	GO:0003676,GO:0005622,GO:0008270,GO:0046872	zinc finger protein Xfin;Smp_078550
Smp_080370	0.615314	0.0001	0.00166434	0.461571	0.00554088	0.046079	0.659122	0.000669074	0.00956763	GO:0003700,GO:0006355,GO:0043565	hypothetical protein;Smp_080370
SmVG_001391:Smp_081900	0.600701	0.00045	0.0059	0.40469	0.00203189	0.0233404	0.602704	0.000591965	0.00876372		hypothetical protein;Smp_081900.2
SmVG_001391:Smp_081900.2	0.600701	0.00045	0.0059	0.40469	0.00203189	0.0233404	0.602704	0.000591965	0.00876372		hypothetical protein;Smp_081900.2
Smp_082280	0.438851	0.00275	0.0245166	0.310024	0.000194139	0.00458805	0.450678	0.00121536	0.0146432	GO:0000166,GO:0003676,GO:0003677,GO:0003723	RNA binding motif single stranded interacting;Smp_082280
Smp_085380	1.65702	5e-05	0.000902234	1.09788	0.000148181	0.00379207	1.69519	6.8436e-08	7.14839e-06	GO:0004842,GO:0005515,GO:0005827,GO:0031463,GO:0032465,GO:0035853,GO:0042787	kelch ECH associated protein 1 like;Smp_085380
Smp_085790	0.578913	0.00215	0.0202505	0.328162	0.00244519	0.0263096	0.466604	0.00368748	0.0316098		hypothetical protein;Smp_085790
Smp_085910	0.45516	0.0019	0.0184929	0.316929	0.00400558	0.0366445	0.473292	0.00238637	0.0235522	GO:0003677,GO:0003700,GO:0005515,GO:0005622,GO:0005634,GO:0005667,GO:0005737,GO:0006351,GO:0006355,GO:0007179	smad family member 2;Smp_085910
SmVG_008075:Smp_086270	0.435882	0.0026	0.0234581	0.287277	0.000384443	0.00739648	0.409118	0.00105494	0.0132744		forkhead box protein J2;Smp_086270
Smp_087520	0.508519	0.0013	0.01368	0.330767	0.000142395	0.00367236	0.480189	0.000552901	0.00831637	GO:0003677,GO:0006352	TATA box binding protein factor 2;Smp_087520
Smp_087580	0.681955	0.0001	0.00166434	0.485085	0.000299743	0.00624748	0.699367	4.49197e-05	0.00123897	GO:0005515	programmed cell death 6 interacting protein;note=predicted by EVM2;note=pfam_scan%3BPfam:PF03097.13%3B%3BE()%3D4.4E-42%3Bscore%3D144.0%3Bq uery 3-258%3Bdescription%3DBRO1;note=pfam_scan%3BPfam:PF13949.1%3B%3BE()%3D2.9E-45%3Bscore%3D154.3%3Bqu ery 386-675%3Bdescription%3DALIX_LYPXL_bnd;note=iprscan%3BInterPro:IPR004328 : BRO1%3BPfam:PF03097%3B%3Bscore%3D7.2E-13%3Bquery 2-354%3Bdescription%3DBRO1;S…
Smp_088550	0.746356	5e-05	0.000902234	0.516011	1.75175e-07	2.05498e-05	0.752041	4.38641e-07	3.29887e-05	GO:0000166,GO:0003676,GO:0003723,GO:0006397,GO:0008270,GO:0046872	RNA binding protein;Smp_088550
Smp_088950	0.518807	0.0003	0.00420641	0.357244	2.1269e-05	0.000854368	0.520385	7.27758e-05	0.0018004	GO:0000166,GO:0005524	Hypoxia up regulated protein 1;note=predicted by EVM2;note=pfam_scan%3BPfam:PF00012.15%3B%3BE()%3D1.9E-67%3Bscore%3D227.4%3Bq uery 3-406%3Bdescription%3DHSP70;note=iprscan%3BInterPro:IPR013126 : Heat shock protein 70%3BPfam:PF00012%3B%3Bscore%3D2.3E-19%3Bquery 246-398%3Bdescription%3DHeat shock protein 70;Smp_088950
Smp_090030	0.694384	5e-05	0.000902234	0.475763	0.00287721	0.0293839	0.716301	0.000411271	0.00674483	GO:0005488	rRNA processing protein Nop9;Smp_090030
Smp_090140	0.495503	0.00065	0.00789168	0.360977	1.7766e-05	0.000742922	0.525361	7.11944e-05	0.00176904		Ftz F1 interacting protein;Smp_090140
Smp_090370	0.455735	0.0058	0.0426552	0.330926	0.000311314	0.00641802	0.473874	0.00151511	0.0171433	GO:0005643	nucleoporin 50 kDa;Smp_090370
Smp_090450	0.424186	0.00375	0.0310098	0.297479	0.000541377	0.00944275	0.431403	0.00188733	0.0198796	GO:0005515	Host cell factor (dHcf) (Contains: HCF;Smp_090450
Smp_090520	0.907849	5e-05	0.000902234	0.54945	2.32331e-07	2.4837e-05	0.797581	5.04124e-06	0.000248341	GO:0003824,GO:0004731,GO:0005737,GO:0006139,GO:0009116,GO:0016740,GO:0016757,GO:0043101	purine nucleoside phosphorylase;Smp_090520
Smp_090890	0.792333	5e-05	0.000902234	0.546301	0.000504015	0.00899223	0.819803	1.86809e-05	0.000650431	GO:0004672,GO:0004674,GO:0005524,GO:0005737,GO:0006468,GO:0016301,GO:0016310,GO:0016740,GO:0016772,GO:0046777	proto oncogene serine:threonine protein kinase;Smp_090890
SmVG_006652:Smp_091810	0.720417	5e-05	0.000902234	0.488646	0.000121813	0.00325556	0.713772	1.49045e-05	0.000544135		Nuclear pore complex protein Nup153;Smp_091810
Smp_092150	0.730161	0.0001	0.00166434	0.507678	0.00343689	0.0329425	0.750061	0.00060496	0.00893266	GO:0016020,GO:0016021	hypothetical protein;Smp_092150
Smp_092320	0.540275	0.0003	0.00420641	0.390892	0.00264309	0.027807	0.569364	0.00138708	0.016232	GO:0006368,GO:0008023	RNA polymerase II elongation factor ELL;Smp_092320
Smp_092390	0.944586	0.0001	0.00166434	0.598375	4.13387e-06	0.000240344	0.882428	7.83745e-05	0.00190548		N acetylglucosamine kinase;Smp_092390
Smp_092950	0.634159	5e-05	0.000902234	0.459474	0.0019716	0.0228458	0.689159	0.000119285	0.00264371	GO:0016020,GO:0016021	protein osteopotentia;Smp_092950
SmVG_032331:Smp_093160	0.551699	0.00015	0.00238321	0.386342	0.00606231	0.0489516	0.576346	0.00110925	0.0136969		STARP antigen;Smp_093160
Smp_094060	0.41913	0.00335	0.0285103	0.282154	0.000572976	0.00971015	0.407235	0.0022137	0.0222971	GO:0000166,GO:0000287,GO:0003723,GO:0004812,GO:0004826,GO:0005524,GO:0005737,GO:0006432,GO:0009328,GO:0016874	phenylalanyl tRNA synthetase beta chain;Smp_094060
SmVG_034269:Smp_094320	0.44363	0.00235	0.0215732	0.301363	0.000200711	0.00469247	0.443077	0.000771305	0.0105596		hypothetical protein;Smp_094320
Smp_094500	0.65225	5e-05	0.000902234	0.428571	0.0042852	0.0384334	0.637955	0.000432909	0.00697664	GO:0008812,GO:0016491,GO:0016614,GO:0050660,GO:0055114	choline dehydrogenase%2C mitochondrial;Smp_094500
Smp_094760	0.439231	0.00405	0.0330226	0.311997	0.000300298	0.00624921	0.455972	0.00061294	0.00898717	GO:0000166,GO:0004672,GO:0004674,GO:0005524,GO:0006468,GO:0016301,GO:0016310,GO:0016772	cyclin dependent kinase 9;Smp_094760
Smp_094930	1.8794	5e-05	0.000902234	1.25639	2.09779e-05	0.000847815	1.91647	1.02112e-07	9.93043e-06	GO:0003676,GO:0005622,GO:0008270,GO:0046872	early growth response protein 1;Smp_094930
Smp_096240	0.509366	0.00275	0.0245166	0.323386	0.00337119	0.0325718	0.491416	0.00174324	0.0187469	GO:0000122,GO:0000977,GO:0003677,GO:0003682,GO:0003712,GO:0005515,GO:0005634,GO:0008270,GO:0042393	zinc finger MYND domain containing protein 11;Smp_096240
Smp_097020	0.51732	0.00045	0.0059	0.362461	0.000854104	0.0128077	0.527598	0.000427716	0.00692261	GO:0005515	F box:LRR repeat protein 2;Smp_097020
SmVG_012225:Smp_097110	0.649547	5e-05	0.000902234	0.437769	0.00041488	0.00778987	0.6517	0.000171157	0.00350023		bromodomain and PHD finger containing protein 1;Smp_097110
Smp_097790	0.708973	0.00015	0.00238321	0.528917	6.51364e-08	9.81191e-06	0.755011	4.25361e-06	0.000215179	GO:0005622,GO:0007030,GO:0043001	hypothetical protein;Smp_097790
Smp_099150	0.652303	5e-05	0.000902234	0.445945	0.000331383	0.00676859	0.632119	6.69206e-05	0.00168889	GO:0005515,GO:0005543	Pleckstrin protein domain containing family;Smp_099150
Smp_099930	0.490199	0.00055	0.00693409	0.31817	0.000103072	0.00288959	0.461204	0.000190517	0.00379052	GO:0005515,GO:0031146,GO:0046983	f box:wd repeat containing protein 11;Smp_099930
Smp_101280	0.390036	0.00595	0.0434238	0.279779	0.000569348	0.00968841	0.402148	0.00350412	0.030473	GO:0005086,GO:0005488,GO:0005802,GO:0016192,GO:0032012,GO:0043547	golgi specific brefeldin a resistance guanine;Smp_101280
Smp_101370	0.604143	5e-05	0.000902234	0.414588	3.92988e-07	3.80251e-05	0.600741	4.31489e-06	0.000216122	GO:0003677,GO:0003682,GO:0005634	mesoderm induction early response protein 1;Smp_101370
Smp_101820	0.486356	0.00335	0.0285103	0.325007	0.00220993	0.0246382	0.48228	0.00611731	0.0448696	GO:0003676,GO:0003723,GO:0005634,GO:0006396,GO:0019013,GO:0030529	lupus la ribonucleoprotein;Smp_101820
SmVG_023347:Smp_102240	0.509202	0.00225	0.0208557	0.341807	0.000170596	0.00417237	0.492012	0.000426161	0.00692261		regulator of nonsense transcripts 3A;Smp_102240
Smp_102410	0.508415	0.0005	0.00638032	0.341397	0.00267655	0.0280699	0.506518	0.0010213	0.0129308		hypothetical protein;Smp_102410
Smp_103540	0.589651	0.0001	0.00166434	0.405656	2.56863e-06	0.000167185	0.590947	2.33349e-05	0.000765236	GO:0046983	transcription factor AP 4;Smp_103540
Smp_109340	1.19454	0.00015	0.00238321	0.988276	0.00359435	0.0339364	1.18969	0.000743895	0.0102968		hypothetical protein;Smp_109340
SmVG_001296:Smp_118230	0.413527	0.005	0.0387814	0.2507	0.00211045	0.0239933	0.364401	0.00561624	0.0425517		DNA damage inducible protein ddi1;Smp_118230
Smp_119310	0.441349	0.00215	0.0202505	0.315768	0.000454815	0.00834726	0.455385	0.00115755	0.0141043	GO:0000166,GO:0000502,GO:0005524,GO:0005737,GO:0006508,GO:0008233,GO:0008540,GO:0016787,GO:0017025,GO:0017111,GO:0030163,GO:0030433,GO:0031595,GO:0031597,GO:0036402,GO:0045899,GO:1901800	Tat binding protein 10;Smp_119310
Smp_121940	1.01786	5e-05	0.000902234	0.649835	0.00182832	0.0217365	0.993157	2.71465e-05	0.00085542	GO:0005856	FERM domain containing protein 5;Smp_121940
Smp_122340	0.518046	0.00175	0.0173546	0.347602	0.00036316	0.00718515	0.509055	0.00166376	0.0182774	GO:0004842,GO:0005515,GO:0016567,GO:0031463	kelch protein 18;Smp_122340
Smp_122830	0.653777	5e-05	0.000902234	0.458636	0.000520136	0.00916878	0.68419	7.18661e-05	0.0017818	GO:0010494,GO:0010603,GO:0016020,GO:0016021,GO:0034063,GO:0044822	Ataxin 2%2C N terminal%2Cdomain containing protein;note=predicted by EVM2;note=pfam_scan%3BPfam:PF06741.8%3B%3BE()%3D3.7E-12%3Bscore%3D46.0%3Bque ry 499-567%3Bdescription%3DLsmAD;note=pfam_scan%3BPfam:PF14438.1%3B%3BE()%3D3.8E-8%3Bscore%3D33.6%3Bquer y 368-467%3Bdescription%3DSM-ATX;note=iprscan%3BInterPro:IPR009604 : Ataxin-2%2C N-terminal%3BPfam:PF06741%3B%3Bscore%3D7.0E-14%3Bquery 499-567%3Bde…
Smp_123000	1.20648	5e-05	0.000902234	0.803846	0.00200815	0.023168	1.25036	9.44518e-06	0.000391732	GO:0000166,GO:0005634,GO:0046332	ski oncogene;Smp_123000
Smp_123210	0.55173	0.0008	0.00933511	0.359212	9.6271e-05	0.00275036	0.52623	0.000454079	0.00721474	GO:0016311,GO:0016791	Myotubularin protein 9;Smp_123210
Smp_123260	1.87289	5e-05	0.000902234	1.21292	7.66596e-05	0.00232009	1.82763	2.12983e-08	2.82666e-06	GO:0005515,GO:0008270,GO:0046872	AN1 type zinc finger and ubiquitin;Smp_123260
Smp_123390	0.504133	0.00265	0.0238477	0.343967	0.00030088	0.00625152	0.49622	0.00170337	0.0184944	GO:0005515,GO:0005622,GO:0008270,GO:0046872	zinc finger protein ubi d4;Smp_123390
Smp_123420	0.53149	0.00095	0.0106705	0.380393	1.19433e-05	0.000549721	0.559232	8.05711e-05	0.0019463	GO:0003677,GO:0003700,GO:0004871,GO:0005634,GO:0005667,GO:0005737,GO:0006351,GO:0006355,GO:0007165,GO:0046983	aryl hydrocarbon receptor nuclear translocator;Smp_123420
Smp_123500	0.528969	0.00105	0.0115467	0.369986	0.000851965	0.0128046	0.543713	0.000895549	0.0118437	GO:0000166,GO:0003676,GO:0004004,GO:0004386,GO:0005524,GO:0005730,GO:0005737,GO:0006396,GO:0008026,GO:0016787,GO:0017111,GO:0044822	ATP dependent RNA helicase DHX37;Smp_123500
Smp_123810	0.859844	5e-05	0.000902234	0.615493	0.00224612	0.0249428	0.941365	0.000600552	0.0088792		interferon regulatory factor 2 binding protein;Smp_123810
SmVG_000174:Smp_123960	0.883249	5e-05	0.000902234	0.607224	0.00372597	0.0346717	0.926646	8.33789e-05	0.00199702		hypothetical protein;note=predicted by EVM2;note=tmhmm%3B%3Bquery 1-4266%3B;note=%3Bquery 4229-4266%3B;note=%3Bquery 4206-4228%3B;note=%3Bquery 1-4205%3B;Smp_123960
Smp_124030	1.21471	5e-05	0.000902234	0.843759	1.25704e-06	9.63199e-05	1.22506	1.73375e-09	3.83498e-07		hypothetical protein;Smp_124030
Smp_124060	1.4556	5e-05	0.000902234	0.963663	5.85097e-05	0.00189172	1.37243	4.32973e-06	0.000216122	GO:0005576	venom allergen-like (VAL) 13 protein;Smp_124060
SmVG_008911:Smp_124440	0.442286	0.0028	0.0248778	0.297186	0.00184612	0.0218841	0.441059	0.00212659	0.0217301		glycerol kinase 5;Smp_124440
Smp_124780	0.401078	0.00555	0.0415735	0.292651	0.000343598	0.00693837	0.418616	0.00168357	0.018406	GO:0003677,GO:0005622,GO:0005634,GO:0006357,GO:0044212	AT rich interactive domain containing protein;Smp_124780
Smp_124850	0.596634	5e-05	0.000902234	0.343457	0.000961401	0.0138208	0.573902	0.000214824	0.00416397	GO:0000166,GO:0004672,GO:0004713,GO:0004715,GO:0005102,GO:0005515,GO:0005524,GO:0005543,GO:0006468,GO:0007169,GO:0016301,GO:0016310,GO:0016740,GO:0016772,GO:0030154,GO:0031234,GO:0035556,GO:0038083,GO:0042127,GO:0045087	tyrosine protein kinase Btk29A;Smp_124850
Smp_124990	0.690447	5e-05	0.000902234	0.540435	0.0031198	0.0309551	0.762978	0.000508908	0.00782151	GO:0000166,GO:0003924,GO:0005525,GO:0005622,GO:0006184,GO:0007165,GO:0007264,GO:0016020	ras protein family 2 like;Smp_124990
Smp_125050	0.511566	0.0007	0.0084016	0.344109	0.00321055	0.0315954	0.508483	0.00118093	0.0143248		hepatoma derived growth factor protein;Smp_125050
SmVG_023347:Smp_125540	0.509202	0.00225	0.0208557	0.341807	0.000170596	0.00417237	0.492012	0.000426161	0.00692261		hUPF3A;note=predicted by EVM2;Smp_125540
SmVG_000560:Smp_125800	0.476779	0.001	0.0111368	0.301123	0.00175415	0.0211199	0.446286	0.00284715	0.0264614		26S proteasome non ATPase regulatory subunit;Smp_125800
SmVG_000560:Smp_125810	0.476779	0.001	0.0111368	0.301123	0.00175415	0.0211199	0.446286	0.00284715	0.0264614		zinc finger protein 112;Smp_125810
Smp_125890	1.22571	5e-05	0.000902234	0.776292	1.35502e-06	0.000102671	1.11693	2.65064e-08	3.437e-06	GO:0000719,GO:0003904,GO:0003913,GO:0006281,GO:0016829	dna photolyase;Smp_125890
Smp_126290	1.43406	5e-05	0.000902234	1.02162	0.000425473	0.0079507	1.49836	6.47837e-06	0.000301994		hypothetical protein;Smp_126290
Smp_127080	0.525159	0.0023	0.0212629	0.378148	0.000455785	0.00834726	0.559311	0.00237131	0.0234245		hypothetical protein;Smp_127080
Smp_127310	0.674954	5e-05	0.000902234	0.468129	0.00374247	0.0347897	0.704125	0.000399467	0.00665159	GO:0001588,GO:0001963,GO:0004871,GO:0004930,GO:0007165,GO:0007186,GO:0016020,GO:0016021,GO:0035240	biogenic amine (dopamine) receptor%2C putative;Smp_127310
Smp_127380	0.395116	0.00495	0.0385931	0.260543	0.00155798	0.0195389	0.380825	0.00354104	0.030728		trafficking kinesin binding protein 1;Smp_127380
Smp_127430	0.671203	5e-05	0.000902234	0.470398	1.18383e-08	2.30778e-06	0.682913	1.03371e-07	9.96687e-06		hypothetical protein;Smp_127430
SmVG_023527:Smp_128370	0.735727	5e-05	0.000902234	0.491806	3.8879e-06	0.000231112	0.722951	7.06049e-06	0.000319528		glutamate synthase;Smp_128370
SmVG_023527:Smp_128380	0.735727	5e-05	0.000902234	0.491806	3.8879e-06	0.000231112	0.722951	7.06049e-06	0.000319528		glutamate synthase;Smp_128380
Smp_128420	0.610725	5e-05	0.000902234	0.416323	0.000392086	0.00749999	0.6121	0.000136327	0.00290171	GO:0003723,GO:0006397,GO:0016070,GO:0035145	protein casc3;Smp_128420
Smp_128670	0.626624	0.0001	0.00166434	0.392122	2.97153e-05	0.00111905	0.52428	0.000654409	0.00939235	GO:0004672,GO:0005524,GO:0006468,GO:0016301,GO:0016310,GO:0016772	dual specificity testis specific protein kinase;Smp_128670
Smp_129050	0.445175	0.00265	0.0238477	0.294043	0.00606402	0.0489516	0.427543	0.00687326	0.0485214	GO:0000166,GO:0003924,GO:0005515,GO:0005525,GO:0005543,GO:0006184	dynamin 1;Smp_129050
Smp_129170	0.720468	5e-05	0.000902234	0.500817	0.00322563	0.0316968	0.763654	0.000181336	0.00367922	GO:0004672,GO:0004674,GO:0005524,GO:0006468,GO:0016301,GO:0016310,GO:0016772	dual specificity;Smp_129170
Smp_129320	0.550528	0.0005	0.00638032	0.393374	2.31183e-06	0.000153228	0.568581	3.69809e-05	0.00106696	GO:0003677,GO:0003682,GO:0051301	cell division cycle 5 protein;Smp_129320
Smp_129430	0.509564	0.0002	0.00303526	0.354371	0.00194544	0.0226416	0.525969	0.00090882	0.0119076	GO:0003677,GO:0005634,GO:0006351,GO:0006355,GO:0046983	myocyte specific enhancer factor 2a;Smp_129430
SmVG_012311:Smp_129510	1.61306	5e-05	0.000902234	1.10876	9.98288e-08	1.41873e-05	1.63287	5.11452e-11	2.13692e-08		metallophosphoesterase domain containing protein;Smp_129510
Smp_129580	0.428494	0.00355	0.0296596	0.293223	0.00515733	0.0435497	0.431604	0.00307625	0.0278964	GO:0005794,GO:0016020,GO:0016021	hypothetical protein;Smp_129580
Smp_129720	0.498151	0.00285	0.0252154	0.345159	0.0003791	0.00731883	0.504283	0.000966333	0.0124159	GO:0000166,GO:0003676,GO:0003723	Poly U binding splicing factor half pint;Smp_129720
Smp_130330	0.71806	5e-05	0.000902234	0.501828	1.49113e-06	0.000112309	0.726794	2.79137e-05	0.000874707		hypothetical protein;Smp_130330
Smp_130370	1.60153	5e-05	0.000902234	1.06322	2.98917e-05	0.00111933	1.6023	1.08152e-06	7.0934e-05	GO:0006629,GO:0006631,GO:0006633,GO:0016020,GO:0016021,GO:0016740	elongation of very long chain fatty acids;Smp_130370
Smp_130530	0.808251	5e-05	0.000902234	0.547546	0.0023199	0.0254997	0.818478	6.45632e-05	0.00165505	GO:0000132,GO:0000776,GO:0005813,GO:0005871,GO:0007020,GO:0007059,GO:0007100,GO:0008017,GO:0016477,GO:0047496,GO:0051303,GO:0051642	hypothetical protein;Smp_130530
Smp_130690	0.770387	5e-05	0.000902234	0.558087	6.99864e-05	0.00215253	0.834692	2.26993e-06	0.000129985	GO:0016020,GO:0016021	zinc finger SWIM domain containing protein 5;Smp_130690
Smp_131160	0.763311	5e-05	0.000902234	0.519801	0.00019912	0.0046635	0.767438	2.55579e-05	0.000812166		hypothetical protein;note=predicted by EVM2;Smp_131160
Smp_131650	0.438015	0.00225	0.0208557	0.305793	0.00113906	0.0154865	0.44331	0.00204281	0.0210648		telomerase binding protein EST1A;Smp_131650
Smp_131820	1.1012	5e-05	0.000902234	0.715367	0.00370765	0.034563	1.12526	3.59757e-05	0.00105023		hypothetical protein;Smp_131820
Smp_131990	0.87527	5e-05	0.000902234	0.59754	0.000341721	0.006937	0.901097	7.16641e-06	0.00032081	GO:0005515,GO:0007050	Growth arrest specific protein 2 3;Smp_131990
Smp_132020	0.458523	0.0019	0.0184929	0.32775	0.00057547	0.00973014	0.476464	0.00076744	0.0105285	GO:0005515,GO:0010997,GO:0050790,GO:0051301,GO:0097027	cell division cycle 20 protein 1 cofactor;Smp_132020
Smp_132050	0.429766	0.00315	0.0273852	0.281986	0.000498776	0.00891075	0.415537	0.00287032	0.0265846	GO:0005515	ran binding protein 9;Smp_132050
Smp_132180	0.775602	0.0007	0.0084016	0.53721	0.000553068	0.00955769	0.784417	1.15523e-05	0.00044784		hypothetical protein;note=predicted by EVM2;Smp_132180
Smp_132200	1.27685	5e-05	0.000902234	0.844271	0.000694202	0.0111005	1.29378	2.30065e-06	0.000131079	GO:0000164,GO:0005515,GO:0046579	leucine rich repeat protein soc 2;Smp_132200
Smp_132210	1.14476	5e-05	0.000902234	0.799359	2.90451e-05	0.00110321	1.14017	1.31534e-07	1.21625e-05	GO:0004842,GO:0005515,GO:0005634,GO:0006511,GO:0016567,GO:0019005	f box only protein 32;Smp_132210
Smp_132770	0.503222	0.0012	0.0127555	0.298866	0.000315788	0.00648	0.431333	0.000438874	0.00706269	GO:0000151,GO:0000209,GO:0004842,GO:0005515,GO:0005737,GO:0008270,GO:0016020,GO:0016021,GO:0016567,GO:0031624,GO:0032436,GO:0042787,GO:0046872,GO:0061630	E3 ubiquitin protein ligase RNF19;Smp_132770
SmVG_024998:Smp_132850	0.659415	5e-05	0.000902234	0.405719	0.00103378	0.0145321	0.605677	0.000297395	0.00532526		1 acylglycerophosphocholine O acyltransferase;Smp_132850.2
SmVG_024998:Smp_132850.2	0.659415	5e-05	0.000902234	0.405719	0.00103378	0.0145321	0.605677	0.000297395	0.00532526		1 acylglycerophosphocholine O acyltransferase;Smp_132850.2
Smp_133310	1.02314	5e-05	0.000902234	0.725228	0.00455776	0.0400914	1.03178	0.000121827	0.00267901		hypothetical protein;note=predicted by EVM2;Smp_133310
SmVG_023304:Smp_133520	1.22783	5e-05	0.000902234	0.831892	0.000156455	0.00392378	1.26596	1.59354e-05	0.000578028		forkhead box protein j1;Smp_133520
SmVG_009105:Smp_133640	0.79967	5e-05	0.000902234	0.503915	0.000167644	0.00412298	0.748087	1.39363e-05	0.00051496		hypothetical protein;Smp_133640
SmVG_009105:Smp_133650	0.79967	5e-05	0.000902234	0.503915	0.000167644	0.00412298	0.748087	1.39363e-05	0.00051496		hypothetical protein;note=pfam_scan%3BPfam:PF01221.13%3B%3BE()%3D3.0E-8%3Bscore%3D33.4%3Bque ry 99-173%3Bdescription%3DDynein_light;Smp_133650
Smp_133770	2.41451	5e-05	0.000902234	1.70177	4.71053e-05	0.00160521	2.4039	1.09759e-07	1.04931e-05	GO:0003824,GO:0004356,GO:0006807	lengsin;Smp_133770
Smp_133830	1.40502	5e-05	0.000902234	1.03238	0.00139955	0.0180472	1.42552	1.7278e-05	0.000612934		hypothetical protein;Smp_133830
SmVG_023199:Smp_134160	0.652176	5e-05	0.000902234	0.440015	4.16517e-05	0.00146067	0.643733	3.80269e-05	0.00108603		sulfate transporter;note=pfam_scan%3BPfam:PF01740.16%3B%3BE()%3D1.5E-6%3Bscore%3D27.5%3Bque ry 38-224%3Bdescription%3DSTAS;Smp_134160
Smp_134290	0.531323	0.0005	0.00638032	0.362577	0.000147543	0.00378304	0.525083	0.000284166	0.00514555	GO:0005509	ralbp1 associated eps domain containing protein;Smp_134290
Smp_134580	0.662504	5e-05	0.000902234	0.46189	0.00245969	0.026348	0.699373	0.000183962	0.00369924	GO:0016020,GO:0016021	hypothetical protein;note=predicted by EVM2;note=tmhmm%3B%3Bquery 1-377%3B;note=%3Bquery 297-377%3B;note=%3Bquery 274-296%3B;note=%3Bquery 1-273%3B;Smp_134580
Smp_134780	0.479802	0.00125	0.0132334	0.328552	0.00278495	0.028731	0.489376	0.00171001	0.018537	GO:0005515,GO:0008270,GO:0046872	RING finger protein 103;Smp_134780
Smp_134870	2.14249	5e-05	0.000902234	1.46612	0.000140306	0.0036326	2.16645	6.30288e-08	6.64512e-06	GO:0003676,GO:0005622,GO:0008270,GO:0046872	early growth response protein;Smp_134870
Smp_135120	0.540659	0.00335	0.0285103	0.380043	0.000426445	0.0079507	0.553724	0.00533312	0.0410949	GO:0000463,GO:0005515,GO:0005634,GO:0005654,GO:0005730,GO:0006364,GO:0030687,GO:0042254,GO:0043021,GO:0051726,GO:0070545	ribosome biogenesis protein bop1;Smp_135120
SmVG_008008:Smp_135460	0.987469	5e-05	0.000902234	0.664494	0.00372309	0.0346717	1.02133	6.60502e-05	0.00167441		bifunctional dihydrofolate reductase thymidylate;Smp_135460
Smp_135880	0.465671	0.0013	0.01368	0.336151	0.000898925	0.0132086	0.498193	0.000773196	0.0105726	GO:0016020,GO:0016021	Transmembrane protein 161B;Smp_135880
SmVG_011791:Smp_136370	0.623188	5e-05	0.000902234	0.432439	9.54771e-05	0.00273571	0.633746	4.14098e-05	0.00116786		hypothetical protein;Smp_136370
SmVG_011790:Smp_136380	1.23217	5e-05	0.000902234	0.859138	1.04251e-05	0.000493553	1.27245	1.05168e-08	1.67098e-06		hypothetical protein;Smp_136380.2
SmVG_011790:Smp_136390	1.23217	5e-05	0.000902234	0.859138	1.04251e-05	0.000493553	1.27245	1.05168e-08	1.67098e-06		transmembrane protein 131;note=pfam_scan%3BPfam:PF12371.3%3B%3BE()%3D1.1E-16%3Bscore%3D60.4%3Bque ry 117-187%3Bdescription%3DDUF3651;Smp_136390
Smp_136490	0.474188	0.005	0.0387814	0.32667	0.00496504	0.0424329	0.483899	0.00369716	0.0316687	GO:0031932	target of rapamycin complex 2 subunit MAPKAP1;Smp_136490
Smp_136670	0.53223	0.0007	0.0084016	0.346582	9.12017e-05	0.00264545	0.507947	0.000351274	0.00603155		hypothetical protein;Smp_136670
Smp_136690	1.02286	5e-05	0.000902234	0.68656	0.0028112	0.0288878	1.03904	5.0784e-05	0.00136079	GO:0003990,GO:0004104,GO:0005615,GO:0016787,GO:0052689	acetylcholinesterase;Smp_136690
SmVG_015439:Smp_137110	0.603667	0.0001	0.00166434	0.417221	0.00155519	0.0195224	0.624857	0.000264354	0.00491667		hypothetical protein;Smp_137110
SmVG_015439:Smp_137120	0.603667	0.0001	0.00166434	0.417221	0.00155519	0.0195224	0.624857	0.000264354	0.00491667		hypothetical protein;Smp_137120
SmVG_033013:Smp_137760	0.98179	5e-05	0.000902234	0.681034	0.00126191	0.0166447	1.02146	1.39684e-05	0.00051496		BAH and coiled coil domain containing protein 1;note=tmhmm%3B%3Bquery 1-710%3B;Smp_137760
SmVG_033013:Smp_137770	0.98179	5e-05	0.000902234	0.681034	0.00126191	0.0166447	1.02146	1.39684e-05	0.00051496		BAH domain and coiled coil containing 1;Smp_137770
Smp_137800	0.724127	0.0002	0.00303526	0.503595	0.00340277	0.032689	0.740056	0.00226608	0.0225827	GO:0005524	ATPase family AAA domain containing protein 5;Smp_137800
Smp_137970	0.578716	0.001	0.0111368	0.386918	0.000584068	0.00983787	0.571801	0.00145316	0.0167276	GO:0005515,GO:0008270,GO:0046872	PHD finger protein;Smp_137970
Smp_138210	0.84159	5e-05	0.000902234	0.602136	0.00340305	0.032689	0.920618	6.20662e-05	0.00160958		hypothetical protein;Smp_138210
Smp_138220	0.525416	0.0005	0.00638032	0.372555	8.95022e-05	0.00261331	0.546392	0.000164136	0.00339656	GO:0000932,GO:0003729,GO:0031087,GO:0033962	hypothetical protein;Smp_138220
Smp_138320	0.645736	5e-05	0.000902234	0.45189	0.00409533	0.0371833	0.679946	0.000316304	0.00556678		hypothetical protein;Smp_138320
Smp_138640	0.430548	0.0045	0.0359111	0.266306	0.0017277	0.0208964	0.378141	0.00257057	0.0246943	GO:0070403	NAD dependent deacetylase sirtuin 1;Smp_138640
Smp_138660	0.503993	0.00535	0.0405966	0.418828	1.61656e-05	0.000686829	0.593163	0.000193461	0.00382884	GO:0001676,GO:0004467,GO:0016874	long chain fatty acid coenzyme A ligase;Smp_138660
SmVG_019942:Smp_138860	0.423182	0.0048	0.0377035	0.30283	0.00576617	0.0473583	0.449677	0.00294656	0.0270906		AP 3 complex subunit delta 1;Smp_138860
SmVG_019942:Smp_138870	0.423182	0.0048	0.0377035	0.30283	0.00576617	0.0473583	0.449677	0.00294656	0.0270906		hypothetical protein;Smp_138870
Smp_139020	0.578667	0.00105	0.0115467	0.409511	0.00106435	0.0148049	0.605262	0.000250456	0.00471684	GO:0004672,GO:0005097,GO:0005337,GO:0005524,GO:0005622,GO:0006468,GO:0006810,GO:0008270,GO:0016020,GO:0016021,GO:0016301,GO:0016310,GO:0016772,GO:0032313,GO:0032851,GO:1901642	TBC domain containing protein kinase;Smp_139020
Smp_139140	3.01827	5e-05	0.000902234	1.92893	6.8783e-08	1.02448e-05	2.92911	4.85321e-12	2.73745e-09		hypothetical protein;Smp_139140
Smp_139910	0.793416	5e-05	0.000902234	0.489406	0.00144358	0.018489	0.705709	0.000137741	0.00292214		Zinc finger CCCH domain containing protein 10;note=predicted by EVM2;Smp_139910
SmVG_022153:Smp_140020	0.584584	0.0001	0.00166434	0.377569	0.000393691	0.00750902	0.560333	0.000326258	0.00571509		hypothetical protein;note=predicted by EVM2;Smp_140020
Smp_140420	0.414538	0.0036	0.0300295	0.293703	0.000779569	0.0119745	0.429264	0.00231355	0.0230355	GO:0000956,GO:0008409,GO:0003676,GO:0004527,GO:0005622,GO:0090305	5' 3' exoribonuclease 1;Smp_140420
Smp_140520	0.578921	5e-05	0.000902234	0.410036	0.000552981	0.00955769	0.594576	0.000129763	0.00278831	GO:0005515	ankyrin repeat domain containing protein 50;note=pfam_scan%3BPfam:PF12796.2%3B%3BE()%3D6.4E-7%3Bscore%3D29.5%3Bquer y 1023-1075%3Bdescription%3DAnk_2;note=pfam_scan%3BPfam:PF12796.2%3B%3BE()%3D1.8E-11%3Bscore%3D44.0%3Bque ry 1322-1383%3Bdescription%3DAnk_2;note=pfam_scan%3BPfam:PF12796.2%3B%3BE()%3D1.8E-8%3Bscore%3D34.4%3Bquer y 801-857%3Bdescription%3DAnk_2;note=pfam_scan%3BPfam:PF12796.2%3B%3BE…
Smp_140690	0.567206	0.0021	0.0199405	0.363684	0.000406389	0.00767393	0.53166	0.00199301	0.0206332	GO:0001054,GO:0003677,GO:0003899,GO:0005634,GO:0005736,GO:0006351,GO:0006360,GO:0032549	DNA directed RNA polymerase I subunit RPA2;Smp_140690
Smp_140700	0.475954	0.0009	0.0101961	0.340993	2.50467e-05	0.000975936	0.496927	0.000131789	0.00282109	GO:0000165,GO:0000166,GO:0004672,GO:0004674,GO:0004707,GO:0005524,GO:0005622,GO:0006468,GO:0016301,GO:0016310,GO:0016740,GO:0016772	Loss of InTestine family member (lit 1);Smp_140700
Smp_140760	0.493452	0.0015	0.0152942	0.330475	0.000152027	0.0038533	0.476819	0.000866396	0.0115257		hypothetical protein;note=predicted by EVM2;Smp_140760
Smp_141120	0.75855	5e-05	0.000902234	0.507325	0.00230953	0.0254278	0.762966	0.00018361	0.00369891	GO:0005622,GO:0008270	hypothetical protein;Smp_141120
Smp_141310	1.13766	5e-05	0.000902234	0.766299	0.00234355	0.0256321	1.18097	0.000212773	0.00413843	GO:0005515,GO:0016020,GO:0016021	neurexin 2 alpha;Smp_141310
Smp_141320	0.82604	5e-05	0.000902234	0.583565	0.000616007	0.0102072	0.85707	3.23961e-05	0.000971968		RILP protein;note=trans_spliced (SO:0000870);note=predicted by EVM2;note=pfam_scan%3BPfam:PF09744.4%3B%3BE()%3D4.0E-11%3Bscore%3D42.8%3Bque ry 7-114%3Bdescription%3DJnk-SapK_ap_N;note=pfam_scan%3BPfam:PF11461.3%3B%3BE()%3D5.5E-8%3Bscore%3D32.7%3Bquer y 340-393%3Bdescription%3DRILP;note=iprscan%3BInterPro:IPR019143 : JNK/Rab-associated protein-1%3BPfam:PF09744%3B%3Bscore%3D3.4E-6%3Bquery 7-131%3Bd…
Smp_141330	0.498538	0.00225	0.0208557	0.350858	0.000353084	0.00704035	0.496512	0.000956862	0.0123364	GO:0000398,GO:0005515,GO:0005686,GO:0030620	u2 small nuclear ribonucleoprotein A';Smp_141330
SmVG_020515:Smp_141440	0.487494	0.00595	0.0434238	0.340065	0.00290217	0.0295478	0.494684	0.00447371	0.036334		protein kinase (Gcn2);Smp_141440
Smp_141580	0.419372	0.00555	0.0415735	0.311107	0.000397735	0.00757525	0.455287	0.00148099	0.0169614	GO:0000166,GO:0004672,GO:0004674,GO:0005524,GO:0005634,GO:0006468,GO:0016301,GO:0016310,GO:0016772	serine:threonine protein kinase tousled;Smp_141580
Smp_141600	0.567564	0.00695	0.048822	0.395884	0.0001809	0.00436795	0.575816	0.000109044	0.00246025		UHRF1 binding protein 1;note=predicted by EVM2;note=pfam_scan%3BPfam:PF12624.2%3B%3BE()%3D1.3E-7%3Bscore%3D31.0%3Bquer y 1-69%3Bdescription%3DChorein_N;Smp_141600
SmVG_023314:Smp_141800	1.12943	5e-05	0.000902234	0.762186	1.62008e-06	0.000118651	1.06099	1.55728e-06	9.75985e-05		oxalate:formate antiporter;Smp_141800
Smp_141890	0.550713	0.00025	0.00364653	0.390889	1.37713e-05	0.000610544	0.559402	3.60286e-05	0.00105023	GO:0004842,GO:0005515,GO:0016567,GO:0031463	kelch protein 3;Smp_141890
Smp_142400	0.673486	5e-05	0.000902234	0.477964	1.92368e-06	0.000132388	0.695768	1.58396e-06	9.81797e-05	GO:0046983	bhlhzip transcription factor bigmax;Smp_142400
Smp_142600	0.795671	5e-05	0.000902234	0.563067	1.01674e-07	1.41873e-05	0.823648	4.71594e-08	5.42863e-06	GO:0000122,GO:0005634	capicua protein;Smp_142600
Smp_142770	0.564281	0.0001	0.00166434	0.37765	4.6652e-05	0.00159386	0.563241	6.8123e-05	0.00171539	GO:0000059,GO:0000060,GO:0005488,GO:0005643,GO:0005737,GO:0006607,GO:0006610,GO:0006886,GO:0008139,GO:0008536,GO:0008565,GO:0031965,GO:0034399	transportin 1;Smp_142770
Smp_142820	0.921797	0.0001	0.00166434	0.644646	0.000129306	0.00342815	0.960091	0.000252121	0.0047324		hypothetical protein;Smp_142820
Smp_143370	0.548301	0.0012	0.0127555	0.369089	3.65752e-05	0.00132833	0.555416	0.000304812	0.0054322	GO:0005515,GO:0019901	protein phosphatase 1 regulatory subunit 12B;note=predicted by EVM2;note=pfam_scan%3BPfam:PF12796.2%3B%3BE()%3D3.5E-18%3Bscore%3D65.5%3Bque ry 48-137%3Bdescription%3DAnk_2;note=pfam_scan%3BPfam:PF12796.2%3B%3BE()%3D1.8E-11%3Bscore%3D44.0%3Bque ry 189-265%3Bdescription%3DAnk_2;note=iprscan%3BInterPro:IPR002110 : Ankyrin%3BPfam:PF00023%3B%3Bscore%3D3.3E-6%3Bquery 236-268%3Bdescription%3DAnkyrin;not…
Smp_143380	0.646272	5e-05	0.000902234	0.42835	1.90732e-07	2.19856e-05	0.621427	7.69697e-07	5.29164e-05	GO:0003697,GO:0005524,GO:0006298,GO:0016887,GO:0030983,GO:0032300,GO:0032389	mismatch repair endonuclease PMS2;Smp_143380
Smp_143920	0.655293	5e-05	0.000902234	0.455084	8.9288e-05	0.00261281	0.675174	8.16658e-05	0.0019604	GO:0016180,GO:0032039	integrator complex subunit 9;Smp_143920
Smp_144090	0.752925	5e-05	0.000902234	0.524925	2.19642e-07	2.3978e-05	0.754515	1.0733e-05	0.000429101	GO:0006368,GO:0016570,GO:0016593	hyperparathyroidism;Smp_144090
Smp_144520	0.535635	0.0008	0.00933511	0.365072	0.00463929	0.040593	0.54325	0.00133301	0.0157259	GO:0001104,GO:0006357,GO:0016592	Mediator of RNA polymerase II transcription;Smp_144520
Smp_144700	0.89224	5e-05	0.000902234	0.605222	1.05973e-05	0.00049815	0.883867	2.74719e-07	2.1549e-05	GO:0016301,GO:0016310	5' AMP activated protein kinase subunit gamma;Smp_144700
Smp_144990	0.473073	0.0012	0.0127555	0.321489	6.94819e-05	0.00215253	0.468321	0.000506033	0.00778793	GO:0005515	protein lin 10;Smp_144990
Smp_145180	0.548532	0.0004	0.00537187	0.393761	3.92498e-05	0.00140242	0.577003	7.0366e-05	0.00175232	GO:0003677,GO:0008270	rab5 GDP:GTP exchange factor;Smp_145180
Smp_145350	0.597941	0.0006	0.00737845	0.39796	0.00368351	0.0344349	0.590749	0.000740887	0.0102804	GO:0005737,GO:0006511,GO:0016567,GO:0016881,GO:0031625,GO:0061630	ubiquitin conjugating enzyme E2 H;Smp_145350
SmVG_018875:Smp_145660	0.510641	0.0055	0.0413465	0.339075	0.000364718	0.00720523	0.502579	0.000695828	0.00983664		hypothetical protein;note=tmhmm%3B%3Bquery 1-82%3B;Smp_145660
Smp_145680	0.992248	5e-05	0.000902234	0.678636	0.00517862	0.043669	1.04268	8.45127e-05	0.00200713	GO:0005515,GO:0005543	hypothetical protein;Smp_145680
Smp_145830	0.57718	0.0001	0.00166434	0.402441	3.51643e-06	0.0002115	0.581358	3.13082e-05	0.000957149		serine rich repeat protein;Smp_145830
Smp_145870	0.520564	0.0009	0.0101961	0.329664	0.00395815	0.0363613	0.446934	0.00255064	0.0245719	GO:0016787	abhydrolase domain containing protein 4;Smp_145870
SmVG_034269:Smp_146450	0.44363	0.00235	0.0215732	0.301363	0.000200711	0.00469247	0.443077	0.000771305	0.0105596		hypothetical protein;note=tmhmm%3B%3Bquery 1-575%3B;note=%3Bquery 1-65%3B;note=%3Bquery 134-511%3B;note=%3Bquery 66-88%3B;note=%3Bquery 111-133%3B;note=%3Bquery 512-534%3B;note=%3Bquery 89-110%3B;note=%3Bquery 535-575%3B;Smp_146450
Smp_147140	0.561528	5e-05	0.000902234	0.372888	0.00353624	0.0336031	0.576077	0.000394417	0.00661133	GO:0016020,GO:0016021	transient receptor potential cation channel;Smp_147140
Smp_147150	0.544486	0.0002	0.00303526	0.388946	0.000114902	0.00310845	0.580518	0.000120771	0.00266098	GO:0000166,GO:0003676,GO:0005622,GO:0005634,GO:0008270,GO:0019013,GO:0030529,GO:0044822,GO:0046872	heterogeneous nuclear ribonucleoprotein C;Smp_147150
Smp_147920	0.470009	0.00105	0.0115467	0.322554	0.000881667	0.0130619	0.47712	0.00123702	0.0148503	GO:0004221,GO:0004843,GO:0005622,GO:0005737,GO:0006511,GO:0016579,GO:0016787,GO:0036459	ubiquitin carboxyl terminal hydrolase;Smp_147920
Smp_148120	0.872677	5e-05	0.000902234	0.611955	0.000132496	0.00349179	0.913648	9.85079e-06	0.000402633	GO:0000166,GO:0003676	RNA binding protein 16;Smp_148120
SmVG_008770:Smp_148330	0.559467	0.0037	0.0306446	0.377456	0.00257391	0.0271871	0.548398	0.000577079	0.00858843		DENN domain containing protein 1A;note=predicted by EVM2;Smp_148330
SmVG_008770:Smp_148340	0.559467	0.0037	0.0306446	0.377456	0.00257391	0.0271871	0.548398	0.000577079	0.00858843		hypothetical protein;Smp_148340
SmVG_001177:Smp_148660	0.595506	0.0004	0.00537187	0.422972	0.000344406	0.00693837	0.622184	0.000267487	0.00496304		dna ligase 4;Smp_148660
Smp_148760	0.482935	0.00105	0.0115467	0.349065	0.00155116	0.019493	0.515146	0.000877551	0.0116604	GO:0016180,GO:0032039	integrator complex subunit 2;Smp_148760
Smp_148770	0.921457	5e-05	0.000902234	0.801188	0.00156916	0.0196049	1.12651	2.72224e-05	0.00085542	GO:0004751,GO:0009052,GO:0016853	ribose 5 phosphate isomerase;Smp_148770
Smp_148830	0.640514	5e-05	0.000902234	0.451806	0.00327475	0.0320133	0.678392	0.000275949	0.00504535	GO:0003677,GO:0005524	hypothetical protein;Smp_148830
Smp_149020	0.516696	0.0008	0.00933511	0.371434	0.00109311	0.0150626	0.548383	0.00058054	0.00861198	GO:0003712,GO:0003824,GO:0005634,GO:0016614,GO:0030274,GO:0050660,GO:0055114	lim domain binding protein;Smp_149020
Smp_149030	0.526807	0.0006	0.00737845	0.368837	2.65872e-05	0.00102453	0.531943	0.00019479	0.00384165		hypothetical protein;Smp_149030
Smp_149430	0.51306	0.0025	0.0227119	0.33101	0.000353186	0.00704035	0.475523	0.00106205	0.0132826	GO:0000049,GO:0000166,GO:0000287,GO:0004812,GO:0004826,GO:0005524,GO:0005737,GO:0005739,GO:0006432,GO:0008033,GO:0016874,GO:0043039	phenylalanyl tRNA synthetase;Smp_149430
SmVG_002909:Smp_149640	0.517191	0.00145	0.014871	0.323942	0.00095639	0.0137654	0.493281	0.00111085	0.0136969		tyrosine protein phosphatase non receptor type;Smp_149640
Smp_149680	0.696855	5e-05	0.000902234	0.420812	0.00271287	0.0283164	0.657416	0.000430977	0.00695544	GO:0003676,GO:0005622,GO:0008270,GO:0046872	early growth response protein;Smp_149680
SmVG_016229:Smp_149830	0.58101	0.0001	0.00166434	0.400381	0.00209881	0.023902	0.598282	0.00047078	0.00739283		hypothetical protein;note=predicted by EVM2;Smp_149830
SmVG_016229:Smp_149840	0.58101	0.0001	0.00166434	0.400381	0.00209881	0.023902	0.598282	0.00047078	0.00739283		hypothetical protein;note=predicted by EVM2;Smp_149840
SmVG_016229:Smp_149850	0.58101	0.0001	0.00166434	0.400381	0.00209881	0.023902	0.598282	0.00047078	0.00739283		hypothetical protein;note=trans_spliced (SO:0000870);Smp_149850
Smp_150030	0.988762	5e-05	0.000902234	0.642592	0.00498596	0.0425041	0.99067	0.000335549	0.00582358		hypothetical protein;Smp_150030
SmVG_015507:Smp_150170	0.47648	0.00505	0.0389677	0.323015	0.000194313	0.00458805	0.472425	0.000616118	0.00900315		Ras associated and pleckstrin y;Smp_150170
Smp_150270	0.979541	5e-05	0.000902234	0.667888	4.68709e-07	4.37549e-05	0.969769	1.36693e-08	2.00264e-06	GO:0006511,GO:0019005,GO:0031461,GO:0031625,GO:0042787,GO:0061630	cullin 1;Smp_150270
Smp_150310	0.927457	0.0005	0.00638032	0.601349	0.000549008	0.00953821	0.933504	0.00149937	0.0170949	GO:0016020,GO:0016021	hypothetical protein;Smp_150310
Smp_150380	0.700499	5e-05	0.000902234	0.474223	0.00381074	0.0353253	0.72274	0.000232325	0.00444213	GO:0005515,GO:0016020,GO:0016021	sphingomyelin synthase 1;Smp_150380
SmVG_000645:Smp_150440	0.570156	0.0021	0.0199405	0.378589	0.000226815	0.00513794	0.553086	0.0019282	0.0202344		tubulin specific chaperone E;Smp_150440
SmVG_000645:Smp_150450	0.570156	0.0021	0.0199405	0.378589	0.000226815	0.00513794	0.553086	0.0019282	0.0202344		tubulin specific chaperone E;note=pfam_scan%3BPfam:PF01302.20%3B%3BE()%3D9.8E-16%3Bscore%3D57.1%3Bqu ery 40-100%3Bdescription%3DCAP_GLY;note=iprscan%3BInterPro:IPR000938 : CAP-Gly%3BPfam:PF01302%3B%3Bscore%3D5.8E-18%3Bquery 39-100%3Bdescription%3DCytoskeleton-associated protein%2C CAP-Gly;Smp_150450
Smp_150470	0.399954	0.00695	0.048822	0.301084	0.00203122	0.0233404	0.446941	0.00214774	0.0219066	GO:0046982	hypothetical protein;Smp_150470
Smp_150510	0.622557	5e-05	0.000902234	0.419237	6.52938e-05	0.00206572	0.610053	4.3006e-05	0.00120087	GO:0000045,GO:0000422,GO:0005515,GO:0005829,GO:0006497,GO:0019898,GO:0032266,GO:0034045,GO:0034497,GO:0044804,GO:0080025	WD repeat domain phosphoinositide interacting;Smp_150510
Smp_150860	0.740387	5e-05	0.000902234	0.519869	6.53961e-06	0.000341296	0.763208	2.44933e-06	0.000138154	GO:0000166,GO:0004672,GO:0004674,GO:0005524,GO:0006468,GO:0016301,GO:0016310,GO:0016772	dual specificity;Smp_150860
Smp_151280	0.40483	0.0058	0.0426552	0.277331	0.000937019	0.0135574	0.402158	0.000947087	0.0122524	GO:0003677,GO:0003700,GO:0006355,GO:0043565	cAMP responsive element binding protein 3;Smp_151280
Smp_151640	1.27987	5e-05	0.000902234	0.742192	0.0050416	0.0428406	0.999967	0.00159781	0.0178112	GO:0016020,GO:0016021	hypothetical protein;Smp_151640
Smp_151810	0.973188	5e-05	0.000902234	0.689363	0.000602755	0.0100127	1.03119	4.21751e-05	0.00118353	GO:0003735,GO:0005216,GO:0005249,GO:0005622,GO:0005840,GO:0005887,GO:0006355,GO:0006412,GO:0006810,GO:0006811,GO:0006813,GO:0007165,GO:0016020,GO:0016021,GO:0034220,GO:0042391,GO:0055085,GO:0071805,GO:0004871	potassium voltage gated channel subfamily H;Smp_151810
Smp_152000	0.467197	0.00115	0.0124124	0.313441	0.000113488	0.00308278	0.455577	0.000578086	0.00859208	GO:0004221,GO:0006508,GO:0006511,GO:0008233,GO:0008234,GO:0016579,GO:0016787,GO:0036459	ubiquitin carboxyl terminal hydrolase 8;Smp_152000
Smp_152230	0.517495	0.00115	0.0124124	0.368894	2.69542e-05	0.00103567	0.534654	0.000187633	0.003753	GO:0005053,GO:0005515,GO:0005777,GO:0016558	WD repeat containing protein 24;note=predicted by EVM2;note=pfam_scan%3BPfam:PF00400.27%3B%3BE()%3D1.1E-5%3Bscore%3D24.9%3Bque ry 155-192%3Bdescription%3DWD40;note=pfam_scan%3BPfam:PF00400.27%3B%3BE()%3D0.0088%3Bscore%3D15.7%3Bque ry 353-382%3Bdescription%3DWD40;note=pfam_scan%3BPfam:PF00400.27%3B%3BE()%3D1.8E-6%3Bscore%3D27.4%3Bque ry 249-290%3Bdescription%3DWD40;note=pfam_scan%3BPfam:PF00400.27…
Smp_152570	0.407555	0.005	0.0387814	0.278963	0.00535789	0.0448952	0.412624	0.00522705	0.0404989		hypothetical protein;note=predicted by EVM2;note=pfam_scan%3BPfam:PF07814.8%3B%3BE()%3D2.8E-27%3Bscore%3D95.2%3Bque ry 640-895%3Bdescription%3DWAPL;note=pfam_scan%3BPfam:PF07814.8%3B%3BE()%3D2.5E-28%3Bscore%3D98.7%3Bque ry 436-589%3Bdescription%3DWAPL;note=iprscan%3BInterPro:IPR012502 : Wings apart-like%3BPfam:PF07814%3B%3Bscore%3D4.3E-41%3Bquery 433-895%3Bdescription%3DWings apart-like;Smp_152570
SmVG_029981:Smp_152640	0.399053	0.0056	0.041799	0.290155	0.000462162	0.0084386	0.423872	0.00195172	0.0202925		SWI:SNF matrix associated;Smp_152640
SmVG_029981:Smp_152650	0.399053	0.0056	0.041799	0.290155	0.000462162	0.0084386	0.423872	0.00195172	0.0202925		SWI:SNF complex subunit SMARCC2;Smp_152650
Smp_152830	0.499294	0.0005	0.00638032	0.278966	0.00245301	0.0263297	0.507387	0.00685647	0.0484332	GO:0005432,GO:0006816,GO:0007154,GO:0016020,GO:0016021,GO:0035725,GO:0055085	sodium calcium exchanger;Smp_152830
SmVG_022140:Smp_152940	0.587103	0.0014	0.0145861	0.328989	0.00189628	0.0221863	0.573498	0.000164393	0.00339656		otopetrin;Smp_152940
SmVG_022140:Smp_152950	0.587103	0.0014	0.0145861	0.328989	0.00189628	0.0221863	0.573498	0.000164393	0.00339656		hypothetical protein;Smp_152950
Smp_153210	1.63357	5e-05	0.000902234	1.13319	1.00243e-05	0.000478756	1.6632	1.72731e-06	0.000104655	GO:0016020,GO:0016021	rhodopsin orphan GPCR;Smp_153210
Smp_153290	0.952253	5e-05	0.000902234	0.657885	0.000276723	0.00592608	0.987513	2.78646e-06	0.000154089		cement protein 3B variant 3;Smp_153290
Smp_153560	0.496012	0.0005	0.00638032	0.346056	0.000227531	0.00513825	0.509687	0.000414885	0.00679291	GO:0006355	RING finger protein B (Protein rngB);Smp_153560
SmVG_023809:Smp_153600	1.25243	5e-05	0.000902234	0.893561	2.4675e-07	2.61674e-05	1.31061	6.88036e-11	2.77205e-08		cadherin EGF LAG seven pass G type receptor 1;note=predicted by EVM2;note=pfam_scan%3BPfam:PF13385.1%3B%3BE()%3D8.1E-7%3Bscore%3D29.2%3Bquer y 179-295%3Bdescription%3DLaminin_G_3;Smp_153600
Smp_153820	0.529325	0.00035	0.00481113	0.346316	0.00107688	0.0149322	0.513608	0.000819695	0.0110478	GO:0003676,GO:0003677,GO:0004386,GO:0005515,GO:0005524,GO:0008270	transcriptional regulator;Smp_153820
Smp_153920	0.860192	5e-05	0.000902234	0.570982	0.00285385	0.0292128	0.871246	7.78526e-05	0.00189688		cyclin G2;Smp_153920
Smp_154030	0.557657	0.00195	0.0188746	0.376543	0.000175345	0.00424787	0.504087	0.00316033	0.0284077		hypothetical protein;note=predicted by EVM2;Smp_154030
Smp_154640	0.632968	0.00025	0.00364653	0.428584	0.00250604	0.0266614	0.643526	0.00149997	0.0170949	GO:0016514,GO:0043044	SWI:SNF matrix associated;Smp_154640
Smp_154840	0.464527	0.0011	0.0119836	0.304603	0.000235334	0.00524301	0.444726	0.000734581	0.0102306	GO:0016020,GO:0016021	hypothetical protein;Smp_154840
SmVG_008710:Smp_154910	0.777332	5e-05	0.000902234	0.512449	0.00309966	0.0308477	0.796007	0.000132827	0.00283286		hypothetical protein;Smp_154910
Smp_155450	0.454386	0.00175	0.0173546	0.328302	5.11766e-05	0.00171312	0.481801	0.000474864	0.00742988	GO:0005515	SH3 and multiple ankyrin repeat domains protein;Smp_155450
Smp_155740	0.514275	0.0006	0.00737845	0.334191	5.41714e-05	0.00178188	0.481461	0.000171273	0.00350023	GO:0005524,GO:0006457,GO:0006950,GO:0051082	TNF receptor associated protein 1;Smp_155740
Smp_155780	0.503876	0.00635	0.0455517	0.352743	9.87074e-05	0.00280787	0.519763	0.000254185	0.00476322	GO:0005737,GO:0016192,GO:0042594	gtpase activating protein;Smp_155780
Smp_156390	0.656175	5e-05	0.000902234	0.463186	0.000833775	0.0125883	0.692357	8.40873e-05	0.00200449	GO:0005515,GO:0005543,GO:0007165	growth factor receptor bound protein;Smp_156390
Smp_156400	0.819548	0.00195	0.0188746	0.56103	0.00403115	0.0368022	0.839413	0.0039259	0.032977	GO:0004497,GO:0005506,GO:0008395,GO:0009055,GO:0016020,GO:0016021,GO:0016491,GO:0016705,GO:0020037,GO:0046872,GO:0055114,GO:0070330	cytochrome P450;Smp_156400
Smp_156420	0.831467	5e-05	0.000902234	0.537943	0.000277669	0.00593675	0.831398	1.18799e-05	0.000458965	GO:0003676,GO:0005622,GO:0008270,GO:0046872	pr domain zinc finger;Smp_156420
SmVG_002769:Smp_156460	0.845943	5e-05	0.000902234	0.557708	7.05086e-05	0.00216357	0.81672	2.03163e-06	0.000119369		hypothetical protein;Smp_156460
SmVG_002769:Smp_156480	0.845943	5e-05	0.000902234	0.557708	7.05086e-05	0.00216357	0.81672	2.03163e-06	0.000119369		hypothetical protein;note=predicted by EVM2;Smp_156480
Smp_156950	0.476876	0.00175	0.0173546	0.34173	3.99524e-05	0.00141607	0.493258	8.99395e-05	0.00210064	GO:0005509,GO:0005515,GO:0006898	ralbp1 associated eps domain containing protein;Smp_156950
SmVG_002821:Smp_157520	0.797204	5e-05	0.000902234	0.537464	0.000173289	0.0042149	0.796715	7.10943e-06	0.000319528		zinc finger protein zas%3B shn zinc finger protein;Smp_157520
SmVG_002821:Smp_157530	0.797204	5e-05	0.000902234	0.537464	0.000173289	0.0042149	0.796715	7.10943e-06	0.000319528		hypothetical protein;Smp_157530
Smp_158460	0.863316	5e-05	0.000902234	0.609337	0.00135349	0.01759	0.91435	5.44175e-05	0.00144443	GO:0005515	breast cancer anti estrogen resistance protein;Smp_158460
Smp_158490	1.24666	5e-05	0.000902234	0.924262	0.00213762	0.0241333	1.26534	0.000629715	0.00911914	GO:0003676,GO:0005622,GO:0008270,GO:0046872	Ras guanine nucleotide exchange factor RasGEFB;note=pfam_scan%3BPfam:PF13465.1%3B%3BE()%3D0.0050%3Bscore%3D16.9%3Bquer y 795-818%3Bdescription%3Dzf-H2C2_2;note=pfam_scan%3BPfam:PF13465.1%3B%3BE()%3D6.3E-8%3Bscore%3D32.4%3Bquer y 767-791%3Bdescription%3Dzf-H2C2_2;note=iprscan%3BInterPro:IPR007087 : Zinc finger%2C C2H2-type%3BPfam:PF00096%3B%3Bscore%3D1.6E-6%3Bquery 781-803%3Bdescription%3DZinc fin…
Smp_158740	0.766492	5e-05	0.000902234	0.531954	3.52606e-06	0.0002115	0.787284	9.36668e-05	0.00218317		hypothetical protein;note=predicted by EVM2;Smp_158740
Smp_158900	0.428656	0.00355	0.0296596	0.31348	0.000485384	0.008766	0.463799	0.00103426	0.0130655		hypothetical protein;note=trans_spliced (SO:0000870);note=predicted by EVM2;Smp_158900
Smp_159140	0.541148	0.00015	0.00238321	0.362254	0.000743577	0.0115691	0.519906	0.000415523	0.0067935	GO:0005215,GO:0005515,GO:0005886,GO:0005887,GO:0006810,GO:0006811,GO:0015347,GO:0016020,GO:0016021,GO:0043252	Solute carrier organic anion transporter family;Smp_159140
Smp_159380	0.464973	0.00245	0.0223156	0.334711	0.000551225	0.00955168	0.494294	0.000938977	0.0122039		Nuclear receptor coactivator 2 (NCoA 2);Smp_159380
Smp_159510	0.519045	0.0002	0.00303526	0.381731	0.000110867	0.00303649	0.55856	0.000181792	0.00368186		hypothetical protein;Smp_159510
Smp_160000	0.414034	0.00385	0.0316375	0.277957	0.00270855	0.0282935	0.408554	0.00572665	0.0430857	GO:0005515,GO:0005634,GO:0045892	DEAD box ATP dependent RNA helicase;Smp_160000.2
Smp_160140	0.604123	0.0001	0.00166434	0.428015	0.00204065	0.0234004	0.641865	0.000331045	0.00577206	GO:0005515,GO:0008270,GO:0016817,GO:0046872	hypothetical protein;Smp_160140
Smp_160160	1.05878	5e-05	0.000902234	0.716102	0.000145059	0.00372657	1.0248	2.31348e-05	0.000763109	GO:0006820,GO:0016020,GO:0016021,GO:0022857,GO:0055085	solute carrier family 17;Smp_160160
Smp_160170	0.937397	5e-05	0.000902234	0.630365	4.10403e-05	0.00144689	0.930317	0.000132841	0.00283286		hypothetical protein;Smp_160170
Smp_160590	0.769505	0.00025	0.00364653	0.563371	0.000340403	0.00692082	0.848972	0.000404404	0.00669909		hypothetical protein;Smp_160590
Smp_160760	0.701924	5e-05	0.000902234	0.448274	0.000135438	0.00354117	0.660385	4.41843e-05	0.00122769	GO:0000166,GO:0004672,GO:0004674,GO:0005524,GO:0005622,GO:0006468,GO:0007165,GO:0016301,GO:0016310,GO:0016740,GO:0016772,GO:0018105,GO:0035556	serine:threonine protein kinase N2;Smp_160760
Smp_161080	1.44274	5e-05	0.000902234	0.969134	0.000207745	0.00479767	1.48313	2.60419e-07	2.08355e-05	GO:0005515	ran binding protein 9;note=predicted by EVM2;note=pfam_scan%3BPfam:PF10607.4%3B%3BE()%3D8.1E-17%3Bscore%3D61.1%3Bque ry 412-865%3Bdescription%3DCLTH;note=pfam_scan%3BPfam:PF00622.23%3B%3BE()%3D1.3E-17%3Bscore%3D63.8%3Bqu ery 82-201%3Bdescription%3DSPRY;note=iprscan%3BInterPro:IPR019589 : Ran binding protein%2C CRA domain%3BPfam:PF10607%3B%3Bscore%3D9.4E-11%3Bquery 776-882%3Bdescription%3DRan bind…
Smp_161430	1.61095	5e-05	0.000902234	1.09773	0.000206394	0.00479151	1.58615	4.05934e-07	3.09415e-05	GO:0008028,GO:0015718,GO:0016020,GO:0016021,GO:0055085	Monocarboxylate transporter 12;Smp_161430
Smp_161530	0.748936	5e-05	0.000902234	0.509499	8.74487e-06	0.000427757	0.752421	2.62614e-06	0.00014739	GO:0003677,GO:0005634,GO:0006351,GO:0006355,GO:0046983	myocyte specific enhancer factor 2a;Smp_161530
Smp_161540	0.752921	5e-05	0.000902234	0.492021	4.98418e-08	7.59428e-06	0.718241	9.37521e-07	6.25809e-05	GO:0016020,GO:0016021	hypothetical protein;Smp_161540
SmVG_002095:Smp_161710	0.830219	5e-05	0.000902234	0.565862	0.000205181	0.00477173	0.845197	6.68336e-06	0.000310267		hypothetical protein;Smp_161710
SmVG_002095:Smp_161720	0.830219	5e-05	0.000902234	0.565862	0.000205181	0.00477173	0.845197	6.68336e-06	0.000310267		hypothetical protein;Smp_161720
Smp_162080	0.488573	0.00065	0.00789168	0.329783	4.99558e-05	0.00167649	0.478099	0.000237056	0.00450208	GO:0003700,GO:0005634,GO:0006357,GO:0046983	MLX interacting protein;Smp_162080
Smp_162220	0.512374	0.002	0.0191993	0.370154	1.05063e-05	0.000495626	0.53425	7.71909e-05	0.00188561	GO:0005622,GO:0008270,GO:0046872	hypothetical protein;Smp_162220
Smp_162410	0.540014	0.00125	0.0132334	0.349777	0.000184513	0.00442296	0.452194	0.00254672	0.0245552	GO:0004871,GO:0005109,GO:0005829,GO:0007275,GO:0016055,GO:0035556,GO:0060070,GO:0060071	segment polarity protein dishevelled;Smp_162410
SmVG_011652:Smp_162520	0.442024	0.00245	0.0223156	0.313016	0.000283599	0.00601502	0.456924	0.000810172	0.010985		protocadherin fat 4;Smp_162520
SmVG_011637:Smp_162650	0.670152	5e-05	0.000902234	0.457745	1.59384e-07	1.90342e-05	0.664981	1.02294e-06	6.74842e-05		anoctamin 10;Smp_162650
Smp_162840	1.8834	5e-05	0.000902234	1.26112	0.000156326	0.00392378	1.94696	6.40412e-06	0.000299771		hypothetical protein;Smp_162840
Smp_162880	0.700474	5e-05	0.000902234	0.471529	0.00551843	0.0459499	0.719193	0.000373845	0.00631339	GO:0004767,GO:0016020,GO:0016021,GO:0016787	neutral sphingomyelinase;Smp_162880
SmVG_014995:Smp_163040	0.455053	0.00715	0.049827	0.316004	0.000783318	0.0120042	0.462491	0.00114942	0.0140635		nuclear pore complex protein Nup205;note=predicted by EVM2;note=pfam_scan%3BPfam:PF11894.3%3B%3BE()%3D1.0E-82%3Bscore%3D277.8%3Bqu ery 31-848%3Bdescription%3DDUF3414;note=pfam_scan%3BPfam:PF11894.3%3B%3BE()%3D2.4E-16%3Bscore%3D57.8%3Bque ry 1557-2010%3Bdescription%3DDUF3414;note=pfam_scan%3BPfam:PF11894.3%3B%3BE()%3D9.6E-22%3Bscore%3D75.7%3Bque ry 1137-1486%3Bdescription%3DDUF3414;Smp_163040
Smp_163190	0.608742	0.0002	0.00303526	0.449929	1.67726e-06	0.000121496	0.660997	1.14218e-05	0.00044431	GO:0005634,GO:0006281,GO:0007049	cell cycle checkpoint protein rad17;Smp_163190
Smp_163290	0.530643	0.00045	0.0059	0.332279	0.00304417	0.0304557	0.492037	0.00152223	0.0172038	GO:0000118,GO:0000122,GO:0003677,GO:0003682,GO:0003714,GO:0005634,GO:0008134,GO:0016922	nuclear receptor co repressor related (ncor);Smp_163290
SmVG_012225:Smp_163470	0.649547	5e-05	0.000902234	0.437769	0.00041488	0.00778987	0.6517	0.000171157	0.00350023		PHD finger protein;Smp_163470
Smp_163760	0.412122	0.0056	0.041799	0.284879	0.00191202	0.0223493	0.428454	0.00220912	0.0222971	GO:0000403,GO:0000785,GO:0003682,GO:0003690,GO:0005634,GO:0006357,GO:0008285,GO:0018024,GO:0034968,GO:0035097,GO:0044212,GO:0045786	menin;Smp_163760
SmVG_025663:Smp_163880	0.503437	0.0004	0.00537187	0.367978	2.21028e-05	0.000882516	0.523825	0.000111485	0.0025103		btb and poz domain containing protein;Smp_163880
SmVG_032592:Smp_164300	1.37387	5e-05	0.000902234	0.940643	4.1592e-06	0.000240761	1.41069	2.16337e-09	4.60471e-07		RB1 inducible coiled coil protein 1;Smp_164300
Smp_164580	0.425721	0.0046	0.0365425	0.303461	0.00381607	0.0353253	0.4569	0.00251976	0.0243577	GO:0005525,GO:0005737,GO:0007264,GO:0043087	rho GTPase activating protein 190;Smp_164580
Smp_164770	0.517625	0.00035	0.00481113	0.292826	0.000307364	0.00635453	0.415846	0.00116335	0.014142	GO:0000045,GO:0000422,GO:0005737,GO:0006501,GO:0006914,GO:0006995,GO:0016020,GO:0019776,GO:0034045,GO:0034274,GO:0044804	autophagy protein 5;Smp_164770
Smp_164930	0.523758	0.0004	0.00537187	0.388393	0.000174847	0.004245	0.57073	0.000128684	0.00277038	GO:0000166,GO:0004672,GO:0004713,GO:0004715,GO:0005102,GO:0005515,GO:0005524,GO:0006468,GO:0007169,GO:0016301,GO:0016310,GO:0016740,GO:0016772,GO:0030154,GO:0031234,GO:0038083,GO:0042127,GO:0045087	activated cdc42 kinase 1;Smp_164930
Smp_165630	0.594933	5e-05	0.000902234	0.424846	0.000229638	0.00515947	0.624354	6.5384e-05	0.00166474		hypothetical protein;note=predicted by EVM2;Smp_165630
Smp_165900	0.549674	0.00355	0.0296596	0.363501	0.00037721	0.00731037	0.504655	0.00244567	0.0238871	GO:0002940,GO:0003723,GO:0004809,GO:0005634,GO:0005739,GO:0008033	n2n2 dimethylguanosine tRNA methyltranserase;Smp_165900
Smp_165960	0.506387	0.0015	0.0152942	0.343857	3.26052e-05	0.00119727	0.492141	0.000114576	0.00255441	GO:0000290,GO:0000932,GO:0003729,GO:0008047,GO:0030234,GO:0031087,GO:0043085	mRNA decapping enzyme 1A;Smp_165960
Smp_166080	0.536647	0.0002	0.00303526	0.35925	1.00403e-05	0.000478756	0.522229	3.12113e-05	0.000956779	GO:0005515	striatin;Smp_166080.2
SmVG_001391:Smp_166340	0.600701	0.00045	0.0059	0.40469	0.00203189	0.0233404	0.602704	0.000591965	0.00876372		hypothetical protein;Smp_166340
Smp_166410	0.498321	0.00075	0.00888995	0.369355	0.00425908	0.038251	0.547999	0.00117539	0.0142729	GO:0001104,GO:0001105,GO:0006357,GO:0016592,GO:0045944	Mediator of RNA polymerase II transcription;Smp_166410
SmVG_030159:Smp_166490	0.594188	0.0001	0.00166434	0.425639	0.000244053	0.00537404	0.619943	0.000191212	0.00379765		ectonucleoside triphosphate diphosphohydrolase;Smp_166490
SmVG_030159:Smp_166520	0.594188	0.0001	0.00166434	0.425639	0.000244053	0.00537404	0.619943	0.000191212	0.00379765		ectonucleoside triphosphate diphosphohydrolase;Smp_166520
Smp_166640	0.812301	5e-05	0.000902234	0.56973	0.00107535	0.0149265	0.869906	3.19265e-05	0.000965583	GO:0005622,GO:0005737,GO:0007165,GO:0007166,GO:0016020,GO:0016021,GO:0043087	rho GTPase activating protein 20;Smp_166640
Smp_167010	0.656964	0.0005	0.00638032	0.432398	0.00123181	0.016378	0.636154	0.000281975	0.00511408	GO:0001726,GO:0003779,GO:0005158,GO:0005200,GO:0005856,GO:0005925,GO:0007016	talin 2;Smp_167010
Smp_167400	0.769884	5e-05	0.000902234	0.567603	0.000278409	0.00594298	0.833531	9.96111e-06	0.000404213	GO:0000978,GO:0001228,GO:0003677,GO:0003705,GO:0005634,GO:0006355,GO:0006357,GO:0006366,GO:0007517,GO:0045663,GO:0045944,GO:0046983,GO:1901741	transcription factor sum 1;Smp_167400
Smp_168000	0.719356	0.0006	0.00737845	0.491675	0.000587754	0.00985752	0.695828	0.000720193	0.0100675	GO:0008028,GO:0015718,GO:0016020,GO:0016021,GO:0055085	monocarboxylate transporter;Smp_168000
SmVG_022343:Smp_168470	0.437364	0.00275	0.0245166	0.313395	0.00201469	0.0232031	0.459202	0.00194652	0.0202765		BCL2 apoptosis inhibitor%2Cdomain containing protein;Smp_168470.2
SmVG_022343:Smp_168470.2	0.437364	0.00275	0.0245166	0.313395	0.00201469	0.0232031	0.459202	0.00194652	0.0202765		BCL2 apoptosis inhibitor%2Cdomain containing protein;Smp_168470.2
SmVG_007580:Smp_168810	0.506547	0.00085	0.00980956	0.350757	5.57063e-05	0.00181436	0.509631	0.000356034	0.00608549		GA binding protein transcription factor%2C alpha;Smp_168810
SmVG_007580:Smp_168830	0.506547	0.00085	0.00980956	0.350757	5.57063e-05	0.00181436	0.509631	0.000356034	0.00608549		DNA binding protein Ets97D;note=pfam_scan%3BPfam:PF11620.3%3B%3BE()%3D6.6E-11%3Bscore%3D41.9%3Bque ry 52-131%3Bdescription%3DGABP-alpha;Smp_168830
Smp_168960	0.851164	5e-05	0.000902234	0.580447	0.000881892	0.0130619	0.858118	1.82296e-05	0.000638659	GO:0005515	multiple pdz domain protein;Smp_168960
Smp_169040	0.504307	0.00045	0.0059	0.312498	0.000772535	0.0119327	0.47444	0.00130574	0.0154241	GO:0016020,GO:0016021	lysophospholipid acyltransferase 5;Smp_169040
SmVG_008075:Smp_169070	0.435882	0.0026	0.0234581	0.287277	0.000384443	0.00739648	0.409118	0.00105494	0.0132744		protein sfi1;Smp_169070
SmVG_008075:Smp_169080	0.435882	0.0026	0.0234581	0.287277	0.000384443	0.00739648	0.409118	0.00105494	0.0132744		hypothetical protein;Smp_169080
Smp_169300	0.590343	0.0008	0.00933511	0.414152	9.52541e-06	0.000460835	0.59289	9.88836e-05	0.0022812	GO:0003713,GO:0003743,GO:0005669,GO:0006357,GO:0006367,GO:0006413,GO:0008134,GO:0035035,GO:0044212,GO:0051123	Transcription initiation factor TFIID subunit;Smp_169300
Smp_169610	0.753255	5e-05	0.000902234	0.496269	0.000239676	0.00531606	0.738473	1.69689e-05	0.000603866	GO:0008270,GO:0016020,GO:0016021,GO:0016740,GO:0016746,GO:0019706,GO:0046872	zinc finger%2C DHHC type containing 2;Smp_169610
Smp_169870	0.964221	5e-05	0.000902234	0.660389	3.24975e-06	0.000199438	0.976561	1.14761e-08	1.72616e-06	GO:0005765,GO:0015184,GO:0015811,GO:0016020,GO:0016021	cystinosin;Smp_169870
SmVG_024861:Smp_170250	0.420135	0.0049	0.0383456	0.282911	0.000932192	0.0135198	0.401667	0.00290009	0.026741		GC rich sequence DNA binding factor;Smp_170250
Smp_170390	0.542132	0.0002	0.00303526	0.349773	0.00114176	0.0155074	0.521151	0.000687914	0.00977375	GO:0000977,GO:0003682,GO:0003712,GO:0005515,GO:0005634,GO:0006355,GO:0042393	protein kinase C binding protein 1;Smp_170390
Smp_170540	0.753803	5e-05	0.000902234	0.505251	0.00230862	0.0254278	0.764611	9.74383e-05	0.00225246	GO:0003677,GO:0003682	arginine glutamic acid dipeptide (RE) repeats;Smp_170540
Smp_170620	0.801157	0.0004	0.00537187	0.544235	0.000681578	0.0109648	0.801521	0.0016082	0.0178916	GO:0016020,GO:0016021	rhodopsin orphan GPCR;Smp_170620
Smp_171060	2.44354	5e-05	0.000902234	1.58215	2.44408e-05	0.000958541	2.86081	4.22786e-07	3.20097e-05		hypothetical protein;note=predicted by EVM2;Smp_171060
Smp_171070	0.508648	0.0005	0.00638032	0.359754	1.41123e-05	0.000619152	0.527157	0.000149069	0.00313156	GO:0000398,GO:0003677,GO:0003723,GO:0005488,GO:0005515,GO:0016070,GO:0071006,GO:0071013	pre mRNA splicing factor CWC22;Smp_171070
Smp_171160	0.592677	0.00025	0.00364653	0.400703	0.000128267	0.00340977	0.587541	0.000147788	0.00311045	GO:0000122,GO:0001106,GO:0004407,GO:0005634,GO:0006355,GO:0016575,GO:0016580	paired amphipathic helix protein Sin3a;Smp_171160
Smp_172460	2.80855	5e-05	0.000902234	1.91412	0.000135214	0.00354117	2.86835	5.10605e-08	5.59237e-06	GO:0003676,GO:0005622,GO:0008270,GO:0046872	Krueppel factor 10 like;Smp_172460
Smp_172520	0.733893	5e-05	0.000902234	0.510424	2.00362e-05	0.000819752	0.742186	9.12565e-06	0.000385567	GO:0005515,GO:0016020,GO:0016021	hypothetical protein;note=tmhmm%3B%3Bquery 1-130%3B;note=%3Bquery 83-130%3B;note=%3Bquery 60-82%3B;note=%3Bquery 1-59%3B;Smp_172520
SmVG_016189:Smp_172570	0.993904	5e-05	0.000902234	0.665418	7.2443e-05	0.0022076	0.987003	6.28395e-07	4.43058e-05		Rho guanine nucleotide exchange factor 1;Smp_172570
Smp_172580	0.519305	0.00045	0.0059	0.379317	0.000488328	0.00879521	0.554543	0.000514469	0.00789622	GO:0005158	docking protein 3;Smp_172580
SmVG_016189:Smp_172650	0.993904	5e-05	0.000902234	0.665418	7.2443e-05	0.0022076	0.987003	6.28395e-07	4.43058e-05		rho guanine nucleotide exchange factor;Smp_172650
Smp_173190	0.558176	0.0027	0.0242147	0.372637	7.22693e-06	0.000371319	0.538512	3.78547e-05	0.00108386	GO:0005515,GO:0005543,GO:0005829,GO:0016079,GO:0045202,GO:0098793,GO:1990504	calcium dependent secretion activator 1;Smp_173190
Smp_173210	0.584498	0.00075	0.00888995	0.419462	0.00259179	0.0273541	0.607543	0.000245884	0.00464625	GO:0003676,GO:0005622,GO:0008270,GO:0046872	oocyte zinc finger protein XlCOF6;Smp_173210
Smp_173630	1.59396	5e-05	0.000902234	1.04921	0.000667026	0.0108094	1.54427	1.99712e-05	0.00068142		hypothetical protein;note=predicted by EVM2;Smp_173630
Smp_174220	0.496402	0.00085	0.00980956	0.35052	0.00212461	0.0241129	0.524666	0.00098376	0.0125968		hypothetical protein;Smp_174220
Smp_174300	1.04938	5e-05	0.000902234	0.722623	0.000573555	0.00971015	1.08617	7.2471e-06	0.000321868	GO:0005622,GO:0008270,GO:0046872	zinc finger protein;note=pfam_scan%3BPfam:PF13465.1%3B%3BE()%3D0.0069%3Bscore%3D16.4%3Bquer y 361-390%3Bdescription%3Dzf-H2C2_2;Smp_174300
Smp_174800	0.730017	5e-05	0.000902234	0.495451	0.00301596	0.0303105	0.741302	0.000280534	0.00509614	GO:0003676,GO:0005622,GO:0008270,GO:0046872	zinc finger protein;note=pfam_scan%3BPfam:PF13894.1%3B%3BE()%3D0.047%3Bscore%3D13.9%3Bquery 63-84%3Bdescription%3Dzf-C2H2_4;note=pfam_scan%3BPfam:PF13894.1%3B%3BE()%3D0.0098%3Bscore%3D16.1%3Bquer y 391-411%3Bdescription%3Dzf-C2H2_4;note=pfam_scan%3BPfam:PF00096.21%3B%3BE()%3D0.0045%3Bscore%3D17.2%3Bque ry 178-200%3Bdescription%3Dzf-C2H2;Smp_174800
SmVG_029652:Smp_175030	0.584693	5e-05	0.000902234	0.412964	0.000694141	0.0111005	0.614577	0.000170137	0.00348967		hypothetical protein;Smp_175030
SmVG_029652:Smp_175040	0.584693	5e-05	0.000902234	0.412964	0.000694141	0.0111005	0.614577	0.000170137	0.00348967		polyhomeotic proximal chromatin protein;Smp_175040
SmVG_022058:Smp_175650	0.397923	0.0062	0.0448433	0.301745	0.000198794	0.0046635	0.433292	0.00109521	0.0135791		E3 ubiquitin protein ligase NEDD4;Smp_175650
Smp_175920	0.723482	0.00085	0.00980956	0.510014	0.000153133	0.00387392	0.759558	2.10287e-05	0.000712385		hypothetical protein;Smp_175920
Smp_176110	1.89119	5e-05	0.000902234	1.42334	0.0017536	0.0211199	1.91143	3.66824e-05	0.00106106		hypothetical protein;note=predicted by EVM2;Smp_176110
Smp_176450	1.51566	5e-05	0.000902234	1.03844	0.000372233	0.00727776	1.62507	2.10968e-05	0.000712553	GO:0000166,GO:0005215,GO:0005524,GO:0006200,GO:0006810,GO:0006869,GO:0016020,GO:0016021,GO:0016887,GO:0017111,GO:0042626,GO:0043231,GO:0055085	ATP binding cassette sub family A;Smp_176450
Smp_176490	0.585401	0.00215	0.0202505	0.453021	4.55659e-06	0.00025703	0.650824	0.000166852	0.00344105		hypothetical protein;note=predicted by EVM2;Smp_176490
Smp_176530	0.412491	0.00435	0.0349531	0.289751	0.000367444	0.00723268	0.418224	0.000759891	0.0104925	GO:0005488	hypothetical protein;Smp_176530
Smp_176800	0.436612	0.0022	0.0206105	0.321886	0.00101232	0.0143063	0.475868	0.0015576	0.0174786	GO:0034399,GO:0051292	protein elys;Smp_176800
SmVG_001177:Smp_178000	0.595506	0.0004	0.00537187	0.422972	0.000344406	0.00693837	0.622184	0.000267487	0.00496304		dna ligase 4;note=pfam_scan%3BPfam:PF11411.3%3B%3BE()%3D9.5E-5%3Bscore%3D21.9%3Bquer y 64-87%3Bdescription%3DDNA_ligase_IV;note=iprscan%3BPANTHER:PTHR10459:SF7%3B%3Bscore%3D7.4E-14%3Bquery 29-94%3Bdescription%3Dnull;note=iprscan%3BPANTHER:PTHR10459%3B%3Bscore%3D7.4E-14%3Bquery 29-94%3Bdescription%3Dnull;Smp_178000
Smp_178100	0.702609	0.00045	0.0059	0.386676	7.84163e-05	0.00236247	0.560391	0.000314541	0.00556339	GO:0005509,GO:0046872	EF hand calcium binding domain containing protein;Smp_178100
SmVG_020515:Smp_178520	0.487494	0.00595	0.0434238	0.340065	0.00290217	0.0295478	0.494684	0.00447371	0.036334		eukaryotic translation initiation factor 2 alpha;note=pfam_scan%3BPfam:PF00069.20%3B%3BE()%3D1.2E-9%3Bscore%3D37.6%3Bque ry 19-82%3Bdescription%3DPkinase;note=iprscan%3BInterPro:IPR017442 : Serine/threonine protein kinase-related%3BPfam:PF00069%3B%3Bscore%3D7.4E-8%3Bquery 62-81%3Bdescription%3DSerine/threonine protein kinase-related;Smp_178520
Smp_178990	1.02397	5e-05	0.000902234	0.712815	0.00105497	0.0147207	1.07822	7.08738e-06	0.000319528		hypothetical protein;note=predicted by EVM2;Smp_178990
Smp_179000	0.534576	0.00205	0.0195541	0.386467	0.000193628	0.00458805	0.576805	0.00145148	0.0167276		PHD and RING finger domain containing protein 1;Smp_179000
SmVG_020450:Smp_179350	1.33555	5e-05	0.000902234	0.877517	0.000553735	0.00955769	1.38703	2.24545e-07	1.87636e-05		hypothetical protein;note=predicted by EVM2;Smp_179350
Smp_179720	0.639666	5e-05	0.000902234	0.419287	2.16355e-06	0.000145584	0.610907	1.25901e-05	0.000483093	GO:0005515,GO:0005543,GO:0016020,GO:0016021	oxysterol binding protein;Smp_179720
SmVG_011652:Smp_179900	0.442024	0.00245	0.0223156	0.313016	0.000283599	0.00601502	0.456924	0.000810172	0.010985		hypothetical protein;note=predicted by EVM2;Smp_179900
Smp_180510	0.740094	5e-05	0.000902234	0.504477	0.000281339	0.00597665	0.75573	2.26909e-05	0.000752871		protein FAM46C;note=predicted by EVM2;note=pfam_scan%3BPfam:PF07984.7%3B%3BE()%3D7.9E-108%3Bscore%3D360.2%3Bq uery 159-490%3Bdescription%3DDUF1693;note=iprscan%3BInterPro:IPR012937 : Protein of unknown function DUF1693%3BPfam:PF07984%3B%3Bscore%3D1.2E-119%3Bquery 159-491%3Bdescription%3DProtein of unknown function DUF1693;Smp_180510
Smp_180660	2.35538	5e-05	0.000902234	1.56144	8.46724e-06	0.000418812	2.35623	1.45023e-08	2.045e-06		hypothetical protein;note=predicted by EVM2;Smp_180660
Smp_180740	0.428548	0.00345	0.0291019	0.302825	0.000343869	0.00693837	0.437669	0.000717251	0.0100597	GO:0046872	zinc finger FYVE domain containing protein 1;Smp_180740
Smp_180900	0.467192	0.00375	0.0310098	0.341549	0.00167651	0.0205952	0.488723	0.00347138	0.0302399	GO:0000166	80 kDa MCM3 associated protein;Smp_180900
SmVG_007736:Smp_180910	0.59266	0.0001	0.00166434	0.414553	0.000814994	0.0124036	0.616461	0.000197028	0.00387224		pumilio;Smp_180910.2
SmVG_007736:Smp_180910.2	0.59266	0.0001	0.00166434	0.414553	0.000814994	0.0124036	0.616461	0.000197028	0.00387224		pumilio;Smp_180910.2
SmVG_007736:Smp_180920	0.59266	0.0001	0.00166434	0.414553	0.000814994	0.0124036	0.616461	0.000197028	0.00387224		hypothetical protein;note=tmhmm%3B%3Bquery 1-111%3B;note=%3Bquery 1-30%3B;note=%3Bquery 111-111%3B;note=%3Bquery 31-53%3B;note=%3Bquery 88-110%3B;note=%3Bquery 54-87%3B;Smp_180920
SmVG_008247:Smp_180950	0.576304	0.0021	0.0199405	0.406415	8.60576e-06	0.000424082	0.585374	0.000118629	0.00263436		band 3 anion transport protein;Smp_180950
SmVG_008247:Smp_180960	0.576304	0.0021	0.0199405	0.406415	8.60576e-06	0.000424082	0.585374	0.000118629	0.00263436		anion exchange protein 3;Smp_180960
SmVG_008008:Smp_181140	0.987469	5e-05	0.000902234	0.664494	0.00372309	0.0346717	1.02133	6.60502e-05	0.00167441		hypothetical protein;note=predicted by EVM2;Smp_181140
SmVG_019942:Smp_183070	0.423182	0.0048	0.0377035	0.30283	0.00576617	0.0473583	0.449677	0.00294656	0.0270906		hypothetical protein;Smp_183070
SmVG_024861:Smp_183490	0.420135	0.0049	0.0383456	0.282911	0.000932192	0.0135198	0.401667	0.00290009	0.026741		hypothetical protein;note=trans_spliced (SO:0000870);note=predicted by EVM2;Smp_183490
SmVG_014995:Smp_185620	0.455053	0.00715	0.049827	0.316004	0.000783318	0.0120042	0.462491	0.00114942	0.0140635		nuclear pore complex protein Nup205;Smp_185620
SmVG_023304:Smp_187740	1.22783	5e-05	0.000902234	0.831892	0.000156455	0.00392378	1.26596	1.59354e-05	0.000578028		forkhead box protein j1 b;Smp_187740
SmVG_002909:Smp_187820	0.517191	0.00145	0.014871	0.323942	0.00095639	0.0137654	0.493281	0.00111085	0.0136969		hypothetical protein;Smp_187820
SmVG_000174:Smp_188600	0.883249	5e-05	0.000902234	0.607224	0.00372597	0.0346717	0.926646	8.33789e-05	0.00199702		hypothetical protein;Smp_188600
SmVG_006652:Smp_189960	0.720417	5e-05	0.000902234	0.488646	0.000121813	0.00325556	0.713772	1.49045e-05	0.000544135		Nuclear pore complex protein Nup153;Smp_189960
SmVG_002095:Smp_191210	0.830219	5e-05	0.000902234	0.565862	0.000205181	0.00477173	0.845197	6.68336e-06	0.000310267		hypothetical protein;Smp_191210
SmVG_008247:Smp_191220	0.576304	0.0021	0.0199405	0.406415	8.60576e-06	0.000424082	0.585374	0.000118629	0.00263436		anion exchange protein 2;note=tmhmm%3B%3Bquery 1-117%3B;note=%3Bquery 99-117%3B;note=%3Bquery 81-98%3B;note=%3Bquery 1-80%3B;Smp_191220
Smp_193150	1.15957	0.00665	0.0472519	0.695731	5.1747e-06	0.000283856	1.10248	1.3335e-06	8.59614e-05		hypothetical protein;Smp_193150
Smp_194420	0.760582	5e-05	0.000902234	0.543988	0.000775575	0.0119408	0.80139	3.95081e-05	0.00112265		hypothetical protein;Smp_194420
Smp_194580	0.443944	0.0058	0.0426552	0.294456	0.00109782	0.0150936	0.419206	0.00266742	0.0252443	GO:0005515,GO:0051260	BTB:POZ domain containing protein KCTD10;Smp_194580
SmVG_034703:Smp_194630	0.492957	0.00095	0.0106705	0.337294	0.000869865	0.0129271	0.486189	0.000941509	0.012213		hypothetical protein;Smp_194630
SmVG_034703:Smp_194640	0.492957	0.00095	0.0106705	0.337294	0.000869865	0.0129271	0.486189	0.000941509	0.012213		serine:threonine protein kinase MARK2;note=pfam_scan%3BPfam:PF00069.20%3B%3BE()%3D5.5E-68%3Bscore%3D228.8%3Bq uery 2-208%3Bdescription%3DPkinase;note=iprscan%3BInterPro:IPR017442 : Serine/threonine protein kinase-related%3BPfam:PF00069%3B%3Bscore%3D6.3E-87%3Bquery 1-208%3Bdescription%3DSerine/threonine protein kinase-related;Smp_194640
Smp_196590	0.539866	0.00055	0.00693409	0.373807	0.000112952	0.00308084	0.54613	0.000292692	0.00525773		bromo adjacent y domain containing protein;Smp_196590
Smp_198620	0.804383	5e-05	0.000902234	0.546556	0.00463793	0.040593	0.816261	0.0015135	0.0171433		multiple pdz domain protein;Smp_198620
Smp_198980	1.46474	5e-05	0.000902234	0.976357	0.00010403	0.00290932	1.48775	9.95572e-08	9.76613e-06	GO:0003676,GO:0008270,GO:0046872	ccr4 not transcription complex;Smp_198980
Smp_199050	1.0007	5e-05	0.000902234	0.730828	2.90962e-06	0.000182796	1.06287	2.10804e-08	2.82666e-06		hypothetical protein;Smp_199050
SmVG_033013:Smp_199060	0.98179	5e-05	0.000902234	0.681034	0.00126191	0.0166447	1.02146	1.39684e-05	0.00051496		serine rich repeat protein;note=pfam_scan%3BPfam:PF01426.13%3B%3BE()%3D1.4E-5%3Bscore%3D24.7%3Bque ry 267-348%3Bdescription%3DBAH;Smp_199060
Smp_199480	0.775487	0.0056	0.041799	0.4701	0.00179216	0.0214219	0.64294	0.00689533	0.0486421		adenosine monophosphate protein transferase;Smp_199480
Smp_199560	0.480518	0.0012	0.0127555	0.34076	0.000936656	0.0135574	0.500884	0.000898088	0.0118495	GO:0003677	homeodomain transcription factor (phtf);Smp_199560
Smp_199660	0.445928	0.0067	0.0475428	0.324169	0.00235158	0.0256564	0.485532	0.0033398	0.0293887	GO:0000166,GO:0004672,GO:0004674,GO:0005524,GO:0006468,GO:0016301,GO:0016310,GO:0016772	serine:threonine protein;Smp_199660
Smp_199770	0.721485	5e-05	0.000902234	0.486741	5.99261e-05	0.00192344	0.722831	7.73774e-06	0.000337025		schwannomin interacting protein;Smp_199770
Smp_200890	0.482537	0.00515	0.0395939	0.35145	0.00128232	0.0168469	0.512939	0.00446439	0.0363074	GO:0005622,GO:0008270,GO:0046872	hypothetical protein;Smp_200890
SmVG_009105:Smp_201820	0.79967	5e-05	0.000902234	0.503915	0.000167644	0.00412298	0.748087	1.39363e-05	0.00051496		RING finger protein 38;note=iprscan%3BSuperfamily:SSF57850%3B%3Bscore%3D1.4E-14%3Bquery 1321-1371%3Bdescription%3Dnull;note=iprscan%3BInterPro:IPR018957 : Zinc finger%2C C3HC4 RING-type%3BPfam:PF00097%3B%3Bscore%3D1.1E-13%3Bquery 1328-1368%3Bdescription%3DZinc finger%2C C3HC4 RING-type;Smp_201820
Smp_202770	0.921091	0.0017	0.0169871	0.518113	0.00232428	0.0255267	0.775047	0.00561551	0.0425517		hypothetical protein;Smp_202770
Smp_203360	2.08679	0.0011	0.0119836	1.02074	0.000450519	0.00829456	1.58523	3.71282e-05	0.00106848		hypothetical protein;Smp_203360
Smp_203390	0.471842	0.00135	0.0141353	0.307107	0.00569455	0.0470031	0.453803	0.00298244	0.0273166		hypothetical protein;Smp_203390
SmVG_024242:Smp_203990	0.434763	0.00325	0.0280456	0.293265	0.00212982	0.0241333	0.428753	0.00333255	0.0293477		hypothetical protein;note=tmhmm%3B%3Bquery 1-122%3B;note=%3Bquery 1-6%3B;note=%3Bquery 7-29%3B;note=%3Bquery 30-122%3B;Smp_203990
Smp_204730	0.631969	5e-05	0.000902234	0.432128	1.32441e-07	1.72146e-05	0.637251	1.36848e-06	8.77146e-05	GO:0003676,GO:0004842,GO:0008270,GO:0016567,GO:0030014,GO:0046872	CCR4 NOT transcription complex subunit 4;Smp_204730
SmVG_034266:Smp_205200	1.71627	5e-05	0.000902234	0.898495	0.000943318	0.0136152	1.33136	0.000401635	0.00666301		hypothetical protein;note=tmhmm%3B%3Bquery 1-123%3B;note=%3Bquery 72-83%3B;note=%3Bquery 49-71%3B;note=%3Bquery 84-106%3B;note=%3Bquery 1-48%3B;note=%3Bquery 107-123%3B;Smp_205200
SmVG_034266:Smp_205210	1.71627	5e-05	0.000902234	0.898495	0.000943318	0.0136152	1.33136	0.000401635	0.00666301		hypothetical protein;Smp_205210
Smp_206030	1.73326	5e-05	0.000902234	1.12635	0.000733224	0.0115221	1.5503	0.000102396	0.00234306	GO:0005215,GO:0005524,GO:0006200,GO:0006810,GO:0006869,GO:0016020,GO:0016021,GO:0016887,GO:0042626,GO:0043231,GO:0055085	retinal specific ATP binding cassette;note=iprscan%3BInterPro:IPR003439 : ABC transporter related%3BPfam:PF00005%3B%3Bscore%3D1.6E-36%3Bquery 212-393%3Bdescription%3DABC transporter-like;Smp_206030
SmVG_022058:Smp_207020	0.397923	0.0062	0.0448433	0.301745	0.000198794	0.0046635	0.433292	0.00109521	0.0135791		E3 ubiquitin protein ligase NEDD4;Smp_207020
Smp_208090	0.653157	0.00025	0.00364653	0.467179	0.00018537	0.00443276	0.660256	2.95497e-05	0.000915799		hypothetical protein;Smp_208090
SmVG_011109:Smp_210160	0.562711	0.0005	0.00638032	0.397112	2.88369e-06	0.00018203	0.5829	4.58334e-05	0.00125802		DNAJ heat shock N terminal domain containing protein;Smp_210160
SmVG_011109:Smp_210170	0.562711	0.0005	0.00638032	0.397112	2.88369e-06	0.00018203	0.5829	4.58334e-05	0.00125802		RNA polymerase II associated protein 2;Smp_210170
SmVG_024998:Smp_210540	0.659415	5e-05	0.000902234	0.405719	0.00103378	0.0145321	0.605677	0.000297395	0.00532526		Cysteine rich PDZ binding protein;Smp_210540
SmVG_024998:Smp_210550	0.659415	5e-05	0.000902234	0.405719	0.00103378	0.0145321	0.605677	0.000297395	0.00532526		tyrosyl DNA phosphodiesterase 2;Smp_210550
Smp_210660	0.429697	0.0054	0.0408579	0.290705	0.000629649	0.0103685	0.424335	0.00193938	0.0202765	GO:0005515,GO:0046872	myeloid:lymphoid or mixed lineage leukemia 5;Smp_210660
Smp_211100	0.492289	0.00145	0.014871	0.3417	4.2051e-05	0.00147079	0.492175	0.000319662	0.005617	GO:0000166,GO:0005639,GO:0016020,GO:0016021	inner nuclear membrane protein man1;Smp_211100
Smp_211160	0.714758	0.0003	0.00420641	0.494224	1.33474e-05	0.000595734	0.715422	0.000566061	0.00846914	GO:0000166,GO:0000398,GO:0003676,GO:0004004,GO:0004386,GO:0005524,GO:0005681,GO:0005737,GO:0008026,GO:0016787,GO:0044822	ATP dependent RNA helicase DHX33;Smp_211160
Smp_212140	0.589179	0.00025	0.00364653	0.395093	0.000234422	0.0052403	0.580635	0.000225458	0.00433287	GO:0005083,GO:0005765,GO:0016192,GO:0030897,GO:0097576	vam6:Vps39 protein like;Smp_212140
Smp_212150	0.494901	0.0046	0.0365425	0.349939	0.00243451	0.026216	0.524176	0.00225277	0.0225297	GO:0005765,GO:0016192	hypothetical protein;Smp_212150
Smp_212300	0.647183	5e-05	0.000902234	0.431659	0.00520424	0.0438293	0.672241	0.000379433	0.00639819	GO:0005515,GO:0005622,GO:0007165	Rho GTPase activator (Rgd1);Smp_212300
SmVG_032331:Smp_212420	0.551699	0.00015	0.00238321	0.386342	0.00606231	0.0489516	0.576346	0.00110925	0.0136969		SH3 domain containing kinase binding protein 1;note=pfam_scan%3BPfam:PF00018.23%3B%3BE()%3D3.2E-12%3Bscore%3D45.5%3Bqu ery 5-48%3Bdescription%3DSH3_1;note=pfam_scan%3BPfam:PF00018.23%3B%3BE()%3D1.0E-11%3Bscore%3D43.8%3Bqu ery 158-206%3Bdescription%3DSH3_1;note=iprscan%3BInterPro:IPR001452 : Src homology-3%3BPfam:PF00018%3B%3Bscore%3D3.5E-17%3Bquery 1-55%3Bdescription%3DSrc homology-3 domain;note=…
Smp_213210	0.572924	5e-05	0.000902234	0.399802	0.000292248	0.00612012	0.600451	0.000192856	0.00382357		protein EMSY;Smp_213210
Smp_213730	0.608678	5e-05	0.000902234	0.415356	8.30605e-07	6.90088e-05	0.599453	7.57971e-06	0.000332711		Fas death domain associated protein;Smp_213730
SmVG_000295	1.52982	5e-05	0.000902234	1.00145	0.00350127	0.0333509	1.61491	3.57418e-05	0.0010501
SmVG_000890	1.21086	0.0002	0.00303526	0.857551	0.000988223	0.0140406	1.46285	2.81905e-05	0.000880934
SmVG_001063	1.44138	5e-05	0.000902234	0.983608	8.57155e-09	1.77538e-06	1.45465	3.42088e-09	6.62005e-07
SmVG_001437	1.1125	5e-05	0.000902234	0.606691	1.83531e-07	2.13412e-05	0.88144	9.72027e-06	0.000400198
SmVG_002318	1.1499	5e-05	0.000902234	0.793669	1.13317e-08	2.24199e-06	1.17154	4.43329e-07	3.31205e-05
SmVG_002845	1.47326	0.0002	0.00303526	1.08737	6.90099e-07	6.18105e-05	1.62695	1.45513e-07	1.31323e-05
SmVG_006200	1.07492	0.0016	0.0161259	0.689445	0.00245626	0.0263432	1.02153	0.000766651	0.0105285
SmVG_006341	0.590753	0.00635	0.0455517	0.394813	1.9275e-06	0.000132388	0.575189	2.13509e-05	0.000714717
SmVG_007844	2.30484	0.00015	0.00238321	1.45965	1.10775e-05	0.000515366	2.17748	5.85558e-06	0.000280244
SmVG_008798	1.11333	0.00205	0.0195541	0.663288	0.000287733	0.0060639	0.917355	0.000367548	0.00622569
SmVG_011531	1.65985	5e-05	0.000902234	1.16017	4.31939e-06	0.000248947	1.7473	8.74556e-07	5.90771e-05
SmVG_011614	3.15561	5e-05	0.000902234	2.00929	9.51462e-12	7.00699e-09	2.36036	1.10185e-11	5.64997e-09
SmVG_011616	1.96756	0.0009	0.0101961	1.27757	8.72174e-06	0.000427757	1.92214	2.75069e-07	2.1549e-05
SmVG_011842	2.11729	0.00065	0.00789168	1.46372	0.000105026	0.00292774	2.14501	1.43069e-05	0.000524015
SmVG_012022	1.2476	5e-05	0.000902234	0.802815	0.000633216	0.0104143	1.20855	0.00041135	0.00674483
SmVG_012490	2.57864	5e-05	0.000902234	1.72099	6.63065e-05	0.00207792	2.4808	2.17257e-06	0.000125686
SmVG_015556	2.58162	0.0035	0.0294527	1.82771	0.0004045	0.00766007	2.85589	2.35089e-05	0.000768709
SmVG_016232	1.58633	0.00135	0.0141353	1.22357	0.00359839	0.0339503	1.50936	8.7096e-05	0.00204694
SmVG_016356	2.71502	0.00025	0.00364653	1.62849	9.70955e-07	7.84816e-05	2.33208	2.92615e-06	0.000160242
SmVG_018670	1.71284	0.0009	0.0101961	1.19836	0.000558207	0.00961037	1.5993	0.00162967	0.0180062
SmVG_018860	0.705079	0.00245	0.0223156	0.529822	0.00503615	0.0428218	0.827992	0.00257647	0.0246943
SmVG_018998	0.579811	0.00285	0.0252154	0.411012	0.000312338	0.00642912	0.595212	0.00300565	0.0274548
SmVG_019850	1.52066	5e-05	0.000902234	0.909072	6.79809e-12	5.63221e-09	1.31298	9.8043e-09	1.60293e-06
SmVG_019973	1.36136	5e-05	0.000902234	0.885137	1.36963e-07	1.74576e-05	1.23892	1.30535e-06	8.46305e-05
SmVG_020538	3.20213	0.0012	0.0127555	1.88218	1.52093e-11	9.86664e-09	3.15247	2.25947e-11	1.02621e-08
SmVG_020552	0.412824	0.0055	0.0413465	0.298387	0.00178943	0.0214085	0.442342	0.00194068	0.0202765
SmVG_020642	1.61202	5e-05	0.000902234	0.948642	0.00240005	0.0259292	1.43091	3.51331e-06	0.000186074
SmVG_022393	1.49761	5e-05	0.000902234	0.945807	0.00295432	0.0299143	1.57607	0.000168527	0.00346294
SmVG_024807	0.556271	0.0005	0.00638032	0.446527	3.77049e-07	3.67512e-05	0.654833	8.94179e-06	0.000379219
SmVG_025364	0.886238	0.0001	0.00166434	0.68971	7.56694e-07	6.61068e-05	0.865541	0.000273379	0.00503097
SmVG_025370	1.35738	5e-05	0.000902234	0.883555	0.00212437	0.0241129	1.31996	0.000244381	0.00462561
SmVG_025386	1.28017	0.0003	0.00420641	0.862594	8.15551e-05	0.00242943	1.26101	5.86274e-06	0.000280244
SmVG_028561	1.84108	5e-05	0.000902234	1.51891	0.00291056	0.0295877	1.88387	0.000987734	0.0126334
SmVG_028563	1.02026	0.0003	0.00420641	0.68529	0.00329145	0.0321487	0.970515	0.00271305	0.0255903
SmVG_030155	0.505876	0.0028	0.0248778	0.341173	0.00152794	0.0192899	0.48403	0.00210375	0.0215358
SmVG_031718	0.980578	0.00095	0.0106705	0.680923	0.000196822	0.00463424	1.03351	0.000928783	0.0121128
SmVG_031938	3.01295	5e-05	0.000902234	1.87705	2.3361e-09	6.19347e-07	2.9402	3.21366e-10	1.00704e-07
SmVG_032638	1.05871	0.00075	0.00888995	0.755837	8.96742e-06	0.000435429	1.09297	4.0616e-05	0.00114834
SmVG_033249	1.5505	5e-05	0.000902234	1.26884	5.56456e-05	0.00181436	1.57605	1.01431e-06	6.73084e-05
SmVG_034416	3.02105	5e-05	0.000902234	1.60286	0.000253636	0.00554819	2.84789	2.37529e-06	0.000134652
SmVG_035122	1.86892	5e-05	0.000902234	0.88983	0.000343506	0.00693837	1.35673	3.34379e-05	0.000995284
SmVG_036027	0.535464	0.00585	0.0429627	0.374006	0.00128453	0.0168591	0.554652	0.00558199	0.0424901
