# Supplementary material for: Inhibition of histone methyltransferase EZH2 in Schistosoma mansoni in vitro by GSK343 reduces egg laying and decreases the expression of genes implicated in DNA replication and noncoding RNA metabolism
Source: PLoS Negl Trop Dis. 2018 Oct 26;12(10):e0006873. doi: 10.1371/journal.pntd.0006873 (PMC6221359; doi:10.1371/journal.pntd.0006873)
Supplement: S6 Table — (XLSX) [file pntd.0006873.s007.xlsx]

## Sheet: schistosomula-degsDown
S6 Table: List of Smp genes downregulated in schistosomula treated with GKS343, along with their significant differential expression values from the three different statistical analyzes used in this study
geneID	log2(fold change) cuffdiff	p-value cuffdiff	q-value cuffdiff	b sleuth	p-value sleuth	q-value sleuth	log2(fold change) edgeR	p-value edgeR	q-value edgeR	GO terms	product description
Smp_000680	-0.919427	0.0005	0.0159253	-0.689014	5.13988e-05	0.00740914	-0.953237	0.000289549	0.0173186	GO:0003735,GO:0006412,GO:0006810,GO:0016020,GO:0016021	mitochondrial ornithine transporter 1;Smp_000680
Smp_001780	-1.48044	5e-05	0.00235817	-1.12032	0.00100567	0.0465757	-1.52509	0.000115086	0.00938661	GO:0016020,GO:0016021	hypothetical protein;Smp_001780
Smp_002600	-1.43494	5e-05	0.00235817	-1.0903	0.000307357	0.0222947	-1.46706	5.06433e-05	0.00523744	GO:0004180,GO:0004185,GO:0006508,GO:0008236,GO:0008239,GO:0016787	Lysosomal Pro X carboxypeptidase;Smp_002600
Smp_003230	-1.77777	5e-05	0.00235817	-1.28616	8.06461e-06	0.00202176	-1.76659	0.00016295	0.0114053	GO:0005515,GO:0005737	SH3 domain GRB2 endophilin B1;Smp_003230
Smp_006810	-1.57529	5e-05	0.00235817	-1.06708	0.000141283	0.0136914	-1.592	1.16908e-05	0.00202416	GO:0008270,GO:0046872	lim domain only 4;Smp_006810
Smp_007550	-1.02699	5e-05	0.00235817	-0.703433	1.52987e-07	8.82121e-05	-1.01412	2.60295e-06	0.000626549	GO:0004301,GO:0004463,GO:0005488,GO:0005737,GO:0005886,GO:0006508,GO:0008237,GO:0008270,GO:0016787,GO:0019370,GO:0042277,GO:0043171,GO:0044255,GO:0070006	leukotriene A 4 hydrolase;Smp_007550
Smp_008610	-2.22092	5e-05	0.00235817	-1.66859	9.38635e-07	0.000349172	-2.22149	4.54936e-08	2.49431e-05	GO:0004531,GO:0005622,GO:0006259,GO:0006309	deoxyribonuclease ii;Smp_008610
Smp_010550	-2.89519	5e-05	0.00235817	-1.96065	2.6298e-11	4.33241e-08	-2.86257	3.02722e-12	5.64192e-09		hypothetical protein;note=tmhmm%3B%3Bquery 1-173%3B;Smp_010550
Smp_011680	-1.26772	5e-05	0.00235817	-0.943408	0.000125206	0.0128145	-1.28899	5.97755e-05	0.00561833	GO:0007155,GO:0016020,GO:0016021	CD36 class B scavenger receptor;Smp_011680
Smp_012380	-1.51505	5e-05	0.00235817	-0.967786	4.62379e-06	0.00133304	-1.40885	1.43264e-05	0.00231783		voltage gated potassium channel subunit beta 2;Smp_012380
Smp_015100	-1.4438	0.00105	0.0295143	-0.985491	0.000756964	0.0394582	-1.46596	5.41133e-05	0.00538124	GO:0016020,GO:0016021	hypothetical protein;Smp_015100
Smp_015820	-1.63301	5e-05	0.00235817	-1.07209	0.000127111	0.0128583	-1.48742	0.000135347	0.0103204	GO:0016787	protein notum;Smp_015820
Smp_016490	-2.49533	5e-05	0.00235817	-1.74814	0.000806464	0.0409698	-2.523	0.000168099	0.0116829		Saposin B domain containing protein;Smp_016490
Smp_017730	-1.14529	5e-05	0.00235817	-0.858862	0.000347592	0.023965	-1.1544	0.000130419	0.0102151	GO:0005515	200-kDa GPI-anchored surface glycoprotein;Smp_017730
SmVG_012696:Smp_018800	-0.905247	0.00025	0.00921992	-0.637105	4.55066e-05	0.00681535	-0.820259	0.00035418	0.0203221		subfamily A1A unassigned peptidase (A01 family);Smp_018800
Smp_028490	-1.87765	0.0001	0.00426522	-1.27914	1.12691e-05	0.00249914	-1.75327	3.53129e-05	0.00405236	GO:0003841,GO:0008152,GO:0016020,GO:0016021,GO:0016740,GO:0016746	1 acyl sn glycerol 3 phosphate acyltransferase;Smp_028490
Smp_031180	-1.88596	5e-05	0.00235817	-1.49458	5.51092e-05	0.0074767	-2.04769	3.50529e-06	0.000823659	GO:0006629,GO:0008374,GO:0016740,GO:0016746	phospholipase A;Smp_031180
Smp_035270	-0.831477	5e-05	0.00235817	-0.56523	0.000972494	0.0455886	-0.836841	0.000540852	0.0269558	GO:0000166,GO:0003824,GO:0005975,GO:0006099,GO:0006108,GO:0016491,GO:0016615,GO:0016616,GO:0019752,GO:0030060,GO:0044262,GO:0055114	cytosolic malate dehydrogenase;Smp_035270.2
SmVG_009094:Smp_039340	-0.787819	0.0004	0.0133469	-0.567238	5.00859e-05	0.00731128	-0.821346	0.000204746	0.0132937		hypothetical protein;Smp_039340
Smp_041550	-1.87588	5e-05	0.00235817	-1.28069	0.00107739	0.0483164	-1.84619	0.000467977	0.0241804		hypothetical protein;Smp_041550
Smp_045200	-2.37003	5e-05	0.00235817	-1.65386	0.000643386	0.0355964	-2.41945	5.35819e-05	0.00538124	GO:0005509,GO:0005875,GO:0007017,GO:0030286	tegument-allergen-like protein;Sm22.6;Smp_045200
Smp_047460	-0.884979	0.0011	0.0307436	-0.631929	0.000128898	0.0129257	-0.874467	0.000956207	0.0389951	GO:0004222,GO:0006508,GO:0008233,GO:0008237,GO:0008270,GO:0016787,GO:0046872	astacin protein;InterPro:IPR006026 : Peptidase metallopeptidases;Smp_047460
Smp_051400	-1.28449	5e-05	0.00235817	-0.955602	6.3764e-07	0.000272343	-1.34886	4.42064e-06	0.000934376	GO:0005875,GO:0007017,GO:0030286	dynein light chain;Smp_051400
Smp_056460	-2.11503	0.00065	0.019989	-1.59426	0.000150326	0.0141908	-2.54861	6.75876e-06	0.00123523		hypothetical protein;Smp_056460.6
SmVG_002153:Smp_059980	-0.8174	0.0004	0.0133469	-0.545552	1.1765e-05	0.00255989	-0.787631	0.000248908	0.0157466		arginase;Smp_059980
Smp_060030	-2.19272	5e-05	0.00235817	-1.59561	6.24536e-06	0.00165917	-2.25203	5.33614e-07	0.000202547	GO:0005044,GO:0006898,GO:0006955,GO:0016020,GO:0016021,GO:0030247	RPE spondin;Smp_060030
Smp_065210	-1.0228	0.00095	0.02725	-0.868929	0.000230568	0.0184646	-1.13954	0.000885184	0.0371739		hypothetical protein;Smp_065210.2
Smp_070240	-2.45142	5e-05	0.00235817	-1.6963	1.90478e-11	3.66098e-08	-2.40249	1.12791e-12	2.78285e-09	GO:0016020,GO:0016021	venom allergen-like (VAL) 7 protein;Smp_070240
Smp_074080	-0.841963	0.0002	0.00772441	-0.627094	4.83225e-05	0.0071443	-0.869107	0.000186222	0.0125878	GO:0000166,GO:0004672,GO:0005524,GO:0006468,GO:0016301,GO:0016310,GO:0016772	serine:threonine protein kinase NLK;Smp_074080
Smp_075280	-1.33404	5e-05	0.00235817	-0.948606	4.44817e-06	0.00133304	-1.35566	8.40922e-07	0.000259346	GO:0016020	hypothetical protein;Smp_075280.3
Smp_075330	-2.00264	5e-05	0.00235817	-1.26431	0.00010523	0.0115573	-1.94143	1.40988e-05	0.00231783		hypothetical protein;note=predicted by EVM2;Smp_075330
SmVG_014953:Smp_075800	-2.18239	5e-05	0.00235817	-1.68322	7.64171e-05	0.00959602	-2.17788	1.7042e-05	0.00254829		hemoglobinase (C13 family);Smp_075800
SmVG_001918:Smp_081140	-0.871472	0.0008	0.0232189	-0.597073	0.000832266	0.0416323	-0.893148	0.000659572	0.0297651		guanine nucleotide exchange factor dbs;Smp_081140
SmVG_028725:Smp_083240	-2.10613	5e-05	0.00235817	-1.76226	1.33722e-05	0.00280378	-2.35928	6.75985e-07	0.000247085		hypothetical protein;Smp_083240
Smp_085840	-2.44424	5e-05	0.00235817	-1.68245	7.93772e-09	9.15378e-06	-2.46119	4.51744e-11	6.36895e-08		MEG-4 (10.3) family;Smp_085840
Smp_086220	-1.61728	5e-05	0.00235817	-1.15157	6.18527e-08	3.75413e-05	-1.6216	8.2786e-07	0.000259346		hypothetical protein;Smp_086220
Smp_089290	-1.97393	5e-05	0.00235817	-1.27758	0.000182877	0.0159253	-2.05288	2.76225e-05	0.00352349	GO:0003824,GO:0004553,GO:0004557,GO:0005737,GO:0005975,GO:0008152,GO:0016139,GO:0016787,GO:0016798	alpha galactosidase:alpha n;Smp_089290
Smp_094500	-1.62287	5e-05	0.00235817	-1.19314	0.00105086	0.0478435	-1.56723	0.000390105	0.0218747	GO:0008812,GO:0016491,GO:0016614,GO:0050660,GO:0055114	choline dehydrogenase%2C mitochondrial;Smp_094500
Smp_095630	-0.849991	0.0017	0.0436571	-0.63331	3.17774e-05	0.00531096	-0.923824	0.000158684	0.0112419	GO:0005887,GO:0007166,GO:0016020,GO:0016021	Tetraspanin%2CIPR000301 CD9:CD37:CD63;Smp_095630
SmVG_007521:Smp_098020	-1.39767	0.0004	0.0133469	-0.918607	1.68273e-14	9.7026e-11	-1.3995	1.11087e-12	2.78285e-09		hypothetical protein;Smp_098020
Smp_098710	-0.874252	0.00025	0.00921992	-0.682988	0.000774001	0.0396701	-0.898748	0.000931316	0.0382965	GO:0003756,GO:0005615,GO:0006457,GO:0016020,GO:0016021,GO:0016491,GO:0016971,GO:0016972,GO:0030173,GO:0055114	quiescin q6 sulfhydryl oxidase;Smp_098710
Smp_101970	-1.73472	5e-05	0.00235817	-1.40827	0.000218585	0.0177959	-1.79511	0.000126534	0.00999013		Placenta specificprotein 8 protein (C15 protein);InterPro:IPR006461 : Protein of unknown function Cys-rich;Smp_101970
Smp_103610	-1.54011	5e-05	0.00235817	-1.16689	0.00105378	0.0478435	-1.52102	0.000416943	0.0225627	GO:0004197,GO:0005615,GO:0005764,GO:0006508,GO:0008233,GO:0008234,GO:0016787,GO:0050790,GO:0051603	cathepsin B peptidase (C01 family);Smp_103610
SmVG_002153:Smp_120920	-0.8174	0.0004	0.0133469	-0.545552	1.1765e-05	0.00255989	-0.787631	0.000248908	0.0157466		hypothetical protein;Smp_120920.3
SmVG_002153:Smp_120920.2	-0.8174	0.0004	0.0133469	-0.545552	1.1765e-05	0.00255989	-0.787631	0.000248908	0.0157466		hypothetical protein;Smp_120920.2
SmVG_002153:Smp_120920.3	-0.8174	0.0004	0.0133469	-0.545552	1.1765e-05	0.00255989	-0.787631	0.000248908	0.0157466		hypothetical protein;Smp_120920.3
Smp_122900	-0.79238	0.0003	0.0105863	-0.588709	0.000192959	0.0165845	-0.827994	0.000383781	0.0216431	GO:0007165	beta arrestin;Smp_122900
Smp_123190	-2.33859	5e-05	0.00235817	-1.46179	0.000121122	0.012698	-2.16433	6.49613e-06	0.00121335		ADP ribosylation factor protein 2 binding;Smp_123190
SmVG_019873:Smp_123650	-1.08686	0.0001	0.00426522	-0.772379	4.43003e-05	0.00672199	-1.08339	0.000136992	0.0103204		peroxidasin;Smp_123650
SmVG_019873:Smp_123660	-1.08686	0.0001	0.00426522	-0.772379	4.43003e-05	0.00672199	-1.08339	0.000136992	0.0103204		peroxidasin;InterPro:IPR002007 : Haem peroxidase animal;Smp_123660
Smp_123880	-2.58445	5e-05	0.00235817	-2.17629	5.43831e-05	0.0074767	-2.67369	4.63921e-06	0.000934376	GO:0016020,GO:0016021	hypothetical protein;Smp_123880
Smp_124000	-2.79577	5e-05	0.00235817	-1.90039	3.99226e-12	1.15097e-08	-2.79263	3.21899e-13	1.58841e-09	GO:0016020,GO:0016021	MEG-14;note=tmhmm%3B%3Bquery 1-118%3B;Smp_124000
Smp_125320	-1.80801	5e-05	0.00235817	-1.15487	1.39793e-05	0.00287874	-1.80164	1.22832e-06	0.000356539		MEG-9;Smp_125320
Smp_126120	-1.7124	5e-05	0.00235817	-1.35802	0.000650277	0.0355964	-1.6584	0.000467798	0.0241804		LAMA protein 2;Smp_126120
Smp_126420	-1.25479	5e-05	0.00235817	-0.966177	6.33051e-06	0.00165917	-1.31539	7.36325e-05	0.00660618	GO:0016020,GO:0016021	hypothetical protein;Smp_126420
Smp_126540	-0.910907	0.0016	0.0414142	-0.614255	0.000534761	0.0314636	-0.898876	0.00110292	0.0425184	GO:0005198,GO:0007155,GO:0031012	hypothetical protein;Smp_126540
Smp_130260	-2.44541	5e-05	0.00235817	-1.73347	0.000144107	0.0138486	-2.47907	2.47615e-06	0.000610928	GO:0005515	hypothetical protein;Smp_130260
Smp_131840	-1.17902	5e-05	0.00235817	-0.879662	1.81094e-05	0.00342358	-1.16005	5.904e-05	0.00560255	GO:0005887,GO:0007166,GO:0016020,GO:0016021,GO:0045747,GO:0090002	25 kDa integral membrane protein;InterPro:IPR018499 : Tetraspanin;Smp_131840
Smp_131890	-1.48198	5e-05	0.00235817	-1.03045	1.50274e-08	1.44414e-05	-1.51725	3.19171e-08	1.85288e-05	GO:0005215,GO:0005328,GO:0005887,GO:0006810,GO:0006836,GO:0015293,GO:0016020,GO:0016021,GO:0055085	sodium:chloride dependent transporter;Smp_131890
Smp_131980	-1.42762	0.00015	0.00613125	-1.00745	8.30737e-06	0.00203831	-1.27673	0.000321778	0.0187749	GO:0016020,GO:0016021	hypothetical protein;Smp_131980
SmVG_012696:Smp_132470	-0.905247	0.00025	0.00921992	-0.637105	4.55066e-05	0.00681535	-0.820259	0.00035418	0.0203221		subfamily A1A unassigned peptidase (A01 family);Smp_132470
Smp_132480	-1.60919	5e-05	0.00235817	-1.15563	3.03683e-08	2.32505e-05	-1.64631	6.13004e-08	3.18407e-05	GO:0004190,GO:0006508,GO:0030163	subfamily A1A unassigned peptidase (A01 family);Smp_132480
Smp_132740	-1.61101	5e-05	0.00235817	-1.1335	5.95442e-05	0.00798446	-1.65133	4.10149e-06	0.000919946	GO:0005506,GO:0006629,GO:0006633,GO:0016020,GO:0016021,GO:0016213,GO:0016491,GO:0016717,GO:0020037,GO:0055114	fatty acid desaturase 2;Smp_132740
Smp_135070	-1.08419	0.0002	0.00772441	-0.701022	0.000303617	0.0222947	-0.987108	0.000649652	0.0295457		hypothetical protein;Smp_135070
Smp_136540	-1.37075	5e-05	0.00235817	-0.970327	0.00015232	0.0141908	-1.3925	1.4888e-05	0.00236983		DNAJ;Smp_136540
Smp_137720	-1.96338	5e-05	0.00235817	-1.46052	0.000222535	0.017946	-2.03581	1.68649e-05	0.00254829		hypothetical protein;Smp_137720
SmVG_011925:Smp_138260	-1.21638	0.0001	0.00426522	-0.928917	0.000135165	0.0133698	-1.24035	0.000136199	0.0103204		hypothetical protein;Smp_138260
SmVG_011925:Smp_138270	-1.21638	0.0001	0.00426522	-0.928917	0.000135165	0.0133698	-1.24035	0.000136199	0.0103204		diaminopimelate epimerase DafE;Smp_138270
Smp_139240	-1.55356	5e-05	0.00235817	-1.08654	1.03271e-05	0.00234058	-1.54952	3.9016e-06	0.000895462	GO:0004197,GO:0005615,GO:0005764,GO:0006508,GO:0008234,GO:0016020,GO:0016021,GO:0051603	cathepsin S (C01 family);Smp_139240
SmVG_025509:Smp_139770	-1.06582	0.0006	0.0186266	-0.778478	3.7355e-05	0.00598303	-1.08742	0.000666905	0.0297814		hypothetical protein;note=predicted by EVM2;Smp_139770
Smp_140610	-1.46967	5e-05	0.00235817	-1.10945	0.000138641	0.0135492	-1.52173	2.74949e-05	0.00352349	GO:0003993,GO:0016311,GO:0016787,GO:0046872	iron:zinc purple acid phosphatase protein;Smp_140610
SmVG_023330:Smp_141910	-1.59948	5e-05	0.00235817	-1.21218	2.21994e-05	0.00406355	-1.60075	2.03923e-05	0.00291669		SH3 and multiple ankyrin repeat domains protein;Smp_141910
SmVG_023330:Smp_141920	-1.59948	5e-05	0.00235817	-1.21218	2.21994e-05	0.00406355	-1.60075	2.03923e-05	0.00291669		SH3 and multiple ankyrin repeat domains protein;Smp_141920
SmVG_023113:Smp_142970	-1.98337	5e-05	0.00235817	-1.39994	0.000135646	0.0133698	-1.9564	8.36259e-06	0.00147376		palmitoyl protein thioesterase 1;Smp_142970
SmVG_023113:Smp_142980	-1.98337	5e-05	0.00235817	-1.39994	0.000135646	0.0133698	-1.9564	8.36259e-06	0.00147376		palmitoyl protein thioesterase;Smp_142980
Smp_143300	-1.45193	5e-05	0.00235817	-1.05952	0.00101325	0.0467392	-1.48756	0.00128221	0.047954	GO:0005509,GO:0005515	fibrillin 1;Smp_143300
SmVG_009094:Smp_143520	-0.787819	0.0004	0.0133469	-0.567238	5.00859e-05	0.00731128	-0.821346	0.000204746	0.0132937		hypothetical protein;Smp_143520
SmVG_009094:Smp_143530	-0.787819	0.0004	0.0133469	-0.567238	5.00859e-05	0.00731128	-0.821346	0.000204746	0.0132937		hypothetical protein;Smp_143530
Smp_145420	-0.853456	0.00045	0.0146175	-0.592197	5.99383e-06	0.00164573	-0.874588	2.32836e-05	0.00314775	GO:0002116,GO:0004872,GO:0005515,GO:0005622,GO:0005887,GO:0007165,GO:0007275,GO:0008045,GO:0016020,GO:0016021,GO:0017154,GO:0030334,GO:0048841,GO:0071526,GO:1902287	plexin A3;Smp_145420
SmVG_012338:Smp_145930	-1.60645	0.0003	0.0105863	-1.09574	3.74182e-06	0.00116623	-1.57785	1.61655e-05	0.00249278		matrix metalloproteinase 25;InterPro:IPR001818 : Peptidase M10A and M12B matrixin and adamalysin;InterPro:IPR006026 : Peptidase metallopeptidases;Smp_145930
SmVG_012338:Smp_145940	-1.60645	0.0003	0.0105863	-1.09574	3.74182e-06	0.00116623	-1.57785	1.61655e-05	0.00249278		matrix metalloproteinase;Smp_145940
Smp_146720	-2.04048	5e-05	0.00235817	-1.68166	0.000636227	0.035515	-2.06637	8.86935e-05	0.00771038	GO:0005515,GO:0016020,GO:0016021	tissue type plasminogen activator;Smp_146720
Smp_146730	-1.37119	0.00035	0.0120898	-1.0946	3.07664e-06	0.000985551	-1.50142	3.50759e-05	0.00405236	GO:0005578,GO:0006508,GO:0008237,GO:0008270,GO:0016020,GO:0016021	a disintegrin and metalloproteinase with;Smp_146730
Smp_147160	-1.93755	5e-05	0.00235817	-1.44133	0.000257303	0.0197815	-1.93784	4.72469e-05	0.00501376		Cadmium metallothionein (MT Cd);Smp_147160
Smp_148560	-0.926581	0.00025	0.00921992	-0.617795	3.09896e-05	0.00525547	-0.932361	5.63366e-05	0.00548498	GO:0004605,GO:0005739,GO:0005743,GO:0006629,GO:0008654,GO:0016020,GO:0016024,GO:0016740,GO:0016779,GO:0032049	MMP37 protein%2C mitochondrial like;Smp_148560
Smp_148790	-1.50246	5e-05	0.00235817	-1.0359	0.00107167	0.0482753	-1.40776	0.000175994	0.0120849		laminin subunit beta 1;Smp_148790
Smp_150640	-1.52541	5e-05	0.00235817	-1.03196	0.000202805	0.0169474	-1.55795	6.69802e-05	0.00617783		hypothetical protein;note=predicted by EVM2;Smp_150640
Smp_151220	-2.37205	5e-05	0.00235817	-1.04547	2.1165e-08	1.74339e-05	-1.71457	6.34276e-09	5.69061e-06	GO:0005794,GO:0006486,GO:0008378,GO:0016020,GO:0016021,GO:0016740,GO:0016757,GO:0047915	beta 13 n galactosyltransferase;Smp_151220
Smp_154760	-1.59611	5e-05	0.00235817	-1.12682	2.39537e-05	0.00424975	-1.57676	2.20322e-06	0.000572201	GO:0005509,GO:0005515	egf domain protein;Smp_154760
Smp_157390	-1.32822	0.00115	0.0319589	-0.899572	0.000737274	0.0390011	-1.36587	0.00105271	0.041064	GO:0016020,GO:0016021	lipoma HMGIC fusion partner 2 protein;Smp_157390
Smp_157620	-0.966168	0.0013	0.0352293	-0.710803	8.70513e-05	0.010457	-0.983426	0.000476759	0.0245059	GO:0005515,GO:0016020,GO:0016021,GO:0042981	Netrin receptor DCC;Smp_157620
Smp_158240	-0.911651	5e-05	0.00235817	-0.672688	0.00106482	0.0481548	-0.954785	0.000556836	0.0273404	GO:0003824,GO:0004333,GO:0006099,GO:0006106,GO:0006108,GO:0016829,GO:0045239,GO:0051262	fumarate hydratase;Smp_158240
SmVG_023957:Smp_159420	-2.20044	5e-05	0.00235817	-1.68404	9.04567e-05	0.0104862	-2.1597	3.19132e-05	0.00380581		low density lipoprotein receptor (ldl);Smp_159420
Smp_160300	-1.71996	0.00045	0.0146175	-1.01098	0.000102981	0.0115573	-1.42575	0.000112724	0.00927061	GO:0016020,GO:0016021	hypothetical protein;Smp_160300
Smp_160620	-0.963658	0.00175	0.0443605	-0.701665	2.94432e-05	0.00506774	-0.981122	0.000154905	0.0111588	GO:0004222,GO:0006508,GO:0008237,GO:0016020,GO:0016021	subfamily M12B unassigned peptidase;Smp_160620.2
SmVG_024190:Smp_162790	-0.944446	0.0004	0.0133469	-0.699427	7.4191e-06	0.00190127	-0.9802	0.000151696	0.0111588		membrane protein%2C palmitoylated 5;Smp_162790
Smp_163630	-2.62706	5e-05	0.00235817	-1.85026	3.39397e-08	2.32505e-05	-2.67772	2.3035e-09	2.27333e-06		developmentally regulated antigen 10;MEG-4 (10.3) family;Smp_163630.2
Smp_163970	-1.24569	0.0019	0.0468317	-0.926085	0.000849823	0.0420608	-1.25491	0.000188984	0.0126876	GO:0004180,GO:0004185,GO:0006508,GO:0008233,GO:0016787,GO:0051603	lysosomal protective protein;Smp_163970
SmVG_034311:Smp_165480	-1.37849	0.0011	0.0307436	-1.01299	0.000196344	0.0166488	-1.40567	0.000412787	0.0225627		hypothetical protein;Smp_165480
SmVG_001918:Smp_165920.2	-0.871472	0.0008	0.0232189	-0.597073	0.000832266	0.0416323	-0.893148	0.000659572	0.0297651		guanine nucleotide exchange factor dbs;Smp_165920.2
SmVG_001918:Smp_165930	-0.871472	0.0008	0.0232189	-0.597073	0.000832266	0.0416323	-0.893148	0.000659572	0.0297651		flightless I;Smp_165930
SmVG_001918:Smp_165940	-0.871472	0.0008	0.0232189	-0.597073	0.000832266	0.0416323	-0.893148	0.000659572	0.0297651		dbl;Smp_165940
SmVG_028725:Smp_167280	-2.10613	5e-05	0.00235817	-1.76226	1.33722e-05	0.00280378	-2.35928	6.75985e-07	0.000247085		hypothetical protein;Smp_167280
Smp_167630	-2.06588	5e-05	0.00235817	-1.49971	1.52648e-05	0.00303506	-2.05243	1.31969e-06	0.000372116	GO:0005385,GO:0005887,GO:0006882,GO:0016020,GO:0016021,GO:0030001,GO:0046873,GO:0055085,GO:0071578	zinc transporter foi;Smp_167630
Smp_168980	-1.17141	0.00015	0.00613125	-0.829228	2.12339e-06	0.000720205	-1.17424	2.2029e-05	0.00305986	GO:0016020,GO:0016021	adenylate cyclase;Smp_168980
Smp_169050	-2.24836	5e-05	0.00235817	-1.55359	2.7709e-07	0.000145246	-2.01716	6.73409e-08	3.214e-05	GO:0016020,GO:0016021,GO:0055085	solute carrier family 43;Smp_169050
Smp_171190	-2.31982	5e-05	0.00235817	-1.5674	1.882e-08	1.66948e-05	-2.28334	9.66313e-09	7.3358e-06		MEG-8 family;Smp_171190
Smp_172180	-3.00215	5e-05	0.00235817	-1.94384	1.81531e-07	9.96866e-05	-2.99037	7.81937e-09	6.43078e-06		MEG-8 family;Smp_172180
Smp_174190	-1.23368	5e-05	0.00235817	-0.845919	4.3301e-07	0.000199739	-1.21522	4.55846e-06	0.000934376	GO:0005887,GO:0007166,GO:0016020,GO:0016021	Tetraspanin 18 (Tspan 18);Smp_174190
SmVG_007521:Smp_176020	-1.39767	0.0004	0.0133469	-0.918607	1.68273e-14	9.7026e-11	-1.3995	1.11087e-12	2.78285e-09		MEG 11;Smp_176020
Smp_176100	-2.24123	5e-05	0.00235817	-1.82696	5.87795e-06	0.00164573	-2.22144	2.23235e-05	0.00305986	GO:0005385,GO:0005886,GO:0006812,GO:0008324,GO:0010043,GO:0016020,GO:0016021,GO:0016023,GO:0055085,GO:0061088,GO:0071577,GO:0098655	UDP glucose:glycoprotein glucosyltransferase;Smp_176100
Smp_176710	-0.907683	0.0015	0.0394504	-0.680345	0.000119808	0.0126755	-0.998809	0.000621676	0.0286697	GO:0000122,GO:0001078,GO:0003700,GO:0005634,GO:0006355,GO:0007623,GO:0043565,GO:0019031	transcriptional factor nfil3:e4bp4;Smp_176710
SmVG_014953:Smp_179170	-2.18239	5e-05	0.00235817	-1.68322	7.64171e-05	0.00959602	-2.17788	1.7042e-05	0.00254829		hemoglobinase (C13 family);Smp_179170
SmVG_023957:Smp_179370	-2.20044	5e-05	0.00235817	-1.68404	9.04567e-05	0.0104862	-2.1597	3.19132e-05	0.00380581		low density lipoprotein receptor (ldl);Smp_179370
Smp_179560	-0.760316	0.00065	0.019989	-0.567079	1.03512e-05	0.00234058	-0.800155	0.000159475	0.0112419	GO:0003993,GO:0016311	multiple inositol polyphosphate phosphatase;Smp_179560
Smp_180810	-1.12032	5e-05	0.00235817	-0.816184	0.000859737	0.0423696	-1.12588	0.000400036	0.0221795	GO:0004867,GO:0005576,GO:0006030,GO:0006508,GO:0008061,GO:0008233,GO:0010951	Papilin;Smp_180810
Smp_181070	-2.84528	0.0002	0.00772441	-2.09072	0.000259546	0.0198217	-2.78519	2.06905e-06	0.000551878		hypothetical protein;Smp_181070
Smp_181170	-1.13251	5e-05	0.00235817	-0.749905	1.62262e-05	0.00311868	-1.12374	5.71394e-06	0.00112782	GO:0004721,GO:0005515,GO:0006470,GO:0016311,GO:0016791	Carboxy terminal domain RNA polymerase II;Smp_181170
SmVG_024190:Smp_183250	-0.944446	0.0004	0.0133469	-0.699427	7.4191e-06	0.00190127	-0.9802	0.000151696	0.0111588		MAGUK p55 subfamily;InterPro:IPR011511 : Variant SH3;Smp_183250
Smp_187190	-0.960731	0.0008	0.0232189	-0.641401	6.62352e-05	0.00858229	-0.939796	1.77971e-05	0.00262149	GO:0005886,GO:0005921,GO:0006810,GO:0006811,GO:0016020,GO:0016021,GO:0030054	innexin unc 9;Smp_187190
SmVG_025509:Smp_188560	-1.06582	0.0006	0.0186266	-0.778478	3.7355e-05	0.00598303	-1.08742	0.000666905	0.0297814		hypothetical protein;Smp_188560
SmVG_034311:Smp_192300	-1.37849	0.0011	0.0307436	-1.01299	0.000196344	0.0166488	-1.40567	0.000412787	0.0225627		amphibian RCA protein 2;Smp_192300
Smp_194050	-2.04568	5e-05	0.00235817	-1.57243	0.000621059	0.0349369	-2.0455	0.00032341	0.0187749		Clumping factor A;Smp_194050
Smp_194910	-1.85117	5e-05	0.00235817	-1.30467	0.0011487	0.0497998	-1.84239	0.000202188	0.0132145		Saposin B domain containing protein;Smp_194910
Smp_194960	-2.62638	5e-05	0.00235817	-2.4971	0.000214716	0.0176865	-2.81362	0.000698819	0.0309859	GO:0005887,GO:0007166,GO:0016020,GO:0016021	25 kDa integral membrane protein;Smp_194960
Smp_195180	-3.91604	5e-05	0.00235817	-2.94693	0.000167108	0.0148238	-3.98835	5.45267e-05	0.00538124	GO:0005886,GO:0016020,GO:0016021	surface membrane antigen;Smp_195180
SmVG_001918:Smp_200400	-0.871472	0.0008	0.0232189	-0.597073	0.000832266	0.0416323	-0.893148	0.000659572	0.0297651		hypothetical protein;Smp_200400
SmVG_007071:Smp_210100	-1.45489	0.0001	0.00426522	-0.909964	2.49479e-05	0.00435907	-1.33624	8.20025e-07	0.000259346		mechanosensory protein 2;Smp_210100
SmVG_007071:Smp_210110	-1.45489	0.0001	0.00426522	-0.909964	2.49479e-05	0.00435907	-1.33624	8.20025e-07	0.000259346		mitotic checkpoint serine:threonine protein;Smp_210110
Smp_211310	-1.59234	5e-05	0.00235817	-1.1027	0.00092473	0.0440034	-1.55059	0.000221151	0.0141723	GO:0004016,GO:0004383,GO:0005622,GO:0005886,GO:0006182,GO:0007165,GO:0009190,GO:0016849,GO:0020037,GO:0035556	soluble guanylate cyclase gcy;Smp_211310
Smp_212710	-2.09099	5e-05	0.00235817	-1.50007	0.000207097	0.0171816	-2.03206	3.15322e-05	0.00380581		gynecophoral canal protein%2C putative;Smp_212710
SmVG_001798	-3.64632	5e-05	0.00235817	-2.67696	3.42749e-08	2.32505e-05	-4.0138	1.11183e-09	1.21918e-06
SmVG_002846	-1.38026	0.0002	0.00772441	-0.793049	0.000238859	0.0188666	-1.1586	0.000292526	0.0173849
SmVG_008603	-1.79392	5e-05	0.00235817	-1.25416	4.56769e-06	0.00133304	-1.7509	3.861e-05	0.00433003
SmVG_019882	-3.15879	5e-05	0.00235817	-1.86291	8.2474e-05	0.010118	-2.8897	8.3701e-07	0.000259346
SmVG_019883	-2.67234	5e-05	0.00235817	-1.82258	5.35413e-05	0.0074767	-2.8374	7.92901e-07	0.000259346
SmVG_019961	-3.01276	5e-05	0.00235817	-2.66023	1.27486e-05	0.00272254	-3.00289	0.000194993	0.0129232
SmVG_020010	-1.9382	5e-05	0.00235817	-1.33308	1.18111e-06	0.000425642	-2.00588	1.48376e-07	6.36661e-05
SmVG_020394	-2.89039	0.0004	0.0133469	-2.73459	0.000165901	0.0148238	-2.64531	0.000275945	0.0168986
SmVG_020438	-1.51118	5e-05	0.00235817	-1.1074	3.2877e-07	0.000164843	-1.54035	4.49699e-06	0.000934376
SmVG_025534	-2.01768	5e-05	0.00235817	-1.53388	0.000116488	0.0124431	-2.04771	4.55077e-05	0.00488169
SmVG_030000	-2.22903	5e-05	0.00235817	-1.32656	3.61614e-07	0.000173755	-1.52069	3.17202e-05	0.00380581
SmVG_030993	-2.43995	5e-05	0.00235817	-1.75413	9.03342e-05	0.0104862	-2.57301	4.07282e-05	0.00451625	GO:0005509
