# Supplementary material for: Inhibition of histone methyltransferase EZH2 in Schistosoma mansoni in vitro by GSK343 reduces egg laying and decreases the expression of genes implicated in DNA replication and noncoding RNA metabolism
Source: PLoS Negl Trop Dis. 2018 Oct 26;12(10):e0006873. doi: 10.1371/journal.pntd.0006873 (PMC6221359; doi:10.1371/journal.pntd.0006873)
Supplement: S7 Table — (XLSX) [file pntd.0006873.s008.xlsx]

## Sheet: schistosomula-degsUp
S7 Table: List of Smp genes upregulated in schistosomula treated with GKS343, along with their significant differential expression values from the three different statistical analyzes used in this study
geneID	log2(fold change) cuffdiff	p-value cuffdiff	q-value cuffdiff	b sleuth	p-value sleuth	q-value sleuth	log2(fold change) edgeR	p-value edgeR	q-value edgeR	GO terms	product description
Smp_011150	1.09241	5e-05	0.00235817	0.700196	6.26887e-05	0.0083095	1.05451	2.5374e-05	0.00333888	GO:0016787	threonine aspartase 1;Smp_011150
Smp_027340	1.01546	5e-05	0.00235817	0.646723	0.000374303	0.0248006	0.975931	5.83953e-05	0.00559518	GO:0016020,GO:0016021	Insulin induced gene 1 protein;Smp_027340
SmVG_012614:Smp_030300.2	1.36035	0.0008	0.0232189	0.915213	8.63197e-07	0.000334062	1.32458	1.35684e-08	9.56476e-06		endoplasmin;Smp_030300.2
SmVG_012614:Smp_030300.3	1.36035	0.0008	0.0232189	0.915213	8.63197e-07	0.000334062	1.32458	1.35684e-08	9.56476e-06		endoplasmin;Smp_030300.3
SmVG_012614:Smp_030300.4	1.36035	0.0008	0.0232189	0.915213	8.63197e-07	0.000334062	1.32458	1.35684e-08	9.56476e-06		endoplasmin;Smp_030300.4
SmVG_001154:Smp_049250	0.924443	0.0014	0.0375246	0.681136	0.000265968	0.0201786	0.880149	0.00072514	0.0316981		major egg antigen;Smp_049250
SmVG_012165:Smp_082420	1.63773	5e-05	0.00235817	1.12505	8.87515e-06	0.0021235	1.62329	4.13609e-05	0.00453545		uridine phosphorylase;Smp_082420
SmVG_012165:Smp_082430	1.63773	5e-05	0.00235817	1.12505	8.87515e-06	0.0021235	1.62329	4.13609e-05	0.00453545		uridine phosphorylase;Smp_082430
Smp_087010	0.823372	0.00195	0.0478237	0.550915	0.000522673	0.0310694	0.777929	0.000700158	0.0309859	GO:0000166,GO:0003676,GO:0003677,GO:0003887,GO:0006139,GO:0006260,GO:0006287,GO:0006297,GO:0008296,GO:0008408,GO:0016740,GO:0016779,GO:0043625,GO:0045004,GO:0071897,GO:0090305	DNA polymerase delta catalytic subunit;Smp_087010
SmVG_031670:Smp_096840	1.36253	5e-05	0.00235817	0.89415	3.49812e-09	4.48226e-06	1.33713	6.83899e-08	3.214e-05		transmembrane protein 66;Smp_096840
Smp_124920	0.70951	0.00205	0.0495333	0.467603	0.000104876	0.0115573	0.676063	0.000601461	0.0286697	GO:0003756,GO:0005783,GO:0005789,GO:0006457,GO:0016671,GO:0050660,GO:0055114	hypothetical protein;Smp_124920
Smp_125890	0.725892	0.00175	0.0443605	0.541546	2.05684e-05	0.00382572	0.746434	0.000497694	0.0253183	GO:0000719,GO:0003904,GO:0003913,GO:0006281,GO:0016829	dna photolyase;Smp_125890
Smp_134580	0.75838	0.0007	0.0210644	0.474497	9.0931e-05	0.0104862	0.692632	0.000285417	0.0171755	GO:0016020,GO:0016021	hypothetical protein;note=predicted by EVM2;note=tmhmm%3B%3Bquery 1-377%3B;note=%3Bquery 297-377%3B;note=%3Bquery 274-296%3B;note=%3Bquery 1-273%3B;Smp_134580
SmVG_033013:Smp_137760	1.29275	0.00095	0.02725	0.819392	0.000329511	0.0234563	1.26337	6.82477e-05	0.00623645		BAH and coiled coil domain containing protein 1;note=tmhmm%3B%3Bquery 1-710%3B;Smp_137760
SmVG_033013:Smp_137770	1.29275	0.00095	0.02725	0.819392	0.000329511	0.0234563	1.26337	6.82477e-05	0.00623645		BAH domain and coiled coil containing 1;Smp_137770
Smp_138750	1.58371	5e-05	0.00235817	1.02807	0.000617052	0.0348816	1.51297	0.000322441	0.0187749	GO:0006487,GO:0008424,GO:0016740,GO:0016757,GO:0036071,GO:0046921	alpha fucosyltransferase m%3B alpha fucosyltransferase k%3B alpha fucosyltransferase j%3B alpha fucosyltransferase i;Smp_138750
SmVG_012614:Smp_145690	1.36035	0.0008	0.0232189	0.915213	8.63197e-07	0.000334062	1.32458	1.35684e-08	9.56476e-06		hypothetical protein;Smp_145690
SmVG_001154:Smp_148530	0.924443	0.0014	0.0375246	0.681136	0.000265968	0.0201786	0.880149	0.00072514	0.0316981		major egg antigen;Smp_148530
Smp_151640	3.33325	5e-05	0.00235817	2.11057	6.56434e-14	2.52333e-10	3.21728	5.77576e-17	5.7001e-13	GO:0016020,GO:0016021	hypothetical protein;Smp_151640
SmVG_031670:Smp_155510.2	1.36253	5e-05	0.00235817	0.89415	3.49812e-09	4.48226e-06	1.33713	6.83899e-08	3.214e-05		transmembrane protein 66;Smp_155510.2
Smp_158290	1.39951	0.00045	0.0146175	1.03396	0.00034015	0.023965	1.3117	0.0013584	0.0498364		hypothetical protein;Smp_158290
SmVG_033013:Smp_199060	1.29275	0.00095	0.02725	0.819392	0.000329511	0.0234563	1.26337	6.82477e-05	0.00623645		serine rich repeat protein;note=pfam_scan%3BPfam:PF01426.13%3B%3BE()%3D1.4E-5%3Bscore%3D24.7%3Bque ry 267-348%3Bdescription%3DBAH;Smp_199060
SmVG_001868	2.62205	0.0013	0.0352293	1.38298	0.000317443	0.0227376	2.00912	0.000132533	0.0102989
SmVG_016689	2.09862	5e-05	0.00235817	1.08746	0.00111483	0.0492576	1.77368	0.00106734	0.0414708
SmVG_024510	1.83531	5e-05	0.00235817	1.17354	0.000111933	0.0121774	1.71952	0.000122158	0.00980148
SmVG_025651	1.0657	5e-05	0.00235817	0.500473	0.000349547	0.023965	0.811443	0.000265847	0.0165878
SmVG_030694	1.30721	0.0012	0.0331606	1.02874	3.87857e-05	0.00607026	1.48877	1.47835e-06	0.000405274
SmVG_035152	1.21567	0.00175	0.0443605	1.18629	0.0001545	0.0141908	1.72775	2.18655e-05	0.00305986
SmVG_035786	2.05848	0.00035	0.0120898	1.30476	8.47794e-05	0.0102913	2.11079	1.2175e-05	0.00207164
