# Supplementary material for: Inhibition of histone methyltransferase EZH2 in Schistosoma mansoni in vitro by GSK343 reduces egg laying and decreases the expression of genes implicated in DNA replication and noncoding RNA metabolism
Source: PLoS Negl Trop Dis. 2018 Oct 26;12(10):e0006873. doi: 10.1371/journal.pntd.0006873 (PMC6221359; doi:10.1371/journal.pntd.0006873)
Supplement: S8 Table — (XLSX) [file pntd.0006873.s009.xlsx]

## Sheet: smpDnaReplication-withProductDe
Table S8: List of genes related with DNA Replication (first tab), with ncRNA Metabolism (second tab) and with egg formation (third tab).
geneID	product_description
Smp_172530	DNA replication licensing factor MCM4
Smp_143490	DNA replication licensing factor MCM5
Smp_042210	origin recognition complex subunit 4
Smp_009030	ribonucleoside diphosphate reductase large
Smp_100380	dna replication complex gins protein psf2
Smp_127050	dna repair protein rad50
Smp_076660	DNA polymerase delta small subunit
Smp_127070	origin recognition complex subunit
Smp_052390	origin recognition complex subunit 5
Smp_121800	replication protein A 70 kDa DNA binding
Smp_007000	DNA replication complex GINS protein PSF1
Smp_079050	DNA primase large subunit
Smp_069600	ATP dependent DNA helicase Q4
Smp_087010	DNA polymerase delta catalytic subunit
Smp_037590	dna replication licensing factor mcm3
Smp_197880	DNA replication ATP dependent helicase Dna2
Smp_050820	Replication factor C 38 kDa subunit
Smp_067260	dna polymerase alpha subunit b
Smp_124120	dna polymerase epsilon subunit 2
Smp_181870	dna replication licensing factor mcm8
Smp_140530	replication factor c subunit 2
Smp_032500	DNA replication licensing factor mcm7
Smp_054840	DNA replication licensing factor MCM2
Smp_096360	replication factor C subunit 4
Smp_178260	DNA polymerase alpha catalytic subunit
Smp_129260	poly (ADP ribose) polymerase
Smp_047610	cell division control protein 45
Smp_151560	dna replication licensing factor mcm9
Smp_079560	DNA replication licensing factor MCM2
Smp_094140	DNA replication licensing factor MCM6
Smp_046500.2	proliferating cell nuclear antigen
Smp_046500.1	proliferating cell nuclear antigen

## Sheet: ncRnaMetabolicProcess-withProdu
Table S8: List of genes related with DNA Replication (first tab), with ncRNA Metabolism (second tab) and with egg formation (third tab).
geneID	product_description
Smp_012340	U3 small nucleolar RNA associated protein 14
Smp_040770	methionyl tRNA synthetase%2C cytoplasmic
Smp_095920	ATP dependent RNA helicase DDX56
Smp_126910	periodic tryptophan protein 2
Smp_210230	SEL 1protein
Smp_101450	large subunit ribosomal protein l7e
Smp_104860	ribonuclease P subunit Rpp30
Smp_161980	dis3 exonuclease 1
Smp_055800	pescadillo
Smp_138930.2	glutamyl tRNA synthetase cytoplasmic
Smp_138930.1	glutamyl tRNA synthetase cytoplasmic
Smp_098330	H:ACA ribonucleoprotein complex subunit 2
Smp_028340	Brix domain containing protein 1
Smp_053120	S adenosyl methyltransferase MraW
Smp_133280	arginyl tRNA synthetase%2C cytoplasmic
Smp_133180	zinc finger protein
Smp_073990	tRNA(His) guanylyltransferase
Smp_085500	elongator complex protein 3
Smp_204160	aspartate ammonia ligase
Smp_135120	ribosome biogenesis protein bop1
Smp_041600	isoleucyl tRNA synthetase%2C cytoplasmic
Smp_096270	valyl tRNA synthetase
Smp_148990	Nucleolar protein 5
Smp_041450	asparaginyl tRNA synthetase
Smp_146030	tRNA specific adenosine deaminase protein
Smp_038240	Alanyl tRNA synthetase
Smp_104470.1	lysyl tRNA synthetase
Smp_104470.2	lysyl tRNA synthetase
Smp_100030	ribosome biogenesis protein BMS1
Smp_123990	threonyl tRNA synthetase
Smp_053610	Seryl tRNA Synthetase
Smp_160420	rRNA processing protein EBP2
Smp_023360.1	histidyl tRNA synthetase
Smp_023360.2	histidyl tRNA synthetase
Smp_053510.2	aspartyl tRNA synthetase%2C cytoplasmic
Smp_053510.1	aspartyl tRNA synthetase%2C cytoplasmic
Smp_157760	eri1 exoribonuclease 3
Smp_044280.1	rRNA 2' O methyltransferase fibrillarin
Smp_044280.2	rRNA 2' O methyltransferase fibrillarin
Smp_162600	HEAT repeat containing protein 1
Smp_047110	ATP dependent RNA helicase DDX52
Smp_046680	U3 small nucleolar RNA associated protein 18
Smp_134060	WD repeat and SOF domain containing protein 1
Smp_054780	40S ribosomal protein S8
Smp_048660	nucleolar protein 56
Smp_093450	u3 small nucleolar rna associated protein 6
Smp_040800	glycyl tRNA synthetase
Smp_149070	Nucleolar protein 6
Smp_077020	dimethyladenosine transferase
Smp_175950	tRNA (cytosine(34) C(5)) methyltransferase
Smp_134420	mrna turnover protein 4

## Sheet: egg formation
Table S8: List of genes related with DNA Replication (first tab), with ncRNA Metabolism (second tab) and with egg formation (third tab).
geneID	product_description
Smp_097940	NEK7 (Serine/threonine kinase NEK7)
Smp_131110	SmP14
Smp_000270	Trematode Eggshell Synthesis domain containing protein
Smp_000430	ESP- egg shell
Smp_013540	Tyrosinase 2
Smp_014610	p48
Smp_050270	Tyrosinase 1
Smp_51920.2	NANOS (nanos 2)
Smp_055740	Nanos (nanos 1)
