# Supplementary material for: Inhibition of histone methyltransferase EZH2 in Schistosoma mansoni in vitro by GSK343 reduces egg laying and decreases the expression of genes implicated in DNA replication and noncoding RNA metabolism
Source: PLoS Negl Trop Dis. 2018 Oct 26;12(10):e0006873. doi: 10.1371/journal.pntd.0006873 (PMC6221359; doi:10.1371/journal.pntd.0006873)
Supplement: S10 Table — (XLSX) [file pntd.0006873.s011.xlsx]

## Sheet: Identified proteins
S10 Table. Proteins identified by proteomics
Protein IDs* other than Smp IDs are from Table S6: Putative novel S. mansoni genes by Anderson L. et al. (2015) PLoS Negl Trop Dis 9(12): e0004334. doi:10.1371/journal.pntd.0004334
LFQ intensity C1	LFQ intensity C2	LFQ intensity C3	LFQ intensity T1	LFQ intensity T2	LFQ intensity T3	C: Welch's T-test Significant at p-value < 0.05 (or -log10 p-value > 1.301)	C: Welch's T-test significant	N: -Log Welch's T-test p-value CTR_TRT	N: Welch's T-test Difference CTR_TRT	N: Welch's T-test Test statistic CTR_TRT	Protein IDs*	Majority protein IDs	Gene product description
NaN	NaN	NaN	23.1506	NaN	24.1307			0	NaN	0	c12516-g1-i1;Smp_009580.1;Smp_046690.1;Smp_089430.1	c12516-g1-i1;Smp_009580.1;Smp_046690.1;Smp_089430.1	polyubiquitin;polyubiquitin C;ubiquitin (ribosomal protein L40)
22.8681	NaN	21.8832	21.8789	NaN	22.8727			7.32668e-05	-0.000166893	-0.000238564	c12533-g1-i1	c12533-g1-i1	.
24.7472	24.2375	24.388	24.6095	24.235	24.3471			0.116377	0.0603956	0.322024	c12986-g1-i1	c12986-g1-i1	.
24.3617	24.3654	24.0996	24.244	23.9697	24.4514			0.117356	0.0538673	0.326593	c1504-g1-i1	c1504-g1-i1	.
25.5347	25.3613	25.6769	25.3648	25.3726	25.2774			0.771413	0.186061	1.93358	c1627-g1-i1	c1627-g1-i1	.
22.1154	22.163	22.1284	22.5475	22.3148	21.5248			0.00656562	0.00657209	0.0212114	c18052-g1-i1	c18052-g1-i1	.
NaN	22.3416	22.1317	22.0118	21.7553	NaN			0.764957	0.353121	2.13049	c18674-g1-i1	c18674-g1-i1	.
24.8423	24.9038	25.3586	25.2676	25.3257	25.7923			0.853041	-0.426993	-1.83604	c18731-g1-i1	c18731-g1-i1	.
25.0013	25.3929	25.0811	25.1061	25.2294	25.2388			0.0889408	-0.0329742	-0.259879	c2371-g1-i1	c2371-g1-i1	.
NaN	21.4333	21.7033	NaN	NaN	21.249			0	0.319265	0	c329-g1-i1	c329-g1-i1	.
24.2338	24.0622	23.5518	NaN	23.0502	23.0791	+	CTR_TRT	1.30971	0.884605	4.30842	c3412-g1-i1	c3412-g1-i1	.
24.7272	24.458	24.8141	24.8192	24.3605	24.6691			0.104412	0.0501518	0.29089	c3893-g1-i1	c3893-g1-i1	.
24.4366	24.5061	24.6653	24.3382	24.4542	24.2282			0.97569	0.195807	2.08301	c5016-g1-i1	c5016-g1-i1	.
23.3835	23.8166	22.8984	23.1678	22.312	22.8198			0.758004	0.599624	1.65004	c5482-g1-i1	c5482-g1-i1	.
22.9351	23.1065	22.9176	22.996	23.0575	22.8694			0.0506186	0.0120665	0.147419	c5980-g1-i1	c5980-g1-i1	.
22.7554	23.5743	23.4684	23.6231	23.5422	23.5681			0.457272	-0.31177	-1.20737	c6410-g1-i1	c6410-g1-i1	.
22.3086	22.0559	NaN	22.5346	21.8777	22.9473			0.311656	-0.270937	-0.806159	c6438-g1-i1	c6438-g1-i1	.
27.2459	27.2914	27.2693	27.1501	26.6606	27.855			0.0435199	0.0469793	0.135419	c6621-g1-i1	c6621-g1-i1	.
22.0012	21.8756	21.8963	NaN	21.9617	21.9528			0.312082	-0.0328541	-0.839879	c6749-g1-i1	c6749-g1-i1	.
23.0238	23.1375	23.5902	22.9045	23.3543	23.8189			0.124701	-0.10873	-0.344515	c6969-g1-i1;c6969-g1-i2	c6969-g1-i1;c6969-g1-i2	.
NaN	22.5507	22.8158	NaN	22.2577	22.447			0.715384	0.330915	2.0315	c7393-g1-i1	c7393-g1-i1	.
25.7171	25.8248	26.0084	26.0232	26.0219	26.3001			0.986592	-0.264931	-2.10866	c7454-g2-i1	c7454-g2-i1	.
24.9272	24.7492	24.928	25.1679	24.7793	24.7271			0.0514391	-0.0233027	-0.154079	c7587-g1-i1	c7587-g1-i1	.
26.372	26.8949	26.5312	26.2462	26.3208	26.496			0.597843	0.245019	1.42817	c7743-g1-i1	c7743-g1-i1	.
22.5358	22.7485	NaN	22.5709	NaN	22.9734			0.19331	-0.130052	-0.571395	c7877-g1-i1	c7877-g1-i1	.
23.9784	23.6474	23.4287	23.4057	23.5168	23.7673			0.246959	0.121542	0.632136	c8010-g1-i1	c8010-g1-i1	.
24.3932	24.117	24.892	25.0385	23.8554	24.5437			0.00934684	-0.0117855	-0.0286591	Smp_155890.1;c8076-g1-i1;Smp_145290.1	Smp_155890.1;c8076-g1-i1	alkaline phosphatase;alkaline phosphatase
24.1862	24.1077	24.2072	24.2078	24.1151	24.1171			0.17971	0.020347	0.472596	c8194-g1-i1	c8194-g1-i1	.
23.234	23.4136	23.214	23.1535	23.9587	23.3512			0.302546	-0.200616	-0.801026	Smp_058350.1;c8198-g8-i3;c8198-g8-i1;c8198-g8-i2	Smp_058350.1;c8198-g8-i3;c8198-g8-i1;c8198-g8-i2	programmed cell death protein 5
28.2185	28.4488	28.4348	28.0404	28.1335	28.3539			0.728765	0.191435	1.60667	c8319-g1-i1	c8319-g1-i1	.
23.2078	23.4344	23.4013	23.3818	23.6155	23.7194			0.828669	-0.22438	-1.83448	c8482-g2-i1	c8482-g2-i1	.
22.0814	21.8635	22.1135	22.2007	22.2177	22.0794			0.703599	-0.146427	-1.63072	D2IGB9-SCHMA-TNFR0123;Smp_168070.1	D2IGB9-SCHMA-TNFR0123;Smp_168070.1	nerve growth factor receptor
23.8656	24.2134	23.7246	23.6477	23.561	23.8104			0.682768	0.261515	1.60832	Smp_000030.3;Smp_000030.2;Smp_000030.1	Smp_000030.3;Smp_000030.2;Smp_000030.1	26s proteasome regulatory particle subunit;26s proteasome regulatory particle subunit;
25.7662	25.9792	25.796	25.8873	25.734	25.736			0.295029	0.061381	0.732834	Smp_000040.1	Smp_000040.1	kinesin light chain
29.2004	29.2105	29.5695	29.7014	29.2726	29.7431			0.559819	-0.245574	-1.27071	Smp_000100.1	Smp_000100.1	filamin
NaN	20.7335	19.7442	19.9886	19.7786	19.931			0.210052	0.339489	0.680929	Smp_000190.1	Smp_000190.1	short chain dehydrogenase:reductase family 16C
24.5225	24.9264	24.5141	23.6227	24.1651	24.7621			0.540675	0.471046	1.32287	Smp_000240.2;Smp_000240.1	Smp_000240.2;Smp_000240.1	RNA binding protein EWS;
25.1399	25.3172	25.4781	24.8691	24.9875	25.2489			0.860445	0.276522	1.85909	Smp_000260.1	Smp_000260.1	proactivator polypeptide
21.2167	22.0801	21.65	21.4284	21.8667	NaN			0.0012942	0.0013485	0.00406308	Smp_000270.1	Smp_000270.1	hypothetical protein
NaN	23.7071	23.5595	23.2724	23.873	23.4376			0.201457	0.105683	0.545527	Smp_000280.1	Smp_000280.1	hypothetical protein
21.7279	22.3965	22.9296	21.9932	22.3339	21.5086			0.401323	0.406092	0.96203	Smp_000320.1	Smp_000320.1	hypothetical protein
23.8507	23.851	24.3167	24.1185	24.3545	24.0535			0.385029	-0.169331	-0.939626	Smp_000460.1;Smp_000850.1	Smp_000460.1	Nice 4 protein;cysteine string protein
NaN	NaN	NaN	24.1492	NaN	23.1133			0	NaN	0	Smp_000480.1	Smp_000480.1	eukaryotic translation initiation factor 3
28.9488	29.1048	29.0345	29.2353	28.9335	28.8585			0.0546402	0.0202529	0.16379	Smp_000660.1	Smp_000660.1	ornithine--oxo-acid transaminase
21.6305	NaN	21.0005	NaN	21.3932	21.4196			0.0855208	-0.0908566	-0.288167	Smp_000730.1	Smp_000730.1	ADP ribosylation factor 6
22.5333	22.4928	22.562	22.3782	22.4155	NaN	+	CTR_TRT	1.7016	0.132535	4.84182	Smp_000740.1;Smp_000740.2	Smp_000740.1;Smp_000740.2	multiubiquitin binding protein S5a putative
23.55	23.9871	23.8469	23.6041	24.1116	23.7257			0.0321433	-0.0190938	-0.0954689	Smp_000755.1	Smp_000755.1	family M13 non peptidase ue (M13 family)
26.9069	26.8696	26.8528	26.9718	26.9523	27.075			1.17294	-0.123248	-2.98469	Smp_001040.1	Smp_001040.1	kinesin heavy chain
NaN	22.5291	NaN	22.5549	22.0705	21.4119			0	0.516646	0	Smp_001170.1	Smp_001170.1	eukaryotic translation initiation factor 3
25.8311	25.7688	25.7375	26.1504	25.7432	25.6846			0.193193	-0.0802708	-0.538635	Smp_001360.1	Smp_001360.1	thymidylate kinase
24.7232	24.257	24.2748	24.4768	24.2504	24.5472			0.0118117	-0.00642014	-0.0363017	Smp_001410.1	Smp_001410.1	glyoxalase domain containing protein 4
24.5244	24.2669	24.0823	24.417	24.2654	24.1694			0.0161233	0.00726827	0.0494175	Smp_001830.2;Smp_001830.1	Smp_001830.2;Smp_001830.1	ribosomal protein L24;
23.6619	24.0846	24.2799	22.9472	23.0734	23.1122	+	CTR_TRT	1.56785	0.96454	5.10159	Smp_002150.1	Smp_002150.1	Mastin
24.1246	24.2706	24.3165	24.1107	24.1257	23.5009			0.599671	0.324835	1.51958	Smp_002180.1	Smp_002180.1	basic transcription factor 3 4
25.8303	26.0312	26.0917	26.1676	26.2716	26.3265			1.26453	-0.270843	-2.95296	Smp_002410.1	Smp_002410.1	14-3-3 epsilon 2
25.0004	24.9223	24.9958	24.9674	25.0406	25.6048			0.432676	-0.231412	-1.14021	Smp_002510.1	Smp_002510.1	pyruvate dehydrogenase (lipoamide)
29.0008	28.5954	28.6156	28.8354	28.8154	28.8045			0.220906	-0.081164	-0.613884	Smp_002880.1	Smp_002880.1	ATP synthase subunit alpha mitochondrial
26.2009	26.0148	25.7209	25.3516	25.7177	25.4502			1.22422	0.472357	2.66182	Smp_089870.1;Smp_089840.1;Smp_002930.1;Smp_060760.1;Smp_086860.1	Smp_089870.1;Smp_089840.1;Smp_002930.1;Smp_060760.1;Smp_086860.1	histone H2A;histone H2A;histone H2A;histone H2A;histone H2A
24.9189	25.2015	25.2733	25.404	25.1693	25.4762			0.69618	-0.218571	-1.53476	Smp_003110.2;Smp_003110.1	Smp_003110.2;Smp_003110.1	Nadrin protein;
22.8604	22.7977	23.0514	23.4576	23.5605	23.4087	+	CTR_TRT	2.22547	-0.572451	-6.47432	Smp_003140.1	Smp_003140.1	sorting nexin 32
29.0874	28.8282	28.9823	28.8531	29.1229	29.0319			0.122552	-0.0366631	-0.335523	Smp_003230.1	Smp_003230.1	SH3 domain GRB2 endophilin B1
25.2248	25.2477	25.1742	25.366	25.5116	25.3418			1.27191	-0.190928	-3.33248	Smp_003410.1	Smp_003410.1	60S ribosomal protein L23a
20.4291	NaN	NaN	20.6698	20.4183	20.3487			0	-0.0498435	0	Smp_003610.1;Smp_003610.2	Smp_003610.1;Smp_003610.2	DM9 domain containing protein
25.1658	24.9528	24.9653	24.5915	24.6557	24.9835			0.887564	0.284405	2.03681	Smp_003660.1	Smp_003660.1	spliceosome RNA helicase DDX39B
25.1502	25.3112	24.9921	25.1595	25.2219	25.1095			0.0419792	-0.0124874	-0.127855	Smp_003710.1	Smp_003710.1	tropomodulin
25.2785	25.1379	24.9043	24.7944	25.1643	24.6315			0.551657	0.243507	1.26998	Smp_003770.1	Smp_003770.1	Histone H1 delta
26.0079	25.8467	25.8557	25.9117	26.1011	26.023			0.645674	-0.108492	-1.43	Smp_003970.1	Smp_003970.1	elongation factor 1 delta
22.1099	22.2498	22.4403	22.0998	22.2412	21.6277			0.558301	0.277074	1.32735	Smp_003980.1	Smp_003980.1	family C2 unassigned peptidase (C02 family)
27.217	27.0449	27.1295	27.489	26.8207	27.3184			0.133345	-0.0789051	-0.382026	Smp_003990.1	Smp_003990.1	triosephosphate isomerase 1a
24.0031	23.8367	23.9173	24.2694	24.1894	24.0657	+	CTR_TRT	1.51795	-0.255829	-3.35398	Smp_004220.1	Smp_004220.1	fatty acid amide hydrolase 1
23.219	23.2034	23.3691	23.0605	23.4862	23.1482			0.0783952	0.0321948	0.229808	Smp_004350.1	Smp_004350.1	ubiquitin conjugating enzyme E2 L3
26.0942	25.984	26.0437	26.4229	26.4438	26.3933	+	CTR_TRT	2.64741	-0.379374	-10.8234	Smp_004470.1	Smp_004470.1	thioredoxin dependent peroxide reductase
27.6066	27.3791	27.4675	27.6471	27.5492	27.4674			0.343086	-0.0701453	-0.833634	Smp_004600.1	Smp_004600.1	T complex protein 1 subunit delta
24.1455	22.683	22.9331	22.929	22.7742	23.0927			0.257777	0.321865	0.698368	Smp_004710.1	Smp_004710.1	hypothetical protein
26.161	25.9242	25.9642	26.2476	25.9492	25.8695			0.0135315	-0.00564067	-0.0413642	Smp_004780.2;Smp_004780.1;Smp_004780.3	Smp_004780.2;Smp_004780.1;Smp_004780.3	immunophilin;;immunophilin
23.7448	24.8561	24.0522	23.782	24.104	23.9381			0.304375	0.276325	0.803019	Smp_004940.1	Smp_004940.1	60S ribosomal protein L35
27.401	27.1409	27.2044	27.4296	27.104	27.1077			0.0932131	0.0350444	0.262839	Smp_004990.1	Smp_004990.1	T complex protein 1 subunit zeta
22.0588	22.7452	22.2529	NaN	NaN	NaN			0	NaN	0	Smp_005000.1	Smp_005000.1	NECAP protein CG9132
23.0583	23.0969	23.0004	23.3195	22.8116	22.9665			0.0408424	0.0193361	0.126488	Smp_005060.1	Smp_005060.1	hypothetical protein
23.61	23.4585	23.4322	23.5544	23.7695	23.2912			0.0879336	-0.0381304	-0.255946	Smp_005180.1	Smp_005180.1	g1 to s phase transition protein
NaN	21.6365	21.4371	21.4749	21.3781	NaN			0.340278	0.110289	0.995368	Smp_005210.1	Smp_005210.1	histone deacetylase 1
23.0718	23.4278	23.4892	23.0385	23.3438	22.5551			0.565695	0.350466	1.32802	Smp_005230.2;Smp_005230.3;Smp_005230.1	Smp_005230.2;Smp_005230.3;Smp_005230.1	reticulocalbin;reticulocalbin;
23.8227	23.2574	23.8415	23.1967	23.6092	23.4603			0.39943	0.218491	0.96489	Smp_005260.1;Smp_005260.2	Smp_005260.1;Smp_005260.2	tho complex subunit 4
25.3451	25.0951	24.7769	25.4048	24.6802	24.9903			0.0613262	0.0472921	0.177367	Smp_005290.1	Smp_005290.1	ubiquinol cytochrome c reductase cytochrome c1
29.5002	29.2656	29.3189	29.4149	29.273	29.5387			0.170966	-0.0472933	-0.452373	Smp_005350.1	Smp_005350.1	Calcium binding protein
23.8044	23.5929	23.7261	23.8499	23.9143	23.9249			1.1081	-0.188576	-2.85506	Smp_005720.1	Smp_005720.1	Aquaporin 3 (AQP 3)
24.984	24.9519	24.6741	25.0461	24.6408	24.696			0.178246	0.0756989	0.471385	Smp_005790.1;Smp_172640.1	Smp_005790.1	guanine nucleotide binding protein (G protein);guanine nucleotide binding protein G(s) subunit
27.1751	27.0784	27.1026	27.1172	27.1349	26.9625			0.299847	0.0471751	0.76083	Smp_005860.1;Smp_005860.3;Smp_005860.2	Smp_005860.1;Smp_005860.3;Smp_005860.2	heterogeneous nuclear ribonucleoprotein k;heterogeneous nuclear ribonucleoprotein k
26.9285	26.9162	26.9864	27.0818	26.793	27.1364			0.199021	-0.0600618	-0.552455	Smp_005880.1	Smp_005880.1	phosphoenolpyruvate carboxykinase
22.3963	22.5241	22.6439	22.6568	22.8079	22.7493			1.13235	-0.216532	-2.58003	Smp_006000.1	Smp_006000.1	eukaryotic translation initiation factor 3
22.7281	22.9886	22.9089	22.9198	22.9751	23.026			0.478914	-0.0983976	-1.1862	Smp_006320.1	Smp_006320.1	KH domain containing RNA binding signal
24.4183	23.6336	23.4711	24.3485	23.0747	24.5574			0.0985877	-0.152536	-0.278386	Smp_006390.1	Smp_006390.1	Cystatin B (Stefin B)
24.9533	24.8372	24.9927	24.8689	25.1031	25.2395			0.49419	-0.142754	-1.2112	Smp_006550.1	Smp_006550.1	glutaredoxin 3
22.4393	23.2088	22.9064	23.1741	23.1412	23.0442			0.452121	-0.268335	-1.18094	Smp_006560.1	Smp_006560.1	heat shock protein 67b2
28.8287	28.8035	28.8803	29.0419	28.9243	28.9445	+	CTR_TRT	1.3379	-0.13274	-3.10352	Smp_006740.1	Smp_006740.1	major vault protein
27.221	27.1443	27.1075	27.1085	26.9893	27.3984			0.0196684	-0.00777753	-0.0617396	Smp_006860.2;Smp_006860.1	Smp_006860.2;Smp_006860.1	PDZ and LIM domain protein Zasp;
22.5942	23.2919	NaN	22.4089	22.9716	NaN			0.199455	0.252799	0.564069	Smp_007170.1	Smp_007170.1	calcium binding protein 39
23.7008	23.8814	23.926	23.903	24.1418	23.7943			0.367337	-0.11031	-0.892648	Smp_007260.1;Smp_007260.2	Smp_007260.1;Smp_007260.2	sarco:endoplasmic reticulum calcium ATPase
24.5925	24.2362	24.3116	24.6251	24.4351	24.2789			0.169526	-0.0662549	-0.449005	Smp_007270.2;Smp_007270.1	Smp_007270.2;Smp_007270.1	smoothelin;
NaN	20.7104	21.7806	NaN	20.1893	20.5107			0.48603	0.895531	1.60299	Smp_007450.1;Smp_007450.2	Smp_007450.1;Smp_007450.2	heat shock protein 67b2
25.1948	25.2523	25.0991	25.3478	25.2045	25.2306			0.556984	-0.0788619	-1.25643	Smp_007550.1	Smp_007550.1	leukotriene A 4 hydrolase
26.4236	26.5657	26.568	26.6585	26.6729	26.7251			1.24456	-0.1664	-3.20776	Smp_007640.1	Smp_007640.1	glycogen debranching enzyme
25.41	25.2367	25.1948	25.3013	25.4863	25.4637			0.707212	-0.136637	-1.55382	Smp_007650.1	Smp_007650.1	glycogen debranching enzyme
25.8981	26.0934	26.1275	25.9619	25.9501	25.9057			0.532621	0.100409	1.36634	Smp_007760.1	Smp_007760.1	alanine aminotransferase 2
24.0365	24.2291	23.9444	24.1381	24.2755	24.0282			0.281658	-0.0772756	-0.701057	Smp_007900.1;Smp_007900.2	Smp_007900.1;Smp_007900.2	large subunit ribosomal protein 23
27.9647	28.442	28.3552	27.6868	28.3536	28.1263			0.331356	0.198373	0.810814	Smp_008070.1	Smp_008070.1	thioredoxin
24.941	24.9244	24.718	24.7512	25.2242	25.1507			0.453641	-0.180884	-1.10616	Smp_008320.1	Smp_008320.1	3'(2') 5' bisphosphate nucleotidase
26.8105	26.9106	26.865	27.2437	27.0172	26.8454			0.570538	-0.173414	-1.45834	Smp_008490.1	Smp_008490.1	glycogenin 1
29.99	29.5869	29.6959	29.9323	29.8363	29.92			0.432924	-0.138591	-1.11688	Smp_008545.1	Smp_008545.1	heat shock protein 60
29.0142	29.0749	29.1387	29.0774	29.0202	29.066			0.199647	0.0213604	0.53424	Smp_008660.1;Smp_008660.2	Smp_008660.1;Smp_008660.2	gelsolin
25.0257	24.939	24.9178	24.9897	25.0641	24.9223			0.231853	-0.0312004	-0.593185	Smp_009310.2;Smp_009310.1;Smp_009310.4;Smp_009310.5;Smp_009310.3	Smp_009310.2;Smp_009310.1;Smp_009310.4;Smp_009310.5;Smp_009310.3	plasminogen activator inhibitor 1 RNA binding;;plasminogen activator inhibitor 1 RNA binding;plasminogen activator inhibitor 1 RNA binding;plasminogen activator inhibitor 1 RNA binding
25.1514	25.1105	24.911	25.3239	25.0479	25.4843			0.669159	-0.227746	-1.54407	Smp_009320.1;Smp_009320.2	Smp_009320.1;Smp_009320.2	transcription elongation factor b polypeptide 1
23.2538	22.2171	22.8137	23.0647	22.9447	23.405			0.465507	-0.376605	-1.13943	Smp_009390.2;Smp_009390.1	Smp_009390.2	prefoldin subunit;
25.7815	26.1622	26.1	26.4272	26.3349	26.2493			1.02093	-0.32262	-2.50832	Smp_009650.1;Smp_009650.2	Smp_009650.1;Smp_009650.2	mitochondrial processing peptidase beta subunit
25.7227	26.0312	25.8379	25.9578	26.142	25.9637			0.637823	-0.15723	-1.45046	Smp_009690.1;Smp_009690.2	Smp_009690.1;Smp_009690.2	deoxyribonuclease
29.2712	29.2621	29.4221	29.5125	29.5301	29.4671			1.24318	-0.184803	-3.34805	Smp_009760.1	Smp_009760.1	hypothetical protein
28.9594	28.8054	28.9424	28.9428	28.8685	28.9978			0.213309	-0.0339597	-0.55241	Smp_009780.1;Smp_009780.2	Smp_009780.1;Smp_009780.2	hypothetical protein
21.1265	21.2398	21.3779	21.4551	21.2139	21.578			0.563374	-0.167603	-1.29623	Smp_010160.1	Smp_010160.1	Suppressor of G2 allele of SKP1
27.7979	27.8672	27.7452	27.9473	27.6063	27.9462			0.0851963	-0.0298316	-0.250945	Smp_010230.1	Smp_010230.1	guanine nucleotide binding protein beta 1 4
24.6605	24.3075	24.2005	24.2859	24.2176	24.1551			0.461194	0.169949	1.18024	Smp_010290.1	Smp_010290.1	ubiquilin 1
23.2266	23.1137	22.9704	23.1047	23.5015	22.9877			0.205159	-0.094396	-0.547989	Smp_010620.1	Smp_010620.1	ester hydrolase C11orf54
22.818	22.7752	22.942	22.834	22.8091	22.7602			0.314743	0.0439396	0.806263	Smp_010660.1	Smp_010660.1	60s ribosomal protein l6
NaN	21.5998	21.7384	NaN	NaN	22.0226			0	-0.353485	0	Smp_010670.1	Smp_010670.1	tegumental protein
23.7862	24.0138	23.9987	24.4062	23.6121	22.7975			0.255704	0.327632	0.696812	Smp_010710.1	Smp_010710.1	NADH dehydrogenase (ubiquinone) flavoprotein 1
23.7675	23.7622	23.8104	24.2013	23.6168	24.1388			0.417176	-0.20561	-1.10593	Smp_010930.1	Smp_010930.1	mitochondrial import receptor subunit tom70
25.7189	25.5411	25.8516	25.6065	25.7499	25.5174			0.28176	0.0793343	0.704628	Smp_010940.4;Smp_010940.1	Smp_010940.4;Smp_010940.1	Acidic leucine rich nuclear phosphoprotein;
22.7491	21.0851	21.0722	21.1699	NaN	20.7856			0.441068	0.657658	1.11643	Smp_011120.1	Smp_011120.1	methionine aminopeptidase 2
25.2778	25.2114	25.1482	24.9422	25.1566	25.3345			0.20962	0.0680574	0.569807	Smp_011270.3;Smp_011270.1;Smp_011270.2	Smp_011270.3;Smp_011270.1;Smp_011270.2	sj ts4 protein;;sj ts4 protein
25.8134	26.1641	26.2738	26.2329	26.4864	26.2378			0.628777	-0.235267	-1.45106	Smp_011560.1	Smp_011560.1	tetraspanin CD63 receptor
26.209	26.1278	25.9784	25.9716	25.8404	25.9097			1.09804	0.19781	2.55395	Smp_011570.2;Smp_011570.1	Smp_011570.2;Smp_011570.1	ribosomal protein S4;
24.3133	24.3545	24.3288	24.512	24.2224	24.4928			0.302753	-0.0768833	-0.815646	Smp_011660.2;Smp_011660.1;Smp_011660.3	Smp_011660.2;Smp_011660.1;Smp_011660.3	protein kinase;;protein kinase
26.8365	26.5912	26.6902	26.5345	26.5286	26.5203			0.889067	0.178177	2.49625	Smp_011680.1	Smp_011680.1	CD36 class B scavenger receptor
26.0712	25.9845	26.0928	25.7614	25.9421	25.8915			1.26607	0.184486	2.92116	Smp_011830.1	Smp_011830.1	hypothetical protein
22.437	22.3986	22.985	22.4671	22.9976	22.8886			0.287191	-0.177563	-0.712907	Smp_012280.1	Smp_012280.1	hypothetical protein
23.2518	23.2416	23.2893	23.2112	22.8135	23.0793			0.718777	0.226209	1.9197	Smp_012350.1;Smp_012350.2	Smp_012350.1;Smp_012350.2	venom allergen-like (VAL) 11 protein
26.2598	26.1842	26.1258	25.9627	26.1341	26.3437			0.130175	0.0431341	0.369325	Smp_012440.1	Smp_012440.1	glucose transport protein
23.4651	23.5723	23.6707	23.8074	24.0227	23.0451			0.0606354	-0.0557206	-0.184239	Smp_012470.1	Smp_012470.1	26s protease regulatory subunit 7
21.5586	21.85	21.7945	NaN	NaN	21.549			0	0.185385	0	Smp_012580.1	Smp_012580.1	hypothetical protein
25.5912	25.3658	25.4012	25.5701	25.3874	25.5137			0.158893	-0.037625	-0.425648	Smp_012720.1	Smp_012720.1	hypothetical protein
25.8141	25.5243	25.398	25.5161	25.4795	25.4586			0.279271	0.0940971	0.756831	Smp_012750.1	Smp_012750.1	60S ribosomal protein L12
23.6229	23.8784	24.2073	23.4884	23.7345	23.2915			0.856543	0.398077	1.87585	Smp_012800.1	Smp_012800.1	barrier to autointegration factor
27.5863	27.5844	27.5948	27.7669	27.6424	27.7388			1.11757	-0.127523	-3.37275	Smp_012810.1	Smp_012810.1	Four and a half LIM domains protein 3
25.4372	25.2618	25.4188	25.3511	25.3661	25.3656			0.0683101	0.0116024	0.207663	Smp_012930.1	Smp_012930.1	inosine 5' monophosphate dehydrogenase 2
24.3796	23.7899	23.7543	23.994	23.6745	24.0641			0.0952792	0.0637372	0.270592	Smp_012980.1	Smp_012980.1	eukaryotic translation initiation factor 3
23.2901	24.1622	23.1955	23.9341	24.1803	24.2214			0.693096	-0.562686	-1.75578	Smp_013040.1;Smp_013040.2	Smp_013040.1;Smp_013040.2	cathepsin d (lysosomal aspartyl protease)
24.7519	24.8238	24.6564	24.7115	24.338	24.4116			0.853222	0.256995	2.07135	Smp_013200.2;Smp_013200.1	Smp_013200.2;Smp_013200.1	large subunit ribosomal protein l10e;
25.3406	25.3825	25.2622	25.2123	25.1478	25.3612			0.512215	0.0879987	1.21632	Smp_013470.2;Smp_013470.1	Smp_013470.2;Smp_013470.1	small subunit ribosomal protein S2e;
22.5017	21.8162	22.0267	22.2415	NaN	NaN			0	-0.126601	0	Smp_013690.1	Smp_013690.1	BRO1 domain containing protein BROX
19.9978	20.196	NaN	NaN	NaN	NaN			0	NaN	0	Smp_013840.1;Smp_013840.2	Smp_013840.1;Smp_013840.2	serine:threonine protein kinase MARK2
24.2518	24.1249	23.9053	23.9837	24.0083	24.2153			0.0690865	0.0248731	0.198891	Smp_013860.1	Smp_013860.1	glutamate cysteine ligase catalytic subunit
26.3717	26.2831	26.4736	26.5902	26.5239	26.4576			0.998269	-0.14776	-2.20415	Smp_014010.1	Smp_014010.1	adenylyl cyclase associated protein 1
25.2009	25.3921	25.4646	25.3453	25.3089	25.0876			0.395164	0.105262	0.935401	Smp_014570.2;Smp_014570.1	Smp_014570.2;Smp_014570.1	Saposin IPR008139 Saposin;
NaN	22.03	21.9409	21.5961	21.7389	22.2263			0.248095	0.131693	0.6723	Smp_014620.1	Smp_014620.1	translation initiation factor eIF 2B subunit
23.4641	23.3616	23.4504	23.7602	23.595	23.6728	+	CTR_TRT	1.79294	-0.250657	-4.3577	Smp_014660.2;Smp_014660.1	Smp_014660.2;Smp_014660.1	small GTP binding protein Rab10;
24.6494	24.5309	24.668	24.9861	24.8079	24.6423			0.752355	-0.196007	-1.81234	Smp_014670.1;Smp_014670.2	Smp_014670.1;Smp_014670.2	adducin related protein
27.5672	27.4186	27.483	27.4188	27.5094	27.5408			0.000329648	-5.72205e-05	-0.00101326	Smp_014780.2;Smp_014780.1	Smp_014780.2;Smp_014780.1	alpha actinin sarcomeric;
24.1516	23.8536	24.0106	23.8878	23.9665	23.874			0.415487	0.0958271	1.0558	Smp_015020.1	Smp_015020.1	sodium potassium transporting ATPase alpha subunit
24.3653	24.6552	24.5183	24.5675	24.8536	24.4091			0.244413	-0.0971317	-0.627834	Smp_015090.1	Smp_015090.1	coatomer subunit beta'
22.9144	22.9668	22.9762	22.8499	22.9182	23.0806			0.0127154	0.00285721	0.0401904	Smp_015480.1;Smp_084450.1;Smp_084440.1	Smp_015480.1;Smp_084450.1	hypothetical protein;hypothetical protein;hypothetical protein
24.6667	24.6397	24.9225	24.6755	24.7779	24.9147			0.151545	-0.0463829	-0.408064	Smp_015530.1;Smp_015530.3;Smp_015530.2	Smp_015530.1;Smp_015530.3;Smp_015530.2	hypothetical protein;hypothetical protein
22.1912	22.2638	22.3511	22.4328	22.2363	22.3095			0.318093	-0.0574595	-0.780106	Smp_015690.1	Smp_015690.1	nAChR subunit (ShAR1 beta2)
25.5482	25.3619	25.2014	25.3237	25.2159	25.3055			0.32362	0.0888341	0.841304	Smp_015720.1	Smp_015720.1	GTP binding protein CG1354
23.0861	23.0295	22.682	22.3056	22.4862	22.5874	+	CTR_TRT	1.36622	0.472829	3.13477	Smp_015730.1	Smp_015730.1	hypothetical protein
23.8572	23.645	23.4111	23.4399	23.418	23.8108			0.170016	0.0815372	0.449948	Smp_015860.1	Smp_015860.1	Phosphopantetheine binding domain containing protein
23.4697	23.3181	23.3991	23.8671	23.5714	23.4315			0.674601	-0.227678	-1.67805	Smp_015980.1	Smp_015980.1	ATP synthase E chain
23.2358	23.0556	23.1563	22.817	22.5104	23.2395			0.526585	0.293617	1.34872	Smp_016050.1	Smp_016050.1	Fragile X mental retardation protein 1
21.0609	20.5327	20.5327	20.5632	NaN	20.4124			0.464997	0.220978	1.15378	Smp_016390.1	Smp_016390.1	charged multivesicular body protein 2a
20.1659	21.6878	NaN	NaN	NaN	19.9179			0	1.00896	0	Smp_016600.1	Smp_016600.1	solute carrier family 1
25.8638	26.3571	26.3074	26.5161	26.3396	26.367			0.560378	-0.231457	-1.39332	Smp_016630.1;Smp_020080.2;Smp_016250.1;Smp_016250.2	Smp_016630.1	trimeric G protein alpha o subunit;GTP binding protein (I) alpha subunit alpha;;GTP binding protein (I) alpha 2 subunit gnai2
24.1263	24.4176	24.8333	24.2686	24.5847	24.4092			0.0571882	0.038201	0.170081	Smp_016780.1	Smp_016780.1	alpha tubulin
21.2634	22.3686	21.78	20.8818	NaN	20.337			1.16763	1.19459	2.84646	Smp_016880.1	Smp_016880.1	.
23.7682	23.5156	23.4449	23.817	23.7049	23.5877			0.454061	-0.126998	-1.07288	Smp_017010.1;Smp_017010.5;Smp_017010.4	Smp_017010.1;Smp_017010.5;Smp_017010.4	hypothetical protein;hypothetical protein
24.0266	23.9824	24.1213	24.2065	24.3393	24.1263			1.08554	-0.180555	-2.42691	Smp_017070.1	Smp_017070.1	26s protease regulatory subunit s10b
20.6495	21.586	20.8898	20.0334	19.9886	NaN			1.18062	1.03078	3.65909	Smp_017230.1	Smp_017230.1	nicotinamide phosphoribosyltransferase
26.7581	26.6971	26.8298	26.7883	26.7634	26.7323			0.0023066	0.000302633	0.00727161	Smp_017360.1	Smp_017360.1	T complex protein 1 subunit alpha
NaN	22.0499	22.0978	22.7079	NaN	21.9315			0.193457	-0.245824	-0.632018	Smp_017450.1	Smp_017450.1	.
29.851	29.7784	29.8905	29.815	29.8524	29.8854			0.10035	-0.0109361	-0.283195	Smp_017730.1	Smp_017730.1	200-kDa GPI-anchored surface glycoprotein
21.4576	22.0531	21.8271	21.4593	21.3443	21.801			0.475891	0.244404	1.10482	Smp_017830.1;Smp_017830.2;Smp_017830.3	Smp_017830.1;Smp_017830.2;Smp_017830.3	hypothetical protein;hypothetical protein
21.8696	21.9874	22.1755	22.0824	22.6615	22.252			0.708497	-0.321168	-1.65883	Smp_018020.1	Smp_018020.1	NADH dehydrogenase (ubiquinone) iron sulfur
28.2212	28.1394	28.0846	28.2324	28.0726	28.1175			0.0414461	0.00756073	0.121978	Smp_018240.3;Smp_018240.2;Smp_018240.1	Smp_018240.3;Smp_018240.2;Smp_018240.1	transitional endoplasmic reticulum atpase;transitional endoplasmic reticulum atpase;
29.2097	28.9191	29.125	29.3172	29.1191	29.289			0.657802	-0.1572	-1.48066	Smp_018250.1;Smp_018250.2	Smp_018250.1;Smp_018250.2	troponin i
24.368	24.7241	24.3666	24.8005	24.3945	24.5798			0.249859	-0.105359	-0.630629	Smp_018260.1	Smp_018260.1	glycogen synthase
24.7009	24.7786	24.7003	24.8486	24.8158	24.8698	+	CTR_TRT	1.59279	-0.11813	-3.88868	Smp_018530.1;Smp_018530.2	Smp_018530.1;Smp_018530.2	nascent polypeptide associated complex subunit
22.7523	22.6596	NaN	22.7037	22.903	22.8763			0.666265	-0.121759	-1.56543	Smp_018680.1	Smp_018680.1	Isocitrate dehydrogenase (NAD) subunit beta
23.2108	23.9757	23.775	23.9316	23.6361	23.6972			0.147207	-0.101126	-0.410991	Smp_018760.1	Smp_018760.1	neutral alpha glucosidase AB
29.4042	29.3322	29.4404	29.6882	29.4892	29.5508			1.16258	-0.183805	-2.7493	Smp_018890.1	Smp_018890.1	.
25.3524	25.2059	25.428	25.486	25.8075	25.3674			0.647541	-0.224879	-1.53234	Smp_018990.1	Smp_018990.1	ribosomal protein L9
26.3158	26.3124	26.332	26.3307	26.4454	26.4748			0.806699	-0.0968685	-2.18298	Smp_019010.1	Smp_019010.1	dipeptidyl peptidase III (M49 family)
24.032	23.9065	24.3337	23.8613	23.9582	24.0554			0.381352	0.132437	0.955333	Smp_019030.1	Smp_019030.1	hypothetical protein
24.2114	23.9092	23.6993	23.6159	23.8121	23.8823			0.412719	0.169881	1.00731	Smp_019050.1;Smp_019050.2	Smp_019050.1;Smp_019050.2	hypothetical protein
22.6653	22.7547	22.6742	22.4024	21.9896	22.5124			0.899158	0.3966	2.45335	Smp_019100.1	Smp_019100.1	EH domain containing protein 1
NaN	21.3474	20.9481	21.5088	21.0243	21.5608			0.315128	-0.216873	-0.825449	Smp_019280.1	Smp_019280.1	cAMP dependent protein kinase R2
24.1724	24.0085	24.4365	24.3818	24.5003	24.0976			0.281607	-0.120789	-0.699461	Smp_019310.1	Smp_019310.1	dynein light chain
27.645	27.7182	27.7083	27.9387	27.7371	28.0241			0.904531	-0.209468	-2.37727	Smp_019350.1	Smp_019350.1	hypothetical protein
24.5955	24.4717	24.6232	24.1903	23.6022	24.8619			0.353375	0.345331	0.941238	Smp_019630.1	Smp_019630.1	aminoacylase (M20 family)
25.7505	25.4073	25.4229	25.4142	25.3417	25.4958			0.358187	0.10969	0.910766	Smp_019640.1;Smp_019640.2	Smp_019640.1;Smp_019640.2	calcyphosine:tpp
NaN	21.2643	21.1629	21.7132	20.6007	NaN			0.0289895	0.0566683	0.101452	Smp_019690.1	Smp_019690.1	splicing factor u2af 65 kda subunit
25.4117	25.0743	25.0393	25.3609	25.2729	25.0864			0.169124	-0.0649815	-0.452294	Smp_019750.2;Smp_019750.1	Smp_019750.2;Smp_019750.1	ATP synthase subunit d;
21.3858	22.0605	21.142	21.659	22.3512	20.5649			0.0024013	0.00440725	0.00749401	Smp_020040.1;Smp_020040.2	Smp_020040.1;Smp_020040.2	protein phosphatase 1A
27.1418	27.3045	27.4932	27.4235	27.6994	27.4494			0.714645	-0.210932	-1.57008	Smp_020070.1	Smp_020070.1	hypothetical protein
NaN	22.2687	NaN	22.5394	22.282	NaN			0	-0.141975	0	Smp_020220.1;Smp_020220.2	Smp_020220.1;Smp_020220.2	coatomer subunit zeta 1
22.3593	22.6057	22.8559	22.1037	22.6055	23.6194			0.126634	-0.169248	-0.361421	Smp_020340.1;Smp_133210.1	Smp_020340.1;Smp_133210.1	alpha glucosidase;lysosomal alpha glucosidase
24.7837	24.5337	24.7085	24.785	24.5163	24.7714			0.0466586	-0.0156434	-0.136573	Smp_020370.1	Smp_020370.1	reticulon 1
20.4105	20.7881	21.1095	20.6829	NaN	21.2249			0.195409	-0.184537	-0.545913	Smp_020450.1	Smp_020450.1	UBX domain containing protein 6
28.3293	28.5956	28.8815	28.9616	28.2509	28.9426			0.151834	-0.116225	-0.410728	Smp_020550.1	Smp_020550.1	low density lipoprotein receptor (ldl)
24.0295	23.5194	23.6922	23.7776	23.8296	23.8222			0.144648	-0.0627371	-0.416405	Smp_020800.1	Smp_020800.1	cysteine and histidine rich domain containing protein
27.072	26.7807	26.928	26.9395	26.8199	26.6335			0.454569	0.129221	1.05503	Smp_020920.1;Smp_020920.2	Smp_020920.1;Smp_020920.2	dnaJ subfamily B
25.128	25.0175	24.8793	25.0694	25.0557	24.7235			0.162568	0.0587139	0.438091	Smp_021140.1	Smp_021140.1	ribosomal protein S8
21.4996	22.9537	21.8891	21.9557	22.2486	22.6597			0.129312	-0.17389	-0.362146	Smp_021170.1	Smp_021170.1	Vacuolar protein sorting associated protein 13A
26.0428	26.1029	25.5318	25.7499	26.0694	25.9777			0.066547	-0.039842	-0.194771	Smp_021730.2;Smp_021730.3;Smp_021730.1	Smp_021730.2;Smp_021730.3;Smp_021730.1	hypothetical protein;hypothetical protein;
22.0147	22.2148	22.4444	22.0239	22.298	22.0724			0.242179	0.0932032	0.620868	Smp_021800.1	Smp_021800.1	prefoldin subunit 3
30.7361	30.5168	30.6969	30.9122	30.4125	30.9073			0.193824	-0.0940806	-0.525595	Smp_021920.3	Smp_021920.3	paramyosin
24.4672	23.9006	24.2391	24.3853	24.3613	24.2928			0.323673	-0.144159	-0.863578	Smp_022090.1	Smp_022090.1	ribose phosphate pyrophosphokinase 1
23.8897	23.7617	24.0284	23.8	24.0322	24.1265			0.303857	-0.0929591	-0.750401	Smp_022170.1	Smp_022170.1	tropomyosin
22.031	22.1397	21.5535	22.5106	NaN	22.5275			1.11553	-0.610945	-3.38956	Smp_022330.1	Smp_022330.1	dnaJ subfamily B
25.4777	25.5742	25.6626	25.7689	25.6684	26.0875			0.812571	-0.27008	-1.96919	Smp_022340.1	Smp_022340.1	PDZ and LIM domain protein Zasp
28.427	28.4261	28.319	28.5136	28.3533	28.5465			0.487893	-0.0804145	-1.15536	Smp_022400.1;CON__Q3ZBD7	Smp_022400.1	glucose 6 phosphate isomerase
25.1342	25.151	25.2268	25.237	25.1145	25.2419			0.205742	-0.0271562	-0.537977	Smp_022540.1	Smp_022540.1	hypothetical protein
NaN	23.8035	23.8333	23.8952	24.3309	23.8428			0.499386	-0.204601	-1.31631	Smp_022560.2;Smp_022560.1;Smp_151810.1	Smp_022560.2;Smp_022560.1;Smp_151810.1	60S ribosomal protein L21;;potassium voltage gated channel subfamily H
25.2828	24.4759	24.3342	24.6258	24.1296	24.3094			0.424335	0.342691	1.04122	Smp_022640.1	Smp_022640.1	ribosomal protein L13
24.4344	25.0105	25.1146	25.3628	25.1541	25.0749			0.618614	-0.344079	-1.50726	Smp_022960.1	Smp_022960.1	aldehyde dehydrogenase mitochondrial
23.9938	23.9171	23.78	24.175	23.6239	24.1689			0.172809	-0.0923284	-0.478123	Smp_022990.1	Smp_022990.1	Voltage dependent anion selective channel
23.8647	24.279	24.0523	24.8891	24.2022	23.9911			0.399915	-0.29546	-0.996959	Smp_023530.1	Smp_023530.1	nucleosome assembly protein 1 1 like
19.1144	NaN	19.1617	19.2241	NaN	19.1539			0.436499	-0.0509796	-1.20419	Smp_023940.1	Smp_023940.1	golgin subfamily a member
31.5472	31.3193	31.3121	31.3438	31.2519	31.4816			0.120543	0.0337741	0.330939	Smp_024110.1	Smp_024110.1	enolase
24.7902	24.5478	24.6484	24.7533	25.0132	25.3785			0.807772	-0.386215	-1.98587	Smp_024120.1	Smp_024120.1	Ubiquinol cytochrome c reductase complex 14 kDa
23.7625	24.0024	24.0138	23.9501	23.875	23.856			0.132114	0.0324993	0.374409	Smp_024140.3;Smp_024140.4;Smp_024140.1	Smp_024140.3;Smp_024140.4;Smp_024140.1	polyadenylate binding protein;polyadenylate binding protein;
23.3343	23.4516	23.6958	23.8491	23.7882	23.8314			1.06156	-0.328979	-3.04566	Smp_024220.1	Smp_024220.1	hypothetical protein
24.5178	24.2713	24.0119	24.1433	23.8967	24.4024			0.226397	0.119535	0.578805	Smp_024520.1	Smp_024520.1	rab GDP dissociation inhibitor beta
23.7106	23.62	24.0794	24.0924	23.56	24.2208			0.245156	-0.154392	-0.62683	Smp_024820.2	Smp_024820.2	tetraspanin family protein 16 invertebrate
23.6208	24.0778	24.133	23.8972	24.3564	24.1665			0.392524	-0.196169	-0.934064	Smp_024850.1	Smp_024850.1	60S ribosomal protein L17
25.7359	25.5497	25.5423	25.3393	25.6866	25.6494			0.146319	0.0508855	0.400681	Smp_024870.1	Smp_024870.1	hypothetical protein
22.4676	22.5955	22.7961	22.6751	22.6487	22.5608			0.0270352	-0.00848643	-0.0834958	Smp_025010.1	Smp_025010.1	casein kinase II beta subunit
24.1404	23.848	24.1929	24.3461	23.6555	23.6378			0.27131	0.180662	0.703759	Smp_025160.1;Smp_025160.2;Smp_025160.3	Smp_025160.1;Smp_025160.2;Smp_025160.3	acyl protein thioesterase 12;acyl protein thioesterase 12
23.6605	23.8012	23.9338	23.504	24.0913	23.5502			0.146481	0.083374	0.407908	Smp_025510.1	Smp_025510.1	vacuolar protein sorting associated protein 4A
25.1216	24.9571	24.8214	25.3226	25.0016	25.1273			0.651357	-0.18382	-1.44183	Smp_025800.1	Smp_025800.1	proteasome (prosome macropain) subunit beta
22.8941	22.7252	22.7058	23.3213	22.693	22.9505			0.438448	-0.213248	-1.11131	Smp_025830.1	Smp_025830.1	adp ribosyl cyclase
28.5989	28.4797	28.4469	28.3973	28.3727	28.5177			0.544339	0.0792465	1.23183	Smp_025860.1	Smp_025860.1	hypothetical protein
22.3449	22.4635	22.315	22.22	22.2895	22.3391			0.724801	0.091575	1.60621	Smp_026230.1	Smp_026230.1	hypothetical protein
25.0903	24.6907	24.8063	24.7182	24.8322	25.2293			0.119245	-0.0641569	-0.328739	Smp_026310.1	Smp_026310.1	trans enoyl coenzyme reductase (nadph) mitochondrial trans enoyl coenzyme reductase
26.6012	27.0294	27.1912	26.9931	27.2538	27.11			0.369663	-0.178371	-0.931516	Smp_026560.2;Smp_026560.1	Smp_026560.2;Smp_026560.1	calmodulin;
23.9121	24.0512	23.2415	23.2846	23.4145	23.3653			0.574539	0.380076	1.50341	Smp_026630.1	Smp_026630.1	26S proteasome non ATPase regulatory subunit 7
21.694	22.3156	22.3858	21.786	22.4777	22.0787			0.019767	0.0176722	0.0594009	Smp_026770.1	Smp_026770.1	small nuclear ribonucleoprotein associated
23.8229	23.8002	23.5537	23.6607	23.5582	24.0609			0.0670152	-0.0343787	-0.195409	Smp_026910.1;Smp_026910.2	Smp_026910.1;Smp_026910.2	lipase maturation factor
22.7149	22.4844	22.9764	22.579	22.2955	23.3159			0.00468411	-0.0049216	-0.0146619	Smp_027370.1	Smp_027370.1	NEDD8 conjugating enzyme UBE2F
26.0069	25.8877	25.9174	26.1331	25.9443	26.0651			0.741676	-0.11	-1.67347	Smp_027610.1;Smp_131450.1	Smp_027610.1	ribosomal protein S3;ribosomal protein S3
22.4192	22.2272	22.25	NaN	NaN	NaN			0	NaN	0	Smp_028100.2;Smp_028100.1	Smp_028100.2;Smp_028100.1	ubiquitin conjugating enzyme E2 G;
24.4768	24.3983	24.3929	24.1113	24.3677	24.3176			0.759361	0.157139	1.89324	Smp_028190.1	Smp_028190.1	methylthioadenosine phosphorylase
24.7482	24.7936	24.7413	24.7323	24.844	24.756			0.158718	-0.0164286	-0.435274	Smp_028200.1	Smp_028200.1	Troponin I (TnI)
23.6823	23.1706	23.4929	23.8181	22.8072	23.5804			0.0459192	0.0466887	0.137419	Smp_028330.1	Smp_028330.1	hypothetical protein
24.0674	24.0263	24.1013	24.2217	24.2049	24.328	+	CTR_TRT	1.65617	-0.18652	-4.21809	Smp_028440.1;Smp_028440.2	Smp_028440.1;Smp_028440.2	adenosylhomocysteinase
25.0117	25.4059	25.1426	25.0544	25.7841	25.1186			0.18896	-0.132327	-0.508016	Smp_028670.1;Smp_028670.2	Smp_028670.1;Smp_028670.2	carbonic anhydrase II
22.0545	NaN	21.5383	NaN	NaN	NaN			0	NaN	0	Smp_028990.1;Smp_028990.2;Smp_028990.3	Smp_028990.1;Smp_028990.2;Smp_028990.3	protein phosphatase 1;protein phosphatase 1
22.7616	22.6881	22.8626	NaN	NaN	23.6162			0	-0.845387	0	Smp_029240.3;Smp_029240.1;Smp_029240.2	Smp_029240.3;Smp_029240.1;Smp_029240.2	protein arginine N methyltransferase 1;;protein arginine N methyltransferase 1
NaN	21.7302	21.9973	21.5159	22.0616	NaN			0.0781613	0.075016	0.246932	Smp_029310.1	Smp_029310.1	phosphatidylinositol transfer protein
26.1603	26.0526	26.1118	26.0491	26.1287	26.1989			0.117176	-0.0172908	-0.324275	Smp_029390.1	Smp_029390.1	vacuolar V type H(+) ATPase B subunit
26.8763	27.0072	27.0186	27.073	27.1212	26.9566			0.547906	-0.0828762	-1.2395	Smp_029500.1	Smp_029500.1	thimet oligopeptidase
21.4546	21.4601	21.5366	21.3297	21.1059	21.4153			0.812197	0.20015	2.08582	Smp_029800.1	Smp_029800.1	band 4
26.3673	26.8315	26.3939	26.1225	26.6806	26.4246			0.214229	0.1217	0.55176	Smp_029820.1	Smp_029820.1	ribosomal protein large P2
21.4097	22.4467	NaN	21.9203	NaN	20.8594			0.264835	0.538351	0.72576	Smp_029890.1	Smp_029890.1	septin 6
28.7826	28.7614	28.7178	28.5916	28.5223	28.5847	+	CTR_TRT	2.49413	0.187713	6.4419	Smp_030000.1	Smp_030000.1	leucine aminopeptidase (M17 family)
21.8221	21.4668	21.8351	21.521	21.7152	21.9137			0.0174068	-0.00868034	-0.0524265	Smp_030290.1	Smp_030290.1	prefoldin subunit 2
27.3516	27.2803	27.1923	27.4979	27.3375	27.2814			0.531159	-0.0975335	-1.22542	Smp_030300.4;Smp_030300.3;Smp_030300.2;Smp_030300.1	Smp_030300.4;Smp_030300.3	endoplasmin;endoplasmin;endoplasmin;
23.6524	22.5497	22.8795	23.8461	NaN	23.2275			0.460801	-0.509656	-1.13269	Smp_030330.1;Smp_030330.2	Smp_030330.1;Smp_030330.2	peptidyl tRNA hydrolase 2 mitochondrial
27.5587	27.5559	27.5688	27.674	27.7637	27.7104	+	CTR_TRT	1.60267	-0.154905	-5.88389	Smp_030370.1	Smp_030370.1	calreticulin
27.1224	26.4457	26.7557	26.7632	26.5992	26.7591			0.114891	0.0674121	0.332242	Smp_030500.1;Smp_030500.2	Smp_030500.1;Smp_030500.2	glycerol 3 phosphate dehydrogenase
27.582	27.5584	27.4872	27.3821	27.5811	27.2959			0.551927	0.122821	1.37782	Smp_030690.1	Smp_030690.1	eukaryotic translation elongation factor 1 beta
28.2495	27.9354	27.9948	28.2474	27.7824	28.1203			0.019248	0.00984383	0.0582741	Smp_030730.1	Smp_030730.1	tubulin beta 2B chain
24.6295	25.0435	25.1308	24.9502	25.2517	24.9081			0.207132	-0.102015	-0.540536	Smp_030830.2;Smp_030830.1	Smp_030830.2;Smp_030830.1	Ras GTPase activating protein binding protein 1;
22.414	22.9196	22.7346	23.351	23.0155	22.576			0.458744	-0.29141	-1.08485	Smp_030920.2;Smp_030920.1	Smp_030920.2;Smp_030920.1	mitochondrial import receptor subunit tom22;
22.5372	22.4023	22.1125	22.7094	22.2904	22.337			0.200451	-0.094937	-0.520467	Smp_031300.1	Smp_031300.1	universal stress protein
24.7381	25.053	24.8557	24.9622	24.8356	24.9412			0.107736	-0.0307458	-0.307929	Smp_031570.1	Smp_031570.1	ribosomal protein L18
23.6535	23.7069	23.5064	24.1175	23.8092	23.7238			0.831117	-0.261236	-1.95298	Smp_031710.1	Smp_031710.1	NADH dehydrogenase (ubiquinone) 1 alpha
24.7303	23.6395	24.1452	24.6166	23.8387	23.2726			0.201125	0.262412	0.523665	Smp_031720.1	Smp_031720.1	histone H2A
NaN	22.0616	21.9676	21.9655	NaN	22.0193			0.136652	0.0222273	0.410354	Smp_031770.14	Smp_031770.14	tropomyosin
22.6104	22.5836	22.6739	22.6906	22.6782	22.6751			0.805841	-0.0586243	-2.15564	Smp_031770.2	Smp_031770.2	tropomyosin
31.2046	30.9048	31.1279	31.1146	31.0323	31.3439			0.259857	-0.0845248	-0.652499	Smp_031770.4;Smp_031770.1;Smp_031770.5;Smp_031770.7;Smp_031770.8;Smp_031770.15	Smp_031770.4;Smp_031770.1;Smp_031770.5;Smp_031770.7;Smp_031770.8;Smp_031770.15	tropomyosin;;tropomyosin;tropomyosin;tropomyosin;tropomyosin
24.3633	24.4067	23.6326	23.6724	23.71	23.942			0.542846	0.359392	1.35673	Smp_031770.9	Smp_031770.9	tropomyosin
22.2467	22.3735	21.4614	21.0192	21.1486	21.2809			1.08221	0.877663	2.97425	Smp_031860.1	Smp_031860.1	coatomer subunit delta
25.7146	26.0247	25.9606	26.082	25.8988	26.1075			0.480731	-0.129506	-1.12486	Smp_031880.1	Smp_031880.1	Immunoglobulin domain containing protein
21.9444	22.1485	21.6269	23.231	24.1775	24.0044	+	CTR_TRT	1.9931	-1.89774	-5.78317	Smp_032180.1	Smp_032180.1	ADP ribosylation factor
24.184	24.1605	24.4503	24.2713	24.5051	23.9917			0.0166751	0.00890096	0.0508349	Smp_032260.1	Smp_032260.1	ribosomal protein L15
21.4456	22.3099	21.8257	21.7734	22.0704	21.6898			0.0186671	0.0158596	0.057573	Smp_032310.1	Smp_032310.1	arp2:3 complex 21 kda subunit
21.6403	21.6258	21.3122	21.4706	21.4451	21.3434			0.365866	0.106417	0.934647	Smp_032320.6;c6442-g2-i1;Smp_032320.1;Smp_032320.2	Smp_032320.6;c6442-g2-i1;Smp_032320.1;Smp_032320.2	FUS interacting serine arginine rich protein 1;;FUS interacting serine arginine rich protein 1
23.9288	23.683	23.9261	23.6638	23.5013	23.9367			0.399307	0.145341	0.963133	Smp_032510.1	Smp_032510.1	importin beta 3
26.3229	26.1245	26.1844	26.307	26.1587	26.1191			0.0665539	0.0156511	0.190886	Smp_032580.2;Smp_032580.3;Smp_032580.1	Smp_032580.2;Smp_032580.3;Smp_032580.1	subfamily T1A non peptidase ue;subfamily T1A non peptidase ue;
24.6373	24.0838	23.8871	24.6288	24.1131	24.3357			0.223792	-0.156446	-0.580082	Smp_032760.1	Smp_032760.1	ribosomal protein S11
24.6598	24.3434	24.502	24.5859	24.5549	24.8399			0.545786	-0.158537	-1.23451	Smp_032810.1	Smp_032810.1	thymidylate kinase
27.3114	27.2159	27.3078	27.1663	27.5262	27.5831			0.422742	-0.146839	-1.09452	Smp_033040.1	Smp_033040.1	L lactate dehydrogenase
25.0668	25.4876	25.0178	25.2241	25.2629	24.8237			0.159615	0.087141	0.425495	Smp_033250.1	Smp_033250.1	hypothetical protein
24.0234	23.3503	23.434	23.4076	23.7188	23.5175			0.0812271	0.0546385	0.236962	Smp_033330.1	Smp_033330.1	sh3 domain binding glutamic acid rich
25.8601	25.6153	25.6434	26.2973	26.0943	26.1618	+	CTR_TRT	2.02458	-0.478186	-4.89514	Smp_033400.1	Smp_033400.1	hypothetical protein
26.3686	26.4849	26.3719	26.4762	26.4814	26.5415			0.905598	-0.0912488	-2.09368	Smp_033540.1;Smp_033530.3;Smp_033530.1;Smp_140270.1	Smp_033540.1	carbonyl reductase 1;carbonyl reductase 1;;carbonyl reductase 1
25.3262	25.0045	24.947	24.8519	24.5927	24.8908			0.962928	0.314103	2.08605	Smp_033670.5;Smp_033670.4;Smp_033670.3;Smp_033670.1;Smp_033670.2	Smp_033670.5;Smp_033670.4;Smp_033670.3;Smp_033670.1;Smp_033670.2	ATP synthase gamma subunit;ATP synthase gamma subunit;ATP synthase gamma subunit;;ATP synthase gamma subunit
21.1679	NaN	20.3823	21.1936	20.9469	21.0094			0.214541	-0.274866	-0.687613	Smp_033680.1	Smp_033680.1	Pre mRNA splicing factor cwc15
22.5677	22.4638	NaN	NaN	22.8903	22.5503			0.365383	-0.204615	-1.15112	Smp_033710.1	Smp_033710.1	ATP dependent RNA helicase DDX3X
24.2606	24.2969	24.084	24.6376	24.2804	24.4471			0.87769	-0.241197	-1.97126	Smp_033760.1;Smp_033760.2	Smp_033760.1;Smp_033760.2	hypothetical protein
24.5343	24.3711	24.4989	24.5534	24.4851	24.6353			0.609848	-0.0898342	-1.36353	Smp_034490.1	Smp_034490.1	proteasome catalytic subunit 1 (T01 family)
26.2525	25.9682	26.1324	26.2048	26.0271	26.1422			0.0236445	-0.00697072	-0.0715207	Smp_034550.1	Smp_034550.1	alpha actinin
29.0275	29.2284	29.2509	29.2854	29.4376	29.4115			1.099	-0.209192	-2.45658	Smp_034840.3;Smp_034840.2;Smp_034840.1	Smp_034840.3;Smp_034840.2;Smp_034840.1	14-3-3 protein epsilon;14-3-3 protein epsilon;
22.556	NaN	22.2847	NaN	23.1165	NaN			0	-0.69616	0	Smp_034870.1	Smp_034870.1	AP 1 complex subunit beta 1
21.6897	21.6246	22.1126	21.9451	21.723	21.9104			0.105435	-0.0505206	-0.301071	Smp_034940.3;Smp_034940.1;Smp_034940.2	Smp_034940.3;Smp_034940.1;Smp_034940.2	protein C10orf118;;protein C10orf118
23.0186	22.4599	23.1252	23.083	23.0946	NaN			0.401865	-0.220899	-1.07024	Smp_035030.1	Smp_035030.1	Dosage compensation regulator
27.2719	27.4581	27.4318	27.4344	27.4606	27.4241			0.333605	-0.0524432	-0.885857	Smp_035200.4;Smp_035200.3;Smp_035200.2;Smp_035200.1	Smp_035200.4;Smp_035200.3;Smp_035200.2;Smp_035200.1	hsp40 subfamily A members 124;hsp40 subfamily A members 124;hsp40 subfamily A members 124;
27.0109	26.6626	26.9518	26.9922	27.0095	27.025			0.468841	-0.133727	-1.23781	Smp_035210.1	Smp_035210.1	multivalent antigen sj97 GAPDH
26.0144	25.9855	26.0412	25.8068	25.8954	25.7582	+	CTR_TRT	1.56065	0.19355	4.47318	Smp_035260.1	Smp_035260.1	epidermal growth factor receptor kinase
27.7915	27.6096	27.5588	27.4741	27.3941	27.574			0.89708	0.172613	1.96737	Smp_035270.2;Smp_035270.1	Smp_035270.2;Smp_035270.1	cytosolic malate dehydrogenase;
NaN	21.446	22.0966	NaN	NaN	21.8423			0	-0.0709629	0	Smp_035300.1;Smp_035300.2	Smp_035300.1;Smp_035300.2	snare protein sec22
24.442	23.9398	23.9289	23.9109	23.9363	23.0958			0.609752	0.455886	1.4079	Smp_035470.1	Smp_035470.1	dolichyl diphosphooligosaccharide protein
28.5847	28.396	28.1162	28.5672	28.3299	28.2733			0.0511231	-0.0245031	-0.150168	Smp_035560.2;Smp_035560.1	Smp_035560.2;Smp_035560.1	hypothetical protein;
21.5181	21.7302	21.7294	21.3046	22.5038	20.9357			0.0529739	0.0778484	0.16266	Smp_035580.1	Smp_035580.1	serine:threonine protein phosphatase PP1 beta
27.9041	27.5913	27.5302	27.4039	26.772	26.9727			1.24235	0.625678	2.85105	Smp_108390.1;Smp_036220.1;Smp_077790.1	Smp_108390.1;Smp_036220.1;Smp_077790.1	histone H2B;histone H2B;histone H2B
24.5793	24.2906	24.0038	24.359	24.2402	24.5011			0.149637	-0.0755647	-0.414123	Smp_036270.10;Smp_036270.2;Smp_036270.3;Smp_036270.4	Smp_036270.10;Smp_036270.2	Splicing factor arginine:serine rich 4;Splicing factor arginine:serine rich 4;Splicing factor arginine:serine rich 4;Splicing factor arginine:serine rich 4
NaN	NaN	22.7712	22.3665	21.6064	NaN			0	0.784725	0	Smp_036400.2;Smp_036400.1	Smp_036400.2;Smp_036400.1	NADH dehydrogenase (ubiquinone) 1 beta;
NaN	22.2134	21.6884	21.4517	21.3157	21.7527			0.514034	0.444201	1.51842	Smp_036950.1	Smp_036950.1	hypothetical protein
25.3041	25.4057	25.4768	25.681	25.4033	25.5709			0.722323	-0.156169	-1.64324	Smp_036990.1	Smp_036990.1	sh domain grb endophilin
29.2236	29.2994	29.3079	29.39	29.3647	29.458	+	CTR_TRT	1.51984	-0.127253	-3.29252	Smp_037230.1	Smp_037230.1	fimbrin
23.7653	23.45	23.4493	23.8455	23.5279	23.6952			0.408693	-0.134656	-0.964816	Smp_037530.1	Smp_037530.1	ThioRedoXin (see also xtr) family member
23.7021	24.0954	23.9711	23.7495	24.079	24.1529			0.156255	-0.0709152	-0.417521	Smp_037540.2;Smp_037540.1	Smp_037540.2;Smp_037540.1	alpha glucosidase;
23.3035	23.464	23.4264	23.432	23.5516	23.4399			0.541236	-0.0765012	-1.2348	Smp_037860.1	Smp_037860.1	talin 2
22.6204	22.9153	22.485	22.7191	NaN	22.6488			0.0251936	-0.0103677	-0.0786656	Smp_038030.1	Smp_038030.1	adenylosuccinate lyase
29.2459	29.0577	29.044	29.1917	29.0172	29.2066			0.0904222	-0.0226402	-0.254046	Smp_038100.1	Smp_038100.1	ATP synthase H+ transporting mitochondrial F1
22.9263	22.3991	22.6505	22.3833	22.0393	22.5532			0.7095	0.333333	1.55376	Smp_038240.1	Smp_038240.1	Alanyl tRNA synthetase
24.9394	24.6973	24.6925	24.8001	25.1103	24.5555			0.0879167	-0.045564	-0.253061	Smp_038510.1;Smp_038510.2	Smp_038510.1;Smp_038510.2	60s ribosomal protein l6
24.9676	24.4624	24.597	24.8225	24.6199	24.577			0.00476542	0.00251198	0.014868	Smp_038870.1;Smp_038870.2	Smp_038870.1;Smp_038870.2	NADH ubiquinone oxidoreductase
29.7585	29.8425	29.9073	29.7007	30.1453	29.9655			0.2817	-0.101058	-0.742443	Smp_038950.1	Smp_038950.1	lactate dehydrogenase protein
25.8199	25.4389	25.2249	25.4914	25.1594	25.0478			0.519172	0.261677	1.19404	Smp_039000.1	Smp_039000.1	ATP synthase delta chain
NaN	22.0851	21.9983	22.2147	22.2083	21.7694			0.047772	-0.022385	-0.145683	Smp_039180.2;Smp_039180.1	Smp_039180.2;Smp_039180.1	nuclear protein localization protein 4;
25.3176	24.721	24.6537	24.5942	23.6987	24.3899			0.895694	0.669813	1.95044	Smp_039400.1	Smp_039400.1	eukaryotic translation initiation factor 5A
27.959	28.1752	28.3592	28.3775	28.2091	28.5173			0.619554	-0.2035	-1.394	Smp_040130.1	Smp_040130.1	cyclophilin
24.6839	24.5863	24.4613	24.4553	24.6086	24.7627			0.10341	-0.0317097	-0.289177	Smp_040570.1;Smp_040570.2	Smp_040570.1;Smp_040570.2	ras protein Rab 5A
24.025	23.9732	23.5006	24.071	23.513	23.2572			0.300891	0.219125	0.749135	Smp_040770.1	Smp_040770.1	methionyl tRNA synthetase cytoplasmic
23.2262	24.1654	24.4284	24.1575	23.494	24.3293			0.0406862	-0.0536067	-0.120472	Smp_040790.1	Smp_040790.1	peptidyl prolyl cis trans isomerase B
25.948	26.0188	26.0214	25.9039	25.8746	26.0375			0.419196	0.0573883	1.03221	Smp_040800.1	Smp_040800.1	glycyl tRNA synthetase
22.8125	23.1931	23.343	23.3065	23.1585	23.5299			0.480691	-0.215459	-1.12643	Smp_040970.1;Smp_040970.3;Smp_040970.2	Smp_040970.1;Smp_040970.3;Smp_040970.2	vacuolar proton atpases;vacuolar proton atpases
22.548	NaN	NaN	22.3908	21.9235	22.8775			0	0.150761	0	Smp_041370.1	Smp_041370.1	hypothetical protein
26.1073	26.0663	26.1499	25.9322	26.1066	26.1737			0.176557	0.0370464	0.48791	Smp_041430.1	Smp_041430.1	tyrosine 3 monooxygenase
24.8723	24.3768	24.504	24.4654	24.5845	24.7359			0.0213238	-0.0109469	-0.0651886	Smp_041450.1	Smp_041450.1	asparaginyl tRNA synthetase
23.0104	23.2797	23.512	23.2733	23.5833	23.2744			0.240845	-0.10965	-0.616423	Smp_041550.1	Smp_041550.1	hypothetical protein
23.756	23.5041	23.7369	23.9058	23.9257	23.6222			0.523749	-0.152247	-1.19749	Smp_041650.1	Smp_041650.1	ribosomal protein S27
27.4801	27.3624	27.3706	27.5555	27.4109	27.4976			0.668692	-0.0836023	-1.47704	Smp_041740.1	Smp_041740.1	t complex protein 1 subunit gamma
23.7061	25.1118	26.0103	24.6317	24.4416	23.8322			0.350394	0.640903	0.899412	Smp_041980.1	Smp_041980.1	ribosomal protein lp1
21.2906	21.4661	21.3529	21.4031	21.6615	21.7211			0.876929	-0.225365	-2.04311	Smp_042020.1	Smp_042020.1	ectonucleoside triphosphate diphosphohydrolase
23.3465	23.7476	23.9179	23.7792	23.8826	23.863			0.376917	-0.170925	-0.991973	Smp_042090.1;Smp_042090.3	Smp_042090.1;Smp_042090.3	60S ribosomal protein L10a
22.7301	23.2768	23.221	23.6735	23.3034	23.1226			0.53933	-0.29051	-1.22271	Smp_042140.1	Smp_042140.1	tegument-allergen-like protein
31.7737	31.6966	31.8797	32.1851	31.553	32.0964			0.298051	-0.161488	-0.789393	Smp_042160.2;Smp_042160.1	Smp_042160.2;Smp_042160.1	aldolase;
24.3562	23.9866	24.03	24.0169	24.0409	24.3528			0.0265981	-0.0126209	-0.0793401	Smp_042270.3;Smp_042270.2;Smp_042270.1	Smp_042270.3;Smp_042270.2;Smp_042270.1	26s protease regulatory subunit 6a;26s protease regulatory subunit 6a;
22.1649	22.1769	NaN	22.2317	22.1532	22.6957			0.420569	-0.189327	-1.11771	Smp_042300.1;Smp_042300.2	Smp_042300.1;Smp_042300.2	PUR alpha protein
25.7163	25.1183	25.1078	25.1636	25.4609	25.4651			0.0749956	-0.0490449	-0.21846	Smp_042400.1	Smp_042400.1	arginine rich mutated in early stage tumors
23.4775	23.2205	23.4505	23.8792	23.163	22.9159			0.0707075	0.0634524	0.21139	Smp_042550.1	Smp_042550.1	sorting nexin 2
21.3663	21.8783	21.8115	21.8591	NaN	21.782			0.308421	-0.135244	-0.818459	Smp_042560.1	Smp_042560.1	mitochondrial import receptor subunit
22.3388	22.4549	22.1662	22.2769	22.178	22.0131			0.650383	0.163963	1.44043	Smp_042590.2;Smp_042590.1	Smp_042590.2;Smp_042590.1	NADH dehydrogenase (ubiquinone) iron sulfur;
24.903	24.7816	24.7432	24.7915	24.8516	24.8088			0.0519401	-0.00803312	-0.156431	Smp_042680.1	Smp_042680.1	3 oxoacyl (acyl carrier protein) reductase
27.2069	26.8877	27.0761	27.0636	27.0036	27.2408			0.144788	-0.0457649	-0.391708	Smp_043030.1	Smp_043030.1	hexokinase
23.0428	22.6481	22.6859	22.8899	22.8146	22.8382			0.15171	-0.0552629	-0.43279	Smp_043100.1	Smp_043100.1	Heterogeneous nuclear ribonucleoprotein A1
28.3905	28.2118	28.1392	28.2791	28.1696	28.1481			0.215209	0.0481993	0.567185	Smp_043120.1	Smp_043120.1	universal stress protein
26.6225	26.645	26.7434	26.8399	26.7852	26.8614	+	CTR_TRT	1.5193	-0.158497	-3.6436	Smp_043150.1	Smp_043150.1	calnexin
NaN	NaN	NaN	25.6269	NaN	25.3871			0	NaN	0	Smp_043170.1	Smp_043170.1	transforming acidic coiled coil containing
24.5818	24.4339	24.458	24.5182	24.5587	24.5312			0.363226	-0.0448112	-0.946781	Smp_043620.1	Smp_043620.1	UMP CMP kinase
25.131	24.8374	24.3389	24.7671	24.9258	24.302			0.128042	0.104141	0.350081	Smp_043650.1	Smp_043650.1	hypothetical protein
28.6492	28.5804	28.4445	28.5334	28.6	28.7164			0.294362	-0.0585537	-0.727493	Smp_043670.1;Smp_043670.2	Smp_043670.1;Smp_043670.2	6 phosphofructokinase
31.1457	30.8318	30.9714	31.0628	30.8445	31.1329			0.0858997	-0.0304337	-0.242225	Smp_044010.2	Smp_044010.2	tropomyosin
21.9834	21.7152	21.9242	NaN	NaN	NaN			0	NaN	0	Smp_044280.1	Smp_044280.1	.
23.1697	23.7822	NaN	23.2518	23.1611	NaN			0.268432	0.269511	0.870633	Smp_044440.1	Smp_044440.1	alcohol dehydrogenase class 3
25.7194	26.0668	26.2146	25.9741	26.228	26.1136			0.245089	-0.10497	-0.639631	Smp_044550.2;Smp_044550.4;Smp_044550.1;Smp_044550.6;Smp_044550.8;Smp_044550.11;Smp_044550.10	Smp_044550.2;Smp_044550.4;Smp_044550.1;Smp_044550.6;Smp_044550.8;Smp_044550.11	far upstream (fuse) binding protein;far upstream (fuse) binding protein;;far upstream (fuse) binding protein;far upstream (fuse) binding protein;far upstream (fuse) binding protein;far upstream (fuse) binding protein
24.0078	24.8424	24.645	24.6763	24.9723	24.4488			0.267863	-0.200773	-0.683111	Smp_044580.1	Smp_044580.1	ribosomal protein L30
24.9703	25.1348	25.2031	25.2571	25.3374	25.295			1.02252	-0.193775	-2.65849	Smp_044680.1	Smp_044680.1	hypothetical protein
21.921	22.0004	21.894	NaN	NaN	NaN			0	NaN	0	Smp_044690.1	Smp_044690.1	hypothetical protein
23.2396	23.0381	23.0522	NaN	23.4882	23.4131	+	CTR_TRT	1.67126	-0.340717	-4.54246	Smp_044920.1	Smp_044920.1	dynamin 1
24.8619	25.1021	25.0664	24.8833	25.1153	25.1443			0.122881	-0.0374991	-0.3365	Smp_044970.1	Smp_044970.1	oxoglutarate (alpha ketoglutarate) dehydrogenase
29.6687	29.565	29.4927	29.8517	29.3399	29.5623			0.0186997	-0.00914447	-0.058355	Smp_045200.1	Smp_045200.1	tegument-allergen-like protein
29.5528	29.5481	29.4173	29.6086	29.574	29.8724			0.722866	-0.178905	-1.71742	Smp_045220.1	Smp_045220.1	.
23.239	22.3122	22.1944	22.4209	21.7743	22.2472			0.476831	0.434409	1.13519	Smp_045300.1	Smp_045300.1	PDZ and LIM domain protein 2
24.7338	24.5959	24.9663	24.5938	24.6907	24.7114			0.33927	0.100035	0.877518	Smp_045510.1	Smp_045510.1	small ubiquitin modifier
23.6975	23.7236	23.8687	23.8449	23.9138	23.9768			1.0324	-0.148556	-2.26862	Smp_045550.1	Smp_045550.1	annexin
27.6214	27.6351	27.7551	27.2864	27.2543	27.2785	+	CTR_TRT	2.06732	0.397464	9.1306	Smp_045560.1	Smp_045560.1	annexin
25.1449	24.8291	24.8641	24.6869	24.3738	24.8265			0.865428	0.317005	1.8977	Smp_045610.1	Smp_045610.1	Rho GDP dissociation inhibitor 2
22.9088	23.7653	23.586	24.028	23.7967	22.1368			0.0511326	0.0995096	0.153044	Smp_045710.2;Smp_045710.1	Smp_045710.2;Smp_045710.1	charged multivesicular body protein 4b;
23.1448	23.1441	23.4359	23.1116	22.7853	23.3827			0.295986	0.148411	0.749004	Smp_045780.1	Smp_045780.1	ubiquitin modifier activating enzyme 5
22.2679	22.6224	21.5674	NaN	21.3076	21.3868			0.922835	0.805384	2.57745	Smp_045950.3;Smp_045950.1;Smp_045950.2	Smp_045950.3;Smp_045950.1;Smp_045950.2	transformer 2 protein;;transformer 2 protein
23.5017	23.3998	23.1507	23.0644	23.0422	22.692			1.22195	0.417805	2.62096	Smp_046020.1	Smp_046020.1	protein phosphatase 1 regulatory subunit 7
28.073	28.037	28.0789	28.2322	28.0755	28.128			0.677094	-0.0822868	-1.71816	Smp_046060.1;Smp_046060.2	Smp_046060.1;Smp_046060.2	myosin heavy chain non muscle
27.3389	27.1474	27.3548	27.3467	27.2768	27.3899			0.303005	-0.0573832	-0.771941	Smp_046090.1;Smp_046090.2	Smp_046090.1;Smp_046090.2	T complex protein 1 subunit theta
NaN	NaN	23.681	23.0117	NaN	23.8865			0	0.231867	0	Smp_046160.1	Smp_046160.1	protein phosphatase inhibitor 2
23.4826	23.8592	23.7956	23.2992	24.0892	23.9862			0.100931	-0.0790583	-0.288641	Smp_046290.1	Smp_046290.1	CKLF MARVEL transmembrane domain containing protein
21.8102	NaN	22.1194	22.4415	NaN	21.9254			0.254063	-0.218631	-0.726689	Smp_046500.1;Smp_046500.2	Smp_046500.1;Smp_046500.2	proliferating cell nuclear antigen
33.5379	33.3982	33.4814	33.4806	33.4765	33.4651			0.0125948	-0.00164668	-0.0403233	Smp_046600.1	Smp_046600.1	actin
25.2126	24.7215	25.052	24.4739	24.8192	24.8738			0.642233	0.273061	1.42782	Smp_046630.1	Smp_046630.1	hypothetical protein
25.925	25.8073	25.919	26.0467	26.1041	26.0829	+	CTR_TRT	1.64016	-0.194143	-4.64543	Smp_046740.1	Smp_046740.1	dihydrolipoamide dehydrogenase
22.4365	22.5563	22.0971	21.5507	21.9536	21.4455	+	CTR_TRT	1.57233	0.713367	3.44432	Smp_046800.1	Smp_046800.1	.
25.677	25.1245	25.0402	25.3591	24.9437	24.7968			0.399354	0.247351	0.94697	Smp_047200.1	Smp_047200.1	ribosomal protein L3
22.7899	22.5376	22.7312	22.9794	23.0074	22.9153			1.27443	-0.281098	-3.47232	Smp_047360.2;Smp_047360.1	Smp_047360.2;Smp_047360.1	UBX domain containing protein 1;
29.3435	29.2936	28.9689	29.2206	29.1181	29.1019			0.160077	0.0551345	0.447619	Smp_047370.1	Smp_047370.1	malate dehydrogenase mitochondrial
22.2193	22.3447	22.4947	22.2227	22.7888	22.4999			0.328478	-0.150876	-0.829945	Smp_047450.1	Smp_047450.1	synaptobrevin YKT6
21.7788	NaN	20.8936	22.9325	20.8066	22.2101			0.337296	-0.646857	-0.845481	Smp_047650.1	Smp_047650.1	ferritin heavy polypeptide 1
22.0248	21.9592	21.7128	21.2448	21.2157	21.4107	+	CTR_TRT	2.04815	0.608529	5.39738	Smp_047660.1;Smp_047680.1	Smp_047660.1;Smp_047680.1	ferritin heavy polypeptide 1;ferritin heavy polypeptide 1
21.8248	22.5272	22.1894	22.2181	22.6571	22.3801			0.412349	-0.237939	-0.991741	Smp_047740.1	Smp_047740.1	26S proteasome non ATPase regulatory subunit 8
22.772	22.5699	22.2747	21.8627	21.7228	21.6091	+	CTR_TRT	1.798	0.807329	4.98547	Smp_047900.1	Smp_047900.1	Serine/Threonine Kinase CMGC Group MAPK family ERK subfamily
22.4225	21.6614	21.9665	22.1754	22.2622	22.2443			0.354606	-0.210487	-0.945111	Smp_048240.1	Smp_048240.1	mannose 1 phosphate guanyltransferase
25.981	26.2655	26.0781	26.5591	25.677	26.2831			0.0802882	-0.0648874	-0.237192	Smp_048430.1	Smp_048430.1	thioredoxin glutathione reductase
28.5269	28.4065	28.5935	28.713	28.5641	28.8557			0.898993	-0.201934	-2.01126	Smp_048560.1	Smp_048560.1	Four and a half LIM domains protein 2
24.5347	24.4557	24.6969	24.4116	24.5827	24.3982			0.455767	0.0982354	1.06124	Smp_048650.1	Smp_048650.1	Histidine triad nucleotide binding protein 1
25.5541	25.1183	24.8585	24.7352	24.8399	24.1739			0.959884	0.59402	2.0503	Smp_049150.1	Smp_049150.1	glutamine oxaloacetic transaminase glutamic oxaloacetic transaminase
27.7493	27.9451	28.1009	27.8358	27.8566	27.957			0.16176	0.0486641	0.448982	Smp_049250.1;Smp_049240.1	Smp_049250.1	major egg antigen;major egg antigen
27.9632	28.1356	28.2147	28.0557	28.1968	28.322			0.335843	-0.0869891	-0.813795	Smp_049270.1	Smp_049270.1	Major egg antigen (p40)
22.1475	22.7886	22.2945	22.2082	22.4309	22.3061			0.167574	0.0951271	0.465616	Smp_049390.1	Smp_049390.1	pyrroline 5 carboxylate reductase
23.531	23.4879	23.6087	23.5532	23.8399	23.6887			0.696686	-0.151396	-1.68148	Smp_049520.1	Smp_049520.1	WD repeat containing protein 61
28.8428	28.8615	28.6164	29.0269	28.8536	28.8274			0.565403	-0.129111	-1.28309	Smp_049550.1	Smp_049550.1	78 kDa glucose regulated protein
24.9921	25.3825	25.2681	25.0858	25.4067	25.199			0.0368093	-0.0162487	-0.108903	Smp_050270.1	Smp_050270.1	Tyrosinase
22.5609	23.0286	22.7422	22.9865	23.0748	22.9121			0.597633	-0.213902	-1.48505	Smp_050280.1	Smp_050280.1	ribosomal protein L31
31.1725	31.6118	31.4354	30.9771	31.1188	31.766			0.15934	0.119258	0.434747	Smp_050390.1	Smp_050390.1	aldehyde dehydrogenase
23.6523	23.9639	23.6454	23.8904	23.6899	23.7906			0.107659	-0.0364443	-0.303833	Smp_050630.1	Smp_050630.1	extended synaptotagmin protein 2a
24.6352	24.8858	24.7516	24.7646	24.5457	24.3856			0.641572	0.192238	1.46147	Smp_051080.1	Smp_051080.1	clathrin light chain
22.8728	23.9828	22.5874	22.6798	23.2422	22.9842			0.139836	0.178954	0.392813	Smp_051210.1;Smp_051210.3	Smp_051210.1;Smp_051210.3	importin alpha 34
25.1112	24.5393	24.4255	24.6654	24.6405	24.3884			0.205711	0.127247	0.553605	Smp_051260.1	Smp_051260.1	60S ribosomal protein L8
20.8689	21.9186	20.9627	NaN	NaN	NaN			0	NaN	0	Smp_051360.2;Smp_051360.1	Smp_051360.2;Smp_051360.1	UDP N acetylglucosamine dolichyl phosphate;
21.0572	22.0087	NaN	20.8063	NaN	21.7352			0.135822	0.262181	0.394319	Smp_051390.1	Smp_051390.1	nif3 protein 1
21.5761	21.8946	22.0389	21.6791	21.1247	20.9029			0.982508	0.600966	2.2401	Smp_051400.1	Smp_051400.1	dynein light chain
NaN	21.6123	22.2314	NaN	NaN	20.7304			0	1.19143	0	Smp_051530.1	Smp_051530.1	heterogeneous nuclear ribonucleoprotein l
23.5723	23.7125	23.3664	24.012	23.8474	24.0566	+	CTR_TRT	1.50114	-0.421591	-3.54398	Smp_051550.1	Smp_051550.1	pyridoxine 5' phosphate oxidase
23.2977	23.3601	23.515	23.5161	23.718	23.6528			1.26846	-0.238026	-2.71053	Smp_051990.1	Smp_051990.1	kyphoscoliosis peptidase
25.0031	25.2547	24.9909	25.1233	25.5757	25.2965			0.698847	-0.248966	-1.58241	Smp_052060.1	Smp_052060.1	Succinyl coenzyme A ligase (ADP:GDP forming) subunit
23.1811	23.2296	23.2707	23.274	23.7902	23.427			0.662656	-0.269932	-1.73848	Smp_052230.1	Smp_052230.1	Papilin
26.0969	25.6662	25.607	25.749	25.6932	25.5659			0.280422	0.120626	0.737315	Smp_052810.1	Smp_052810.1	glucose 6 phosphate 1 dehydrogenase
23.5222	22.9775	22.8782	23.7467	23.0246	23.3692			0.367638	-0.254215	-0.87943	Smp_052870.1	Smp_052870.1	26S proteasome non ATPase regulatory subunit 6
23.5297	24.0685	23.9965	24.2531	24.2967	24.1802			0.824992	-0.378404	-2.1965	Smp_052910.1	Smp_052910.1	S phase kinase associated protein 1
24.3358	23.8899	23.698	23.7902	24.0352	24.211			0.0571618	-0.0375849	-0.167124	Smp_053130.1	Smp_053130.1	40S ribosomal protein S6
27.0312	27.0684	27.3454	27.3067	26.733	27.4356			0.0136815	-0.0100829	-0.0424342	Smp_053220.2;Smp_053220.1;Smp_150700.1	Smp_053220.2;Smp_053220.1	aldo keto reductase family 1 member B4;;aldo keto reductase family 1 member B4
26.5681	26.201	26.1738	26.1672	26.2755	26.0907			0.394633	0.136487	0.989119	Smp_053230.1	Smp_053230.1	cytochrome b reductase
28.3639	28.3436	28.6117	29.0741	28.1601	28.7776			0.31233	-0.230824	-0.816553	Smp_194870.1;Smp_053390.1;Smp_053300.1;Smp_149600.1	Smp_194870.1;Smp_053390.1;Smp_053300.1;Smp_149600.1	histone H4;histone H4;histone H4;gamma aminobutyric acid receptor subunit
21.5003	21.8036	NaN	NaN	NaN	NaN			0	NaN	0	Smp_053420.1	Smp_053420.1	fermitin family 1
20.88	20.9581	21.1472	20.9674	21.4394	21.0638			0.403063	-0.161751	-0.983977	Smp_053510.2;Smp_053510.1	Smp_053510.2;Smp_053510.1	aspartyl tRNA synthetase cytoplasmic;
27.0055	26.9802	26.9197	26.9014	26.7698	26.908			0.914729	0.108734	2.10218	Smp_053610.1	Smp_053610.1	Seryl tRNA Synthetase
22.6592	22.2402	22.4654	22.8903	22.9568	22.8094			1.2384	-0.430581	-3.35482	Smp_053700.1	Smp_053700.1	ubiquinol cytochrome c reductase complex III
25.4817	25.2807	25.2676	25.2556	25.0835	25.2928			0.630955	0.132696	1.40195	Smp_053830.1	Smp_053830.1	40S ribosomal protein S14
21.282	22.8213	NaN	NaN	NaN	NaN			0	NaN	0	Smp_053900.1	Smp_053900.1	beta hexosaminidase subunit beta
26.5955	26.5208	26.4579	26.42	26.5225	26.3634			0.658316	0.0894279	1.46048	Smp_053940.1	Smp_053940.1	heterogeneous nuclear ribonucleoprotein a
31.2744	30.9779	30.9662	31.1771	30.7921	31.1988			0.0341486	0.0168622	0.101469	Smp_054160.1	Smp_054160.1	Glutathione S-transferase 28 kDa (GST 28) (GST class-mu) putative
22.4697	22.0467	22.3579	22.7769	22.1956	22.6832			0.509707	-0.26048	-1.18304	Smp_054200.1	Smp_054200.1	NADH ubiquinone oxidoreductase sgdh subunit
22.9306	22.7682	NaN	NaN	23.0249	NaN			0	-0.175526	0	Smp_054220.1	Smp_054220.1	vacuolar ATP synthase subunit G
27.2775	27.2025	27.2032	27.2722	27.111	27.1085			0.434625	0.0638199	1.07072	Smp_054240.1	Smp_054240.1	translationally controlled tumor protein
27.8156	27.5774	27.5933	27.4938	27.2687	27.4408			1.1892	0.260973	2.54337	Smp_054340.2;Smp_054340.1;Smp_054340.3	Smp_054340.2;Smp_054340.1;Smp_054340.3	chaperonin containing t complex protein 1 beta;;chaperonin containing t complex protein 1 beta
22.2134	21.8733	NaN	21.862	21.9849	22.187			0.0519862	0.0320667	0.164721	Smp_054410.1	Smp_054410.1	Adenine phosphoribosyltransferase catalyzes the
23.0968	23.1523	22.0745	21.6486	21.1584	21.9701			1.24532	1.18219	2.79851	Smp_054470.1	Smp_054470.1	thioredoxin
25.059	24.8996	25.2605	25.1441	24.8812	24.8371			0.347802	0.118916	0.839119	Smp_054540.1	Smp_054540.1	Microtubule associated protein RP:EB family
26.0852	26.0778	26.1558	26.1405	26.3047	26.1641			0.718918	-0.0968749	-1.70059	Smp_054780.1	Smp_054780.1	40S ribosomal protein S8
23.1683	23.8733	23.4073	23.0038	23.5129	23.2888			0.345953	0.214474	0.844112	Smp_055050.1	Smp_055050.1	40S ribosomal protein S17
24.2082	24.521	24.037	24.3563	23.9739	23.7752			0.422035	0.220293	0.993591	Smp_055210.1	Smp_055210.1	microsomal glutathione S transferase 3
25.5228	24.6625	24.9747	25.0678	25.1982	24.9317			0.0151982	-0.0125669	-0.0477925	Smp_055400.1	Smp_055400.1	tubulin folding cofactor B
22.0446	23.514	22.59	22.6734	22.8847	NaN			0.0463993	-0.062844	-0.142283	Smp_055990.1	Smp_055990.1	adenylosuccinate synthetase isozyme 1
23.3565	22.7191	23.0532	23.2877	23.0751	22.9648			0.113566	-0.0662861	-0.320177	Smp_056200.1	Smp_056200.1	isocitrate dehydrogenase (NAD+)
27.4708	27.3493	27.3562	27.2847	27.389	27.3322			0.4949	0.0568129	1.14539	Smp_056360.5;Smp_056360.6;Smp_056360.8;Smp_056360.3;Smp_056360.2;Smp_056360.1;Smp_056360.4	Smp_056360.5;Smp_056360.6;Smp_056360.8;Smp_056360.3;Smp_056360.2;Smp_056360.1;Smp_056360.4	p30 dbc protein;p30 dbc protein;p30 dbc protein;p30 dbc protein;p30 dbc protein;;p30 dbc protein
23.6138	23.5581	23.5275	23.8881	23.7878	23.583			0.780014	-0.186464	-1.9996	Smp_056370.1	Smp_056370.1	deoxyhypusine hydroxylase:monooxygenase
25.4445	25.4932	25.1953	25.7839	25.5808	25.5744			1.06974	-0.268731	-2.33487	Smp_056440.1	Smp_056440.1	manganese superoxide dismutase
23.928	23.6454	24.0911	24.0892	23.7569	23.9865			0.125098	-0.0560296	-0.34354	Smp_056500.1	Smp_056500.1	proteasome (prosome macropain) subunit beta type
28.4606	28.4783	28.4562	28.5772	28.5617	28.4553			0.651709	-0.0663274	-1.70498	Smp_056760.1	Smp_056760.1	protein disulfide isomerase
22.5849	22.5648	NaN	22.4745	22.1656	21.3387			0.641701	0.581885	1.71539	Smp_056780.1	Smp_056780.1	dynein light chain
24.7901	24.3869	24.7075	24.604	24.8329	24.7525			0.284725	-0.101615	-0.725604	Smp_056890.1	Smp_056890.1	nitrilase
32.4115	32.0425	32.1208	32.3185	32.0416	32.2707			0.0450107	-0.0186679	-0.13232	Smp_056970.1;Smp_056970.3;Smp_056970.4;Smp_056970.2	Smp_056970.1;Smp_056970.3;Smp_056970.4;Smp_056970.2	glyceraldehyde 3 phosphate dehydrogenase;glyceraldehyde 3 phosphate dehydrogenase;glyceraldehyde 3 phosphate dehydrogenase
25.4686	24.6262	24.7556	25.0968	25.2709	24.8904			0.174825	-0.135883	-0.478365	Smp_057320.1	Smp_057320.1	vesicle fusing ATPase 1
23.6543	23.2764	23.3905	23.9388	23.8244	23.7694			1.28737	-0.403831	-3.29639	Smp_058140.4;Smp_058140.1;Smp_058140.3;Smp_058140.2	Smp_058140.4;Smp_058140.1;Smp_058140.3;Smp_058140.2	protein l isoaspartate o methyltransferase;;protein l isoaspartate o methyltransferase;protein l isoaspartate o methyltransferase
23.0764	23.1027	22.8405	23.1806	22.8467	22.9891			0.00276689	0.00108274	0.00847895	Smp_058150.1	Smp_058150.1	NADH dehydrogenase (ubiquinone) 1 beta
22.9414	23.2256	23.5206	23.5253	23.3533	23.0892			0.166903	-0.0933876	-0.444998	Smp_058170.2;Smp_058170.1	Smp_058170.2;Smp_058170.1	fragile X mental retardation 1;
21.7727	22.4068	22.1579	22.5373	22.248	21.9139			0.177586	-0.120569	-0.467669	Smp_058460.1	Smp_058460.1	eukaryotic translation initiation factor 3
25.0085	24.9621	25.0765	25.2947	25.0975	24.7486			0.0632532	-0.0312494	-0.191632	Smp_058690.1;Smp_058700.1	Smp_058690.1;Smp_058700.1	glutathione peroxidase;glutathione peroxidase
23.297	22.8344	22.4315	22.5279	NaN	22.5445			0.479954	0.318107	1.27152	Smp_058720.1	Smp_058720.1	60S ribosomal protein L38
22.9652	22.5831	22.9861	23.0267	23.025	23.2013			0.696458	-0.239537	-1.66966	Smp_058980.1;Smp_058980.2	Smp_058980.1;Smp_058980.2	oxysterol binding protein 1
24.57	24.5202	24.5097	24.6003	24.6529	24.7488			1.12889	-0.134008	-2.83322	Smp_059150.1	Smp_059150.1	Mitochondrial inner membrane protein
23.5814	22.702	22.7669	23.3742	22.7355	23.0399			0.0327564	-0.0331103	-0.0980272	Smp_059170.2;Smp_059170.1	Smp_059170.2;Smp_059170.1	troponin i;
23.4854	23.3026	23.5336	23.529	23.7047	23.4794			0.594617	-0.130493	-1.33007	Smp_059290.2;Smp_059290.1	Smp_059290.2;Smp_059290.1	dual specificity protein phosphatase 23;
25.8366	25.5711	25.4784	25.5498	25.5775	25.6673			0.092373	0.030522	0.270001	Smp_059340.1;Smp_059340.2;Smp_059340.3;Smp_092580.1	Smp_059340.1;Smp_059340.2;Smp_059340.3	guanine nucleotide binding protein G(s) subunit;guanine nucleotide binding protein G(s) subunit;guanine nucleotide binding protein G(s) subunit
27.2304	27.1581	27.3669	27.1218	27.3777	27.4344			0.19784	-0.0594578	-0.521604	Smp_059480.1	Smp_059480.1	tryparedoxin peroxidase
26.1389	26.4466	26.4362	26.7321	26.7347	26.6171			1.23819	-0.354055	-3.27594	Smp_059660.1	Smp_059660.1	.
22.3298	22.0457	21.9679	21.9912	22.4055	22.0715			0.0879222	-0.0415999	-0.247792	Smp_059710.1	Smp_059710.1	hypothetical protein
29.7401	29.5663	29.6208	29.6879	29.6364	29.6946			0.206689	-0.0305595	-0.560431	Smp_059790.2;Smp_059790.1	Smp_059790.2;Smp_059790.1	transketolase;
25.5948	25.3955	25.4393	25.5944	25.4303	25.4373			0.0458716	-0.0108465	-0.13427	Smp_059930.1	Smp_059930.1	cytochrome b c1 complex subunit 6
27.0705	26.6237	26.6709	26.8853	26.9199	26.8411			0.238191	-0.093757	-0.653092	Smp_059980.1	Smp_059980.1	arginase
26.0328	26.2573	26.0683	25.51	25.3363	25.2318	+	CTR_TRT	2.64689	0.760067	7.10619	Smp_060090.1	Smp_060090.1	ribosomal protein S12
24.3953	24.8353	24.4484	24.3968	24.6908	23.7918			0.358857	0.266521	0.89205	Smp_060950.1	Smp_060950.1	alpha soluble NSF attachment protein
22.2326	23.1966	22.9875	23.0442	23.0139	22.958			0.247313	-0.199795	-0.679864	Smp_061200.1	Smp_061200.1	Ribosomal protein L35A
27.7926	27.6222	27.6522	27.777	27.8174	27.7732			0.719938	-0.10019	-1.84205	Smp_061230.1	Smp_061230.1	succinate dehydrogenase (ubiquinone)
23.1074	22.9303	22.5697	23.0256	22.1072	22.5823			0.396609	0.297446	0.963276	Smp_061650.1	Smp_061650.1	26S proteasome non ATPase regulatory subunit
24.478	24.4042	24.447	24.8144	24.7509	24.8389	+	CTR_TRT	3.25799	-0.358369	-10.5899	Smp_061870.1	Smp_061870.1	ubiquinol cytochrome c reductase Rieske
24.5515	25.3758	25.4593	25.3193	25.396	25.6466			0.418826	-0.325095	-1.06211	Smp_061920.2;Smp_061920.1	Smp_061920.2;Smp_061920.1	uv excision repair protein rad23 b;
26.508	26.3216	26.0148	26.6747	25.9225	26.3561			0.0471257	-0.0362879	-0.138972	Smp_061940.1;Smp_061940.2	Smp_061940.1;Smp_061940.2	adenylate kinase
26.5736	26.6409	26.7455	26.8352	26.4796	26.9884			0.27233	-0.114389	-0.720428	Smp_062070.1;Smp_062070.2	Smp_062070.1;Smp_062070.2	sulfide quinone reductase
24.0263	24.319	24.5197	24.6266	24.6247	24.6913			0.899973	-0.359171	-2.47847	Smp_062120.1	Smp_062120.1	serine protease inhibitors serpins
25.0854	24.8959	24.8623	25.0058	24.5306	25.247			0.029293	0.0200679	0.0905534	Smp_062250.1	Smp_062250.1	myosin 2 essential light chain
22.5814	22.9056	23.0615	NaN	22.7717	NaN			0	0.0777219	0	Smp_062300.1	Smp_062300.1	Ras C3 botulinum toxin substrate 1
26.6374	26.9264	26.937	26.6599	27.0153	26.7816			0.0346019	0.0146573	0.102356	Smp_062420.3;Smp_062420.4;Smp_062420.1;Smp_062420.2	Smp_062420.3;Smp_062420.4;Smp_062420.1;Smp_062420.2	mitochondrial import receptor subunit tom34;mitochondrial import receptor subunit tom34;;mitochondrial import receptor subunit tom34
23.5667	23.3162	23.6419	23.6637	23.5705	23.7854			0.616147	-0.164927	-1.41604	Smp_062630.1	Smp_062630.1	dynactin subunit
25.5064	25.4941	25.6558	25.4632	25.6671	25.4685			0.0794679	0.0192006	0.226212	Smp_062720.2;Smp_062720.1;Smp_062720.5;Smp_062720.3	Smp_062720.2;Smp_062720.1;Smp_062720.5;Smp_062720.3	e1b 55 kda associated protein;;e1b 55 kda associated protein;e1b 55 kda associated protein
23.0536	23.2888	22.8569	22.9759	22.5604	23.3155			0.170841	0.115848	0.46057	Smp_062790.1	Smp_062790.1	grpe protein
22.7167	22.2144	NaN	22.95	NaN	22.7321			0.4522	-0.375493	-1.37161	Smp_062830.1	Smp_062830.1	mitochondrial import inner membrane translocase
23.916	23.551	23.5224	23.2666	23.562	23.7339			0.312027	0.142321	0.764315	Smp_062950.1	Smp_062950.1	growth factor receptor bound protein 2
21.9798	21.4252	NaN	NaN	21.3564	NaN			0	0.346103	0	Smp_063040.1	Smp_063040.1	actin 6a
26.5267	26.4767	26.4398	26.5261	26.5528	26.5327			0.835251	-0.0561428	-2.12304	Smp_063090.1	Smp_063090.1	aconitate hydratase mitochondrial
23.457	23.0174	23.3403	22.0282	22.991	21.993			1.05353	0.934148	2.65064	Smp_063120.1	Smp_063120.1	inosine triphosphate pyrophosphatase
22.4242	21.3993	21.5563	21.005	21.1017	21.016			0.850943	0.752337	2.34966	Smp_063230.1	Smp_063230.1	leucine rich repeat containing protein 47
23.222	22.9099	22.7915	23.1048	22.8119	22.7047			0.223963	0.10064	0.573612	Smp_063300.1	Smp_063300.1	60S ribosomal protein L36
23.8583	24.6043	24.3909	24.459	24.6833	24.6012			0.506356	-0.296687	-1.28279	Smp_063350.1	Smp_063350.1	ribosomal protein L27
27.458	27.2874	27.2617	27.338	27.2929	27.1077			0.404643	0.0895265	0.95652	Smp_063420.1	Smp_063420.1	chaperonin containing TCP1 subunit 5 (epsilon)
24.0656	23.7437	23.3382	23.7279	23.1917	23.1284			0.574281	0.366524	1.2923	Smp_063530.1;Smp_063530.2	Smp_063530.1;Smp_063530.2	apoferritin-2
24.5273	24.7453	24.8032	24.4223	24.3116	24.3846	+	CTR_TRT	1.31538	0.31911	3.54339	Smp_063640.1	Smp_063640.1	g protein beta subunit
24.9887	24.8335	24.881	24.9036	25.0244	25.2968			0.566828	-0.173855	-1.3905	Smp_063830.1	Smp_063830.1	GMP synthase (glutamine hydrolyzing)
22.3226	22.8917	22.7343	23.9342	22.5997	22.8362			0.42751	-0.473828	-1.0654	Smp_064050.2	Smp_064050.2	ruvb reptin and pontin
24.6633	24.7298	23.8536	25.3216	24.2204	NaN			0.195085	-0.355444	-0.574713	Smp_064320.1;Smp_064320.2	Smp_064320.1;Smp_064320.2	26S proteasome non ATPase regulatory subunit 10
25.0755	24.6966	24.6927	24.7026	24.8637	24.9011			0.00192507	-0.000850042	-0.00603754	Smp_064380.1	Smp_064380.1	aspartate aminotransferase
25.2588	24.8245	25.2522	24.9197	25.3601	25.1734			0.0714262	-0.0392342	-0.204132	Smp_064430.1	Smp_064430.1	hypothetical protein
NaN	20.9861	21.5289	21.101	21.2674	21.5585			0.0531058	-0.0515095	-0.170253	Smp_064750.2;Smp_064750.1	Smp_064750.2;Smp_064750.1	pantothenate kinase 4;
26.94	26.8098	27.1613	27.2548	27.0411	27.2494			0.760123	-0.211394	-1.69924	Smp_064860.1	Smp_064860.1	stress induced phosphoprotein 1
21.7961	22.1851	22.2855	22.2145	22.1503	21.7765			0.0724478	0.0418282	0.206782	Smp_065060.1	Smp_065060.1	1 pyrroline 5 carboxylate dehydrogenase
23.4041	23.2236	23.1546	23.5552	23.5486	23.3327			0.980005	-0.218079	-2.09118	Smp_065110.1	Smp_065110.1	LETM1 and EF hand domain containing protein 1
22.8809	22.6495	22.4215	23.0843	22.4003	22.9002			0.228832	-0.144286	-0.592327	Smp_065180.1	Smp_065180.1	EH domain containing protein 1
24.5438	24.2271	24.5337	24.4096	24.1637	25.0023			0.117946	-0.0903378	-0.334932	Smp_065210.2;Smp_065210.4;Smp_065210.1	Smp_065210.2	hypothetical protein;hypothetical protein;
23.3111	22.2396	22.2101	23.2001	22.5906	22.6624			0.213032	-0.230818	-0.562881	Smp_065280.1	Smp_065280.1	hypothetical protein
29.8905	29.5951	29.7321	29.8994	29.5523	29.7671			0.000888357	-0.000361125	-0.00272925	Smp_065610.1;Smp_065610.2	Smp_065610.1;Smp_065610.2	pyruvate kinase isozymes M1:M2
NaN	22.0218	22.9049	NaN	NaN	22.7991			0	-0.335809	0	Smp_065890.1	Smp_065890.1	toll interacting protein
24.5601	24.7674	24.8671	24.9959	25.0441	25.1565	+	CTR_TRT	1.33501	-0.333945	-3.26799	Smp_065980.1	Smp_065980.1	small glutamine rich tetratricopeptide
22.5647	23.0202	22.5115	22.5509	22.3021	22.7804			0.293584	0.154353	0.726543	Smp_066290.1	Smp_066290.1	telomerase protein component 1
21.8132	21.417	21.5686	22.0616	21.5236	22.0016			0.553934	-0.26268	-1.27722	Smp_066340.1;Smp_066340.2	Smp_066340.1;Smp_066340.2	proteasome inhibitor PI31 subunit
23.6279	24.2082	23.5804	23.8433	23.2578	23.3351			0.526161	0.326767	1.19757	Smp_066410.1	Smp_066410.1	dihydrolipoyllysine residue acetyltransferase
21.8789	NaN	NaN	21.5371	22.0079	22.0133			0	0.0261383	0	Smp_066740.1	Smp_066740.1	39S ribosomal protein L12 mitochondrial
27.1654	27.0609	27.0522	27.1592	27.0088	27.1617			0.0978451	-0.0171254	-0.27494	Smp_066760.2;Smp_066760.1;Smp_066760.3	Smp_066760.2;Smp_066760.1;Smp_066760.3	merlin:moesin:ezrin:radixin;;merlin:moesin:ezrin:radixin
25.5586	25.1872	24.9612	25.3912	24.9036	25.0824			0.186053	0.109949	0.488761	Smp_066890.1	Smp_066890.1	40S ribosomal protein S10
24.1439	24.3201	24.1237	24.3111	24.121	24.4079			0.327022	-0.0841045	-0.802212	Smp_066990.1	Smp_066990.1	40s rRNA protein putative
NaN	20.341	20.5153	20.178	NaN	20.5643			0.0849332	0.0569906	0.268986	Smp_067000.8;Smp_067000.7;Smp_067000.3;Smp_067000.2;Smp_067000.1	Smp_067000.8;Smp_067000.7;Smp_067000.3;Smp_067000.2;Smp_067000.1	hypothetical protein;hypothetical protein;hypothetical protein;hypothetical protein;
26.2857	26.2433	26.3455	26.1922	26.0489	25.524			0.68143	0.369773	1.80145	Smp_067060.1;Smp_158420.1;Smp_158410.1	Smp_067060.1	cathepsin B peptidase (C01 family);cathepsin B peptidase (C01 family);cathepsin B peptidase (C01 family)
NaN	22.3442	22.3946	22.5516	22.4083	22.3949			0.608661	-0.0821597	-1.46373	Smp_067140.1	Smp_067140.1	ras protein Rab 7a
21.5019	23.1442	23.261	21.1855	NaN	NaN			0	1.45018	0	Smp_067480.1;Smp_067480.3;Smp_067480.2	Smp_067480.1;Smp_067480.3;Smp_067480.2	programmed cell death protein;programmed cell death protein
24.9441	24.8439	24.8803	25.3063	25.0205	25.2804			1.19367	-0.312939	-3.26541	Smp_067890.1	Smp_067890.1	proteasome alpha 2 subunit
24.5558	24.0809	24.4125	24.5216	24.3134	24.2777			0.04446	-0.0212027	-0.132619	Smp_067900.1	Smp_067900.1	Hsp90 co chaperone Cdc37
NaN	22.3461	22.0279	21.9339	21.0767	NaN			0.472754	0.681688	1.49096	Smp_068070.1	Smp_068070.1	hypothetical protein
22.1908	23.0448	22.3008	21.5246	22.7153	23.0137			0.0610078	0.0942345	0.178456	Smp_068420.1	Smp_068420.1	small nuclear ribonucleoprotein sm d3
23.0391	24.1386	23.3744	23.946	23.4031	23.5634			0.117493	-0.120142	-0.330953	Smp_068510.1	Smp_068510.1	neuronal calcium sensor
23.4862	23.2971	22.8149	21.7185	22.3896	22.7622			1.11111	0.909293	2.49145	Smp_068530.1	Smp_068530.1	syntenin 1
21.9666	NaN	21.8201	NaN	21.1559	NaN			0	0.737495	0	Smp_068720.1	Smp_068720.1	diaphanous
28.6208	28.4599	28.6098	28.6918	28.4476	28.6622			0.147003	-0.0370471	-0.399179	Smp_069130.2;Smp_069130.1	Smp_069130.2;Smp_069130.1	heat shock protein 105 kDa;
22.8947	22.6438	23.0056	23.1241	22.7067	22.9788			0.210629	-0.088459	-0.544199	Smp_069770.1	Smp_069770.1	NADH dehydrogenase (ubiquinone) flavoprotein 2
23.3328	22.8414	22.9877	22.3808	23.2253	22.7862			0.368532	0.256538	0.903206	Smp_069960.1	Smp_069960.1	ubiquitin carboxyl terminal hydrolase 5
22.6303	23.0992	23.2355	22.9922	22.8695	23.5959			0.220037	-0.164176	-0.566439	Smp_070020.1	Smp_070020.1	rhoptry associated membrane antigen
22.3741	22.4708	22.4663	22.4549	22.1776	22.3766			0.45668	0.100684	1.13973	Smp_070200.1	Smp_070200.1	rna binding protein with serine rich domain
22.9615	23.5355	23.4873	23.9463	22.8309	23.1912			0.00453869	0.00530688	0.0140932	Smp_070600.1	Smp_070600.1	transaldolase
22.452	22.7487	22.7487	22.9755	22.7703	22.8045			0.755114	-0.200296	-1.7046	Smp_070640.1	Smp_070640.1	unc 112 protein
26.644	26.5591	26.627	26.6499	26.8663	26.7314			0.836512	-0.139179	-2.04015	Smp_070780.1	Smp_070780.1	UDP glucose 4 epimerase
24.2243	23.9099	24.1033	24.3625	24.544	24.3354	+	CTR_TRT	1.33284	-0.334805	-2.9734	Smp_070930.1	Smp_070930.1	proteasome (prosome macropain) subunit alpha
24.0341	23.7235	24.117	24.0309	24.1058	23.8316			0.0750947	-0.0312646	-0.215532	Smp_071050.1	Smp_071050.1	hypothetical protein
26.0655	26.1578	26.2242	26.2455	26.1481	26.2884			0.558489	-0.0781771	-1.26141	Smp_071140.1	Smp_071140.1	adducin related protein
25.2801	24.8265	24.8186	24.885	24.8613	24.5686			0.471246	0.203425	1.1094	Smp_071250.1	Smp_071250.1	Ras protein Rap 1b
26.8888	26.5434	26.697	26.8118	26.8611	26.7676			0.38733	-0.103776	-1.00278	Smp_071390.1	Smp_071390.1	adenylate kinase
25.0921	24.6843	24.6258	25.2962	24.6556	25.1169			0.385817	-0.222205	-0.923273	Smp_071520.1	Smp_071520.1	hypothetical protein
23.4055	24.0743	23.8739	23.8712	24.2653	23.1427			0.0212975	0.0248445	0.0647133	Smp_071610.1	Smp_071610.1	Lysosomal Pro X carboxypeptidase
25.4609	25.4172	25.5934	25.6855	25.7287	25.589			1.21345	-0.177233	-2.63918	Smp_071630.1	Smp_071630.1	rab-2 4 14 putative
23.1858	22.7851	23.4467	23.4405	23.3836	23.151			0.347931	-0.185825	-0.877328	Smp_071640.2;Smp_071640.1	Smp_071640.2;Smp_071640.1	arginine:serine rich splicing factor;
25.4658	25.485	25.6812	25.575	25.9064	25.8848			0.856859	-0.244708	-1.92283	Smp_071840.1	Smp_071840.1	6 phosphogluconate dehydrogenase
25.6333	25.3267	25.4196	25.531	25.2214	25.2535			0.392663	0.124551	0.930948	Smp_072140.1;Smp_146600.1	Smp_072140.1	ras gene family member A;ras gene family member A
27.4077	27.8876	28.1472	27.9214	27.9567	28.2431			0.379092	-0.226253	-0.945223	Smp_072190.1	Smp_072190.1	membrane associated protein 29
30.925	30.6219	30.6793	31.0069	30.8252	30.8626			0.624084	-0.156168	-1.44332	Smp_072330.2;Smp_072330.1	Smp_072330.2;Smp_072330.1	heat shock protein;
24.27	23.9402	23.9009	24.633	24.0193	24.3293			0.595705	-0.290133	-1.36652	Smp_072380.1	Smp_072380.1	RNA polymerase II transcription elongation
23.4682	23.4192	22.7432	22.1516	22.0206	22.0757	+	CTR_TRT	1.42631	1.12757	4.7575	Smp_072870.1	Smp_072870.1	alpha centractin
24.0757	24.8012	24.716	24.1209	24.5683	24.5256			0.174491	0.125997	0.467166	Smp_072900.1;Smp_072900.2	Smp_072900.1;Smp_072900.2	hsp90 co chaperone (tebp)
23.7514	23.3648	23.0555	23.2581	23.2137	22.6091			0.554632	0.363612	1.25209	Smp_072950.1	Smp_072950.1	Transmembrane emp24 domain containing protein 4
22.0748	NaN	22.3414	22.4469	NaN	NaN			0	-0.23881	0	Smp_073280.1	Smp_073280.1	hypothetical protein
23.917	23.6481	23.8009	23.9392	23.8816	23.9313			0.625888	-0.128678	-1.61014	Smp_073410.1	Smp_073410.1	proteasome subunit beta type 7
26.5425	26.5642	26.6259	26.7506	26.7748	26.6356			1.23098	-0.14279	-2.8749	Smp_073450.1	Smp_073450.1	hypothetical protein
26.2476	25.9827	26.1278	26.2215	25.975	26.001			0.186934	0.0535507	0.489346	Smp_073500.1;Smp_073500.2	Smp_073500.1;Smp_073500.2	elongation factor tu (ef tu)
23.878	23.3529	23.1884	23.1335	23.0507	23.4238			0.476122	0.270404	1.1423	Smp_073540.1	Smp_073540.1	prefoldin subunit 5
22.7492	22.9423	22.8423	22.4237	22.9719	22.3288			0.50983	0.269796	1.29686	Smp_073590.1	Smp_073590.1	GTP binding protein
24.9708	25.2211	25.4077	25.2118	25.6468	25.1949			0.317471	-0.151292	-0.777172	Smp_073600.1	Smp_073600.1	platelet activating factor acetylhydrolase IB
25.3678	24.8945	24.8568	25.0791	24.8671	24.9228			0.171928	0.0834064	0.473278	Smp_073620.1	Smp_073620.1	protein tyrosine phosphatase non receptor type
24.0476	23.8143	23.8271	23.7116	23.3819	23.6645			1.10928	0.310333	2.42846	Smp_073720.1	Smp_073720.1	Arp2:3 complex subunit ARPC5
25.9578	26.0205	25.8024	26.042	26.1154	25.9892			0.709548	-0.121998	-1.63913	Smp_073880.1;Smp_073880.2	Smp_073880.1;Smp_073880.2	40s ribosomal protein s3a
25.5239	25.3093	25.3599	25.5138	25.5838	26.0098			0.749145	-0.304773	-1.81452	Smp_073940.1	Smp_073940.1	actin interacting protein 1
23.2275	23.312	23.526	23.5173	23.2535	22.9567			0.233959	0.112686	0.610218	Smp_074020.1	Smp_074020.1	AP 2 complex subunit alpha 2
27.7311	27.6514	27.6769	27.4768	27.5113	27.7			0.678986	0.123762	1.69038	Smp_074140.1;Smp_162160.1	Smp_074140.1	annexin;annexin
26.872	27.0493	26.9633	27.0209	26.9595	27.1827			0.475363	-0.0928535	-1.10564	Smp_074150.1	Smp_074150.1	annexin
24.0562	23.8547	24.087	23.8896	23.9108	24.0035			0.314999	0.0646966	0.800642	Smp_074190.1	Smp_074190.1	LIN 24 (Twenty four) Like family member
24.4125	24.7201	24.8204	24.2951	24.4285	24.7533			0.360821	0.158731	0.866273	Smp_074450.1	Smp_074450.1	hypothetical protein
23.7546	NaN	NaN	22.9301	23.0457	23.1911			0	0.698957	0	Smp_074460.1	Smp_074460.1	tegument-allergen-like protein
20.9311	21.9113	21.5398	NaN	21.5172	NaN			0	-0.0565077	0	Smp_167760.1;Smp_074470.1	Smp_167760.1;Smp_074470.1	Ribosomal protein Small subunit;Ribosomal protein Small subunit
24.2274	24.1373	24.0434	24.1001	24.1908	24.7671			0.387135	-0.216682	-1.00536	Smp_074500.2;Smp_074500.1	Smp_074500.2;Smp_074500.1	proteasome subunit beta 2 (T01 family);
23.8577	23.1452	23.6141	23.4823	23.7805	23.707			0.190896	-0.117618	-0.517012	Smp_074590.1	Smp_074590.1	hypothetical protein
26.5459	26.0551	26.4525	26.757	25.899	26.5879			0.072412	-0.0635007	-0.209943	Smp_089860.1;Smp_082240.1;Smp_074610.1;Smp_177140.1	Smp_089860.1;Smp_082240.1;Smp_074610.1	histone H3;histone H3;histone H3;histone H3
25.4936	25.4743	25.3238	25.6821	25.6326	25.4055			0.617251	-0.14283	-1.41884	Smp_074780.1	Smp_074780.1	ribosomal protein S18
21.9243	21.9239	22.2115	21.8755	21.8612	21.8535			0.613257	0.156472	1.62963	Smp_074870.1	Smp_074870.1	tRNA splicing ligase RtcB
25.9602	25.8637	25.665	26.0822	25.936	25.7102			0.223761	-0.0798232	-0.575122	Smp_075210.1;Smp_075210.2	Smp_075210.1;Smp_075210.2	prohibitin
23.7366	23.8098	24.2498	23.9538	24.2326	24.0295			0.305451	-0.139893	-0.774583	Smp_075350.1	Smp_075350.1	hypothetical protein
25.9341	25.8011	26.0205	25.597	25.8308	25.8386			0.727135	0.163083	1.60292	Smp_075370.1	Smp_075370.1	hypothetical protein
24.7583	24.194	24.2213	24.0792	24.5046	23.9478			0.357639	0.213984	0.859477	Smp_075400.1	Smp_075400.1	hypothetical protein
27.0893	27.0292	27.1306	27.1783	27.5095	27.1766			0.700294	-0.205126	-1.7909	Smp_075420.1	Smp_075420.1	hypothetical protein
21.8647	21.483	21.7723	22.5736	22.1241	22.2831	+	CTR_TRT	1.61038	-0.620296	-3.54946	Smp_075470.1	Smp_075470.1	cysteine desulfurase mitochondrial
22.6038	22.6568	22.8815	22.9595	22.8939	22.8748			0.855982	-0.195368	-2.1982	Smp_075560.1	Smp_075560.1	small nuclear ribonucleoprotein Sm D2
23.9983	23.5013	23.6696	23.8479	23.7791	23.8321			0.238704	-0.0966244	-0.655503	Smp_075770.1	Smp_075770.1	hypothetical protein
28.4755	28.6029	28.8484	28.6554	28.8141	28.5047			0.0378087	-0.0157833	-0.111731	Smp_075800.1	Smp_075800.1	hemoglobinase (C13 family)
21.4333	21.7764	21.6234	21.5921	21.706	21.5097			0.0241514	0.00838788	0.0733278	Smp_075870.1;Smp_075870.2	Smp_075870.1;Smp_075870.2	Translocation associated membrane protein 1
25.7415	25.4771	25.5628	25.7657	25.879	25.6128			0.654895	-0.158665	-1.44735	Smp_075940.1	Smp_075940.1	prohibitin protein WPH
23.9081	23.7413	23.8699	24.134	24.1271	24.1829	+	CTR_TRT	1.76584	-0.308236	-5.7692	Smp_076230.1	Smp_076230.1	proteasome beta subunit
23.626	23.512	23.1654	23.4679	23.3986	23.7261			0.218136	-0.0963866	-0.564945	Smp_076400.1	Smp_076400.1	universal stress protein
23.5327	23.7934	23.5211	23.998	23.9838	23.6432			0.808164	-0.259267	-1.77408	Smp_076740.1	Smp_076740.1	ribosomal protein saa ribosomal protein rpsa
23.9652	23.6101	23.7179	23.5988	23.6332	23.8278			0.238267	0.0777543	0.612171	Smp_077310.1	Smp_077310.1	tegument-allergen-like protein
22.6881	22.3872	22.4569	22.065	22.0466	23.0949			0.103853	0.108569	0.303129	Smp_077400.1	Smp_077400.1	autophagy protein 3
28.68	28.6521	28.8275	28.7656	28.8307	28.7004			0.273965	-0.0456931	-0.69076	Smp_077720.1	Smp_077720.1	annexin
21.5248	21.8598	22.6366	NaN	22.1848	21.4525			0.135174	0.188415	0.382629	Smp_077920.1	Smp_077920.1	hypothetical protein
28.6488	28.5733	28.4952	28.346	28.5307	28.7222			0.118269	0.0394313	0.336126	Smp_078690.1	Smp_078690.1	calponin
23.8577	24.152	24.5157	24.5095	24.2756	24.4063			0.43619	-0.222013	-1.09909	Smp_078780.1	Smp_078780.1	dihydropyrimidinase protein 1
27.2616	26.9919	27.1237	27.0137	27.1715	27.2375			0.0509292	-0.0151882	-0.148443	Smp_079010.1	Smp_079010.1	cAMP dependent protein kinase type II regulatory
28.8767	28.5331	28.4667	28.7998	28.8057	28.6884			0.409319	-0.139151	-1.04895	Smp_079220.1	Smp_079220.1	atp:adp antiporter
26.4199	26.1457	26.042	26.1868	25.9997	25.897			0.540408	0.174701	1.23819	Smp_079230.1	Smp_079230.1	immunophilin FK506 binding protein FKBP12 putative
27.0297	26.8695	26.9235	27.1543	27.1323	27.2521	+	CTR_TRT	1.74261	-0.238677	-3.99438	Smp_079270.1	Smp_079270.1	LIM zinc binding domain containing protein
25.2058	25.1928	25.3271	25.2182	25.2025	25.1448			0.457461	0.0533911	1.1068	Smp_079290.1;Smp_079290.3	Smp_079290.1;Smp_079290.3	RNA binding protein 4
22.4172	22.5277	22.0059	22.2657	NaN	22.3641			0.0038031	0.00201384	0.0121165	Smp_079310.1	Smp_079310.1	transmembrane emp24 domain containing protein
26.0993	26.0018	26.1456	25.9484	26.05	26.0513			0.527598	0.0656382	1.20701	Smp_079430.2;Smp_079430.1	Smp_079430.2;Smp_079430.1	GTP binding nuclear protein Ran;
25.2497	24.8177	24.7538	24.9053	25.0748	25.022			0.12937	-0.0602932	-0.36855	Smp_079450.1	Smp_079450.1	ubiquinol cytochrome c reductase core protein
23.5212	23.0494	23.1354	23.3537	22.9998	23.4554			0.0592476	-0.0342668	-0.171096	Smp_079480.1	Smp_079480.1	hypothetical protein
21.058	21.2281	21.2789	21.0517	21.4361	NaN			0.0845849	-0.0555642	-0.273099	Smp_079490.1	Smp_079490.1	eukaryotic translation initiation factor 4b:4h
23.3972	NaN	NaN	NaN	21.8482	22.0513			0	1.44742	0	Smp_079710.1	Smp_079710.1	NADH dehydrogenase (ubiquinone) 1 alpha
25.4475	25.0701	25.1588	24.7731	24.9493	25.0681			0.949348	0.295312	2.07171	Smp_079760.1;Smp_079760.2	Smp_079760.1;Smp_079760.2	integrin linked protein kinase
28.7989	28.5822	28.4412	28.8541	28.5724	28.6112			0.202583	-0.0717634	-0.526308	Smp_079770.1;Smp_079770.2	Smp_079770.1;Smp_079770.2	protein disulfide-isomerase ER-60 precursor (ERP60) putative
25.0877	25.1296	25.353	25.3646	25.4354	25.4791			1.05831	-0.236298	-2.65965	Smp_079920.1	Smp_079920.1	pyruvate dehydrogenase
22.8095	22.8763	22.9335	23.2046	22.7011	23.3769			0.409497	-0.221123	-1.0741	Smp_079950.1	Smp_079950.1	vacuolar h atpase
21.3632	22.3343	NaN	NaN	NaN	NaN			0	NaN	0	Smp_080040.1	Smp_080040.1	adhesion regulating molecule 1
28.1882	28.1843	28.3974	28.5554	28.3113	28.6813			0.895063	-0.259364	-2.0037	Smp_080920.4;Smp_080920.2;Smp_080920.3;Smp_080920.1	Smp_080920.4;Smp_080920.2;Smp_080920.3;Smp_080920.1	hypothetical protein;hypothetical protein;hypothetical protein;
23.6526	24.3288	23.6591	23.3848	23.0777	23.7117			0.770749	0.488782	1.68811	Smp_081370.1	Smp_081370.1	microtubule associated protein 1S
25.0977	25.5087	25.5484	25.33	25.2941	25.534			0.00209623	-0.00106303	-0.00654969	Smp_081430.1	Smp_081430.1	retinol dehydrogenase 11
24.4228	24.7473	24.0968	NaN	24.2419	23.8036			0.549452	0.399546	1.38447	Smp_081460.1;Smp_081460.3	Smp_081460.1;Smp_081460.3	6 phosphogluconolactonase
24.1823	24.0558	23.8929	23.7017	23.5132	23.7129	+	CTR_TRT	1.66593	0.401094	3.78766	Smp_081570.1	Smp_081570.1	staphylococcal nuclease domain containing protein
22.3065	22.4621	22.8111	22.5241	22.7822	22.6799			0.321037	-0.135494	-0.811297	Smp_081900.1;Smp_081900.2	Smp_081900.1;Smp_081900.2	hypothetical protein
25.1124	25.8115	25.7452	25.454	25.8019	26.5713			0.404103	-0.386032	-0.969281	Smp_081920.1	Smp_081920.1	hypothetical protein
28.0293	28.1253	28.2601	28.1089	28.1086	28.1864			0.0161079	0.00360107	0.0501908	Smp_082030.1	Smp_082030.1	hypothetical protein
25.7669	25.4685	25.346	25.3166	25.5289	25.8579			0.0706335	-0.0407092	-0.202493	Smp_082120.1	Smp_082120.1	ATP synthase H+ transporting mitochondrial F1
22.9722	23.5438	23.4349	23.536	23.6998	23.5621			0.612239	-0.28229	-1.5474	Smp_082420.1;Smp_082430.1	Smp_082420.1;Smp_082430.1	uridine phosphorylase;uridine phosphorylase
24.7396	24.764	24.6191	25.3002	24.9846	25.0565	+	CTR_TRT	1.46758	-0.406198	-3.85162	Smp_082570.1	Smp_082570.1	Zinc finger CDGSH domain containing protein 1
22.8049	21.9306	21.6491	21.6543	21.4734	NaN			0.614508	0.56437	1.56963	Smp_082620.1	Smp_082620.1	farnesylated protein converting enzyme 1
23.1028	23.4162	22.1195	NaN	23.6891	24.3171			0.950155	-1.12365	-2.24195	Smp_082810.2;Smp_082810.1	Smp_082810.2;Smp_082810.1	Cdc42 cell polarity protein regulator of;
21.6609	21.585	21.8064	21.6257	21.5429	21.7104			0.285729	0.0577933	0.713619	Smp_082860.1	Smp_082860.1	tryptophanyl tRNA synthetase
24.9865	24.8994	24.6668	24.7817	24.6222	24.8555			0.340146	0.0977847	0.831162	Smp_083040.2;Smp_083040.1	Smp_083040.2;Smp_083040.1	nervous system adducin;
24.8441	25.1645	25.3352	25.3365	25.0793	25.1861			0.19906	-0.0860513	-0.530782	Smp_083080.2;Smp_083080.1	Smp_083080.2;Smp_083080.1	Activator of 90 kDa heat shock protein ATPase;
25.5291	25.0782	25.1319	25.2234	25.0627	25.245			0.163825	0.0693404	0.452079	Smp_083240.1	Smp_083240.1	hypothetical protein
23.2565	22.1348	22.1628	22.5796	22.204	22.3844			0.115935	0.128712	0.334377	Smp_083400.1	Smp_083400.1	hypothetical protein
27.0184	26.7608	27.0728	27.0503	27.0049	26.816			0.0176893	-0.00642204	-0.0535132	Smp_083410.1	Smp_083410.1	eukaryotic translation elongation factor 1
25.6335	25.4005	25.3721	25.4563	25.4468	25.4572			0.0600433	0.0152537	0.18408	Smp_083720.1	Smp_083720.1	phosphate carrier protein mitochondrial
21.4693	22.3449	22.417	21.992	22.2011	21.7153			0.113106	0.107615	0.320746	Smp_083730.1;Smp_083730.2	Smp_083730.1;Smp_083730.2	hypothetical protein
26.3807	26.3067	26.4263	26.4292	26.5008	26.6457			0.917146	-0.154026	-2.12208	Smp_083870.1	Smp_083870.1	leucine aminopeptidase
24.9223	24.3677	24.2521	24.6965	24.7659	24.3321			0.123226	-0.0841134	-0.340929	Smp_084460.1	Smp_084460.1	ribosomal protein L28
27.0505	27.0289	27.0867	26.8841	27.0009	26.8687			1.18484	0.137456	3.05374	Smp_085110.2;Smp_085110.3;Smp_085110.1	Smp_085110.2;Smp_085110.3;Smp_085110.1	dihydropyrimidinase (M38 family);dihydropyrimidinase (M38 family);
24.0589	24.0526	23.8871	23.9835	23.8346	23.8407			0.690678	0.113262	1.52309	Smp_085150.1	Smp_085150.1	phosphoglucomutase 2
22.1523	21.6852	21.9924	21.6678	NaN	21.9847			0.204577	0.117063	0.558757	Smp_085290.1;Smp_085290.3;Smp_085290.2	Smp_085290.1;Smp_085290.3;Smp_085290.2	Tropomyosin 1 s 9A:A:B;Tropomyosin 1 s 9A:A:B
23.3857	23.6424	23.4025	23.5195	23.618	23.4598			0.223436	-0.0555369	-0.585423	Smp_085310.2;Smp_085310.1	Smp_085310.2;Smp_085310.1	26S proteasome regulatory subunit S3;
24.6042	24.3384	24.094	24.3529	24.4167	24.3335			0.0482769	-0.0222143	-0.148652	Smp_085520.1	Smp_085520.1	ATPase H+ transporting lysosomal 31 kDa V1
33.4229	33.2497	33.3205	33.4064	33.3625	33.4328			0.521394	-0.0695368	-1.28069	Smp_085540.3;Smp_085540.6;Smp_085540.1;Smp_085540.4;Smp_085540.2;Smp_085540.5	Smp_085540.3;Smp_085540.6;Smp_085540.1;Smp_085540.4	myosin heavy chain;myosin heavy chain putative;;myosin heavy chain putative;myosin heavy chain;myosin heavy chain putative
22.8422	22.726	22.9556	23.0466	22.8619	23.0935			0.755501	-0.159402	-1.64509	Smp_086210.1	Smp_086210.1	hypothetical protein
29.9076	29.6303	29.5204	29.8075	29.5267	29.7429			0.0144447	-0.00627772	-0.0438675	Smp_086330.1	Smp_086330.1	Myophilin
26.2219	26.2465	26.113	25.9898	26.0285	25.9386	+	CTR_TRT	1.73913	0.208148	4.28412	Smp_086470.1	Smp_086470.1	tegument-allergen-like protein
29.1927	29.4239	29.4058	29.5426	29.2567	29.2177			0.00456578	0.00177447	0.0140267	Smp_086480.1	Smp_086480.1	tegument-allergen-like protein
27.7192	27.698	27.5033	27.486	27.3674	27.6818			0.48226	0.128474	1.12148	Smp_086530.1	Smp_086530.1	tegument-allergen-like protein
25.6179	25.4506	25.4331	25.7257	25.6086	25.4159			0.308334	-0.0828222	-0.768221	Smp_086590.1	Smp_086590.1	actin depolymerizing factor protein
28.6653	29.0524	29.1208	28.9686	29.1264	29.0439			0.25176	-0.100159	-0.672469	Smp_087250.1	Smp_087250.1	muscle LIM protein
25.6973	25.1718	25.3354	25.2163	25.2188	25.4384			0.245255	0.11035	0.642249	Smp_087620.1	Smp_087620.1	programmed cell death 6 interacting protein
24.6033	24.7857	24.9953	25.3535	24.4917	25.4071			0.357255	-0.289363	-0.91141	Smp_087760.1	Smp_087760.1	Ferritin 1 heavy chain
25.0284	24.9295	24.7597	24.8549	25.1249	25.2365			0.520318	-0.166208	-1.20613	Smp_087860.1	Smp_087860.1	phosphomannomutase 2
21.9133	21.952	21.7154	21.8302	21.6759	21.9487			0.144574	0.0419636	0.389523	Smp_087940.1;Smp_087940.2	Smp_087940.1;Smp_087940.2	gaba(A) receptor associated protein
23.2643	23.8454	23.9284	23.4916	24.1567	23.9731			0.270173	-0.19442	-0.674926	Smp_088650.1	Smp_088650.1	ADP ribosylation factor 4
25.0525	25.1085	24.974	25.1154	24.9927	25.11			0.189511	-0.0276833	-0.495297	Smp_088950.1	Smp_088950.1	Hypoxia up regulated protein 1
21.2282	21.813	22.068	21.6452	21.7188	21.657			0.0376835	0.0293852	0.117719	Smp_089060.2;Smp_089060.3;Smp_089060.1	Smp_089060.2;Smp_089060.3;Smp_089060.1	Eukaryotic translation initiation factor 4H;Eukaryotic translation initiation factor 4H;
25.3609	25.4391	25.5429	25.4758	25.3373	25.1553			0.491393	0.124841	1.16966	Smp_089180.1	Smp_089180.1	ubiquitin carboxyl terminal hydrolase 7
24.5909	24.5705	24.3776	24.3196	24.1753	24.2563	+	CTR_TRT	1.40148	0.262565	3.29155	Smp_089220.1	Smp_089220.1	regulator of microtubule dynamics protein
28.0142	28.3059	28.1565	28.0626	28.19	28.1243			0.128877	0.0332985	0.362364	Smp_089460.2	Smp_089460.2	calpain A
26.1697	25.8066	25.89	26.1859	26.1529	26.2829			0.861759	-0.25176	-2.16031	Smp_089640.2;Smp_089640.3	Smp_089640.2;Smp_089640.3	succinate dehydrogenase (ubiquinone) iron sulfur;succinate dehydrogenase (ubiquinone) iron sulfur
25.2258	25.1406	25.4484	25.0039	25.0838	25.1989			0.717034	0.176097	1.63341	Smp_089670.1	Smp_089670.1	alpha 2 macroglobulin
24.5333	24.6635	24.7411	24.8238	24.6595	24.6125			0.2347	-0.052688	-0.597402	Smp_089700.1	Smp_089700.1	integrin beta 2
26.9979	27.0747	27.2516	27.3857	27.2652	27.2286			0.926499	-0.185079	-2.08297	Smp_090080.1	Smp_090080.1	Estrogen regulated protein EP45
30.3354	30.2001	30.1372	30.1962	30.1416	30.1311			0.434672	0.0679296	1.09812	Smp_090120.2;Smp_090120.1	Smp_090120.2;Smp_090120.1	alpha tubulin;
24.378	22.8374	23.221	23.2015	23.4328	23.222			0.143698	0.193391	0.412454	Smp_090230.1	Smp_090230.1	60S ribosomal protein L13a
23.309	23.7737	23.1699	23.2445	23.7078	23.6955			0.214644	-0.131739	-0.553904	Smp_090520.1	Smp_090520.1	purine nucleoside phosphorylase
21.7617	22.889	22.2037	21.9914	23.4585	21.7065			0.0539629	-0.100644	-0.158705	Smp_090800.1	Smp_090800.1	xaa Pro dipeptidase
22.9442	22.4139	22.6581	22.7149	NaN	NaN			0	-0.0428772	0	Smp_090860.1	Smp_090860.1	protein phosphatase 5
22.5545	22.5109	22.9375	22.7676	NaN	22.8791			0.423622	-0.15569	-1.0625	Smp_090870.1	Smp_090870.1	protein sec13
27.0959	26.8719	26.9668	27.0556	27.0751	26.901			0.140756	-0.0324179	-0.380836	Smp_091010.1	Smp_091010.1	hydroxyacylglutathione hydrolase
27.1155	27.3033	27.4572	27.6087	27.3865	27.5422			0.831205	-0.220455	-1.85642	Smp_091240.2;Smp_091240.1	Smp_091240.2;Smp_091240.1	Voltage dependent anion selective channel;
21.2762	21.2434	21.2163	21.7161	21.2421	21.1383			0.244596	-0.120187	-0.672586	Smp_113660.1;Smp_091300.1	Smp_113660.1;Smp_091300.1	U1 small nuclear ribonucleoprotein C;U1 small nuclear ribonucleoprotein C
27.3742	27.7769	27.7397	27.494	27.7719	27.6688			0.0321791	-0.0146599	-0.096487	Smp_091460.1	Smp_091460.1	glutamine synthetase
24.8654	23.8349	23.8471	24.233	23.7209	23.8982			0.23497	0.231763	0.621293	Smp_091640.1	Smp_091640.1	ribosomal protein S24
25.1879	25.2293	25.4243	25.4788	25.3758	25.446			0.798547	-0.153049	-1.93856	Smp_092280.1	Smp_092280.1	proteasome alpha 3 subunit
23.1634	23.1154	23.5433	23.2143	23.1438	23.5904			0.0764099	-0.042085	-0.217226	Smp_092570.1	Smp_092570.1	NADH dehydrogenase (ubiquinone) iron sulfur
27.8329	27.8514	28.1918	27.9972	28.0439	27.9361			0.0948214	-0.0336342	-0.27849	Smp_092750.1	Smp_092750.1	nucleoside diphosphate kinase
23.3305	23.2614	23.3352	23.4216	22.848	23.048			0.455883	0.203146	1.19652	Smp_092770.1	Smp_092770.1	Coatomer subunit gamma
27.1891	27.2122	27.2501	27.3212	27.3469	27.2879	+	CTR_TRT	1.8333	-0.101545	-4.1185	Smp_093220.1	Smp_093220.1	Ankyrin repeat domain containing protein
22.4315	21.5562	21.5772	21.4059	21.5015	21.2351			0.624212	0.474119	1.58749	Smp_093320.1	Smp_093320.1	H:ACA ribonucleoprotein complex subunit 3
25.513	25.4173	25.2916	25.238	25.274	25.5894			0.111118	0.0401821	0.312118	Smp_093440.1	Smp_093440.1	ribosomal protein s5a
23.7686	23.5958	NaN	23.3869	NaN	NaN			0	0.295285	0	Smp_093450.1	Smp_093450.1	u3 small nucleolar rna associated protein 6
24.3442	24.4887	24.2901	24.3277	23.9995	24.6537			0.0811004	0.0474256	0.239602	Smp_093750.1;Smp_093750.2	Smp_093750.1;Smp_093750.2	eukaryotic translation initiation factor 2 alpha subunit putative
26.4136	26.2055	26.2582	26.3118	26.4046	26.4217			0.513207	-0.0869484	-1.22129	Smp_093820.1	Smp_093820.1	glutamate dehydrogenase
21.8437	21.9088	21.7846	22.0399	22.0814	21.9006			1.10283	-0.16156	-2.47055	Smp_093930.2;Smp_093930.1;Smp_093930.4;Smp_093930.3	Smp_093930.2	Receptor Tyrosine Kinase putative;;tyrosine kinase;tyrosine kinase
NaN	21.7493	21.5415	22.221	21.361	21.3642			0.00344665	-0.00332832	-0.0109342	Smp_094050.1;Smp_094050.2	Smp_094050.1;Smp_094050.2	mitochondrial processing peptidase
26.837	27.053	26.8501	26.7082	27.0352	27.0093			0.0109086	-0.00420952	-0.0333799	Smp_094420.1	Smp_094420.1	rab GDP dissociation inhibitor beta
23.2897	23.434	23.54	23.5565	23.5525	23.8827			0.826843	-0.24265	-1.84845	Smp_094480.1	Smp_094480.1	guanine nucleotide binding protein subunit beta
21.466	NaN	22.2658	NaN	NaN	NaN			0	NaN	0	Smp_094500.1	Smp_094500.1	choline dehydrogenase mitochondrial
22.4831	22.1742	22.4395	22.7102	NaN	22.5259			0.78707	-0.252487	-1.89229	Smp_094820.1	Smp_094820.1	vacuolar protein sorting associated protein VTA1
26.6378	26.399	26.4242	26.4939	26.4818	26.2767			0.26878	0.0695337	0.672069	Smp_094880.1	Smp_094880.1	glucan ( alpha) branching enzyme alpha glucan branching enzyme
22.2889	23.9408	22.3225	22.5543	22.8937	21.9377			0.243363	0.388835	0.634558	Smp_095000.2;Smp_095000.1	Smp_095000.2;Smp_095000.1	inositol(myo) 1(or 4) monophosphatase 2;
23.7154	24.5546	24.0554	23.507	23.5612	23.8903			0.710763	0.455661	1.67807	Smp_095150.1	Smp_095150.1	eukaryotic translation initiation factor 2
24.2254	24.2788	23.9446	24.4531	24.3257	24.4413			0.929929	-0.257139	-2.30952	Smp_095250.1	Smp_095250.1	hypothetical protein
29.0943	29.0478	29.2777	29.3735	29.1204	29.6814			0.588257	-0.251821	-1.42487	Smp_095360.1;Smp_095360.2	Smp_095360.1;Smp_095360.2	fatty acid binding protein putative
27.6321	27.9749	27.8338	27.8126	27.3944	27.8946			0.238369	0.113066	0.614301	Smp_095520.1	Smp_095520.1	dynein light chain
25.2647	24.9682	24.9868	24.8774	25.1235	24.7475			0.463463	0.157091	1.07498	Smp_095620.1;Smp_095620.2	Smp_095620.1;Smp_095620.2	hypothetical protein
21.7324	21.478	21.3515	21.49	21.5522	21.5383			0.0172027	-0.00620461	-0.0546281	Smp_096020.2	Smp_096020.2	adenosylhomocysteinase
22.8155	22.9056	22.8691	22.5885	22.7681	23.0495			0.158207	0.0613581	0.448895	Smp_096450.2;Smp_096450.1	Smp_096450.2;Smp_096450.1	116 kDa U5 small nuclear ribonucleoprotein;
NaN	NaN	NaN	22.0309	22.1807	22.1989			0	NaN	0	Smp_096640.1	Smp_096640.1	hypothetical protein
25.2035	24.7803	24.3631	24.687	24.8574	24.4446			0.161222	0.119282	0.440879	Smp_096750.1	Smp_096750.1	40S ribosomal protein S13
29.2949	29.1358	29.2994	29.4991	29.2959	29.4395			0.971495	-0.168133	-2.08116	Smp_096760.1	Smp_096760.1	phosphoglycerate mutase
27.452	27.442	27.5691	27.4803	27.5501	27.6085			0.45819	-0.0586084	-1.06307	Smp_097380.1	Smp_097380.1	heat shock 10 kDa protein 1
24.9429	24.8861	25.0977	25.0271	25.3424	25.0381			0.56938	-0.160295	-1.3236	Smp_097490.1	Smp_097490.1	tubulin polymerization promoting protein family
22.2013	22.2011	22.4226	22.1515	22.3055	22.141			0.340332	0.0756448	0.831613	Smp_097590.1	Smp_097590.1	valyl tRNA synthetase
26.2182	26.4398	26.3456	26.2601	26.4112	26.4672			0.193308	-0.0449435	-0.504054	Smp_097660.1	Smp_097660.1	eukaryotic initiation factor 4A
25.3504	25.1058	24.9633	25.1562	25.5794	25.3255			0.568584	-0.213881	-1.2805	Smp_097800.2;Smp_097800.1;Smp_097800.3	Smp_097800.2;Smp_097800.1;Smp_097800.3	cold shock domain protein A;;cold shock domain protein A
24.6088	24.3832	24.1307	23.9821	23.9736	24.6973			0.215481	0.156581	0.56578	Smp_098710.1	Smp_098710.1	quiescin q6 sulfhydryl oxidase
23.6251	23.5623	23.7399	23.3663	23.6445	23.3617			0.748217	0.184935	1.72863	Smp_098890.1;Smp_098890.2	Smp_098890.1;Smp_098890.2	arginine:serine rich splicing factor
25.018	24.8028	24.9342	24.9665	24.9402	24.832			0.0241313	0.00545883	0.0728363	Smp_098960.1	Smp_098960.1	60S ribosomal protein L26
24.1097	24.2968	24.0975	24.3869	23.8064	24.2004			0.0678031	0.0367908	0.201201	Smp_099030.1	Smp_099030.1	casein kinase ii subunit alpha
24.0422	24.1609	24.1253	23.5512	24.0577	23.0421			0.709461	0.559133	1.89355	Smp_099310.1	Smp_099310.1	protein transport protein SEC23
NaN	22.6028	22.4099	22.2483	22.3734	NaN			0.59996	0.195551	1.70107	Smp_099320.1	Smp_099320.1	eukaryotic translation initiation factor 3
22.7902	22.6149	22.053	22.5436	22.1015	22.1876			0.321605	0.208434	0.800785	Smp_099630.1	Smp_099630.1	fragile X related 1 frx1
26.0082	25.9608	26.0617	25.9943	26.2004	26.0267			0.359452	-0.0635509	-0.903887	Smp_099800.1	Smp_099800.1	hypothetical protein
24.5377	24.3521	24.3328	25.082	23.8915	24.6158			0.119255	-0.122226	-0.34679	Smp_099810.1	Smp_099810.1	telomerase protein component telomerase associated protein
30.8537	30.711	30.5936	30.8886	30.6198	30.7538			0.116516	-0.0346247	-0.320446	Smp_099870.1;Smp_020460.1	Smp_099870.1	eukaryotic translation elongation factor 1 alpha;elongation factor 1 alpha (ef 1 alpha)
25.3806	25.4169	25.4345	25.6429	25.774	25.5683	+	CTR_TRT	1.3463	-0.251078	-4.03755	Smp_099890.1	Smp_099890.1	Receptor expression enhancing protein 5
24.8624	24.798	24.8808	24.9947	25.156	24.7954			0.489382	-0.134942	-1.25788	Smp_100090.1;Smp_063790.1	Smp_100090.1	high mobility group protein B1;high mobility group protein B1
23.1614	23.1624	23.5664	23.6658	23.2151	23.5706			0.413704	-0.187089	-0.972825	Smp_101290.1;Smp_101290.2	Smp_101290.1;Smp_101290.2	actin protein 2 arp2
25.2373	25.0928	25.1363	25.2225	25.3615	25.2742			1.03952	-0.130611	-2.21508	Smp_101450.1	Smp_101450.1	large subunit ribosomal protein l7e
26.5311	26.5189	26.5569	26.7596	26.4453	26.5327			0.162191	-0.043581	-0.462008	Smp_102040.1;Smp_102040.2;Smp_102040.3	Smp_102040.1;Smp_102040.2;Smp_102040.3	receptor for activated PKC;receptor for activated PKC
27.7986	27.6635	27.5598	27.8492	27.5821	27.7259			0.163763	-0.0451399	-0.435594	Smp_102070.1	Smp_102070.1	glutathione S-transferase 26 kDa
21.6429	21.563	21.8435	21.5712	21.6622	21.5999			0.314519	0.072017	0.821453	Smp_102690.3	Smp_102690.3	Argonaute
NaN	23.941	23.4748	NaN	23.2175	22.7783			0.803088	0.710019	2.21706	Smp_103000.1	Smp_103000.1	probable myosin regulatory light chain myosin regulatory light chain smooth myosin regulatory light chain invertebrate myosin light chain family member (mlc)
22.3646	21.9552	22.3727	22.1363	21.833	21.7716			0.817553	0.317202	1.78164	Smp_103140.1	Smp_103140.1	alpha tubulin
24.0868	23.693	23.7532	23.9972	23.6123	24.2031			0.164208	-0.0932744	-0.439821	Smp_103160.1;Smp_103160.2	Smp_103160.1;Smp_103160.2	long-chain-fatty-acid--CoA ligase
23.2679	22.7913	22.9152	22.9802	23.0255	23.343			0.272537	-0.124811	-0.682853	Smp_103200.1	Smp_103200.1	V type proton ATPase subunit D
24.5339	24.7271	24.7367	24.6802	25.0243	24.7929			0.600197	-0.166603	-1.37773	Smp_103320.1	Smp_103320.1	nuclear migration protein nudc
23.7437	23.9315	23.8068	23.9829	23.8671	23.3582			0.163076	0.091198	0.4568	Smp_103460.2;Smp_103460.1	Smp_103460.2;Smp_103460.1	eukaryotic translation initiation factor 2;
25.5072	25.1588	25.4371	25.3838	25.413	25.3647			0.0593049	-0.0194511	-0.181273	Smp_103560.1	Smp_103560.1	hypoxanthine guanine phosphoribosyltransferase
29.0085	28.6509	28.7445	28.7877	28.7731	28.606			0.250421	0.0790227	0.648228	Smp_103610.1	Smp_103610.1	cathepsin B peptidase (C01 family)
NaN	21.9259	21.1538	NaN	NaN	NaN			0	NaN	0	Smp_104270.1	Smp_104270.1	ectonucleotide pyrophosphatase:phosphodiesterase
25.2475	24.5976	24.4342	24.9813	24.5339	25.0017			0.0958698	-0.0791963	-0.271639	Smp_104330.1	Smp_104330.1	dihydrolipoyllysine residue succinyltransferase
24.4421	24.3216	24.4046	24.5053	24.285	24.3791			0.00156616	-0.000356674	-0.00488027	Smp_104470.1;Smp_104470.2	Smp_104470.1;Smp_104470.2	lysyl tRNA synthetase
21.6707	21.804	21.7707	NaN	21.9905	21.9918	+	CTR_TRT	1.58258	-0.2427	-6.05854	Smp_104500.1	Smp_104500.1	phospholipid transporting ATPase IA
22.1718	22.0179	22.0819	21.9219	22.3919	21.9294			0.0185851	0.00943375	0.0583392	Smp_104670.1	Smp_104670.1	Ras protein Rab 8A
23.357	23.547	23.4796	23.5483	23.4603	23.8435			0.501958	-0.156148	-1.21461	Smp_104720.1	Smp_104720.1	GDP L fucose synthase
28.8928	28.9662	29.0231	28.9937	29.0092	29.119			0.663847	-0.0799433	-1.46529	Smp_105020.1	Smp_105020.1	titin
26.7589	26.8818	27.0402	26.8784	27.3114	27.1473			0.637355	-0.218754	-1.45651	Smp_105220.1	Smp_105220.1	hypothetical protein
23.652	23.1129	23.2807	23.4948	23.1257	23.2185			0.129128	0.0688184	0.354643	Smp_105410.1	Smp_105410.1	glucose transport protein
21.6992	22.1687	21.9722	22.0861	22.3085	NaN			0.600347	-0.250568	-1.42544	Smp_105450.2;Smp_105450.1	Smp_105450.2;Smp_105450.1	saposin containing protein;
25.1733	25.1041	25.025	25.0872	25.0591	24.7101			0.460355	0.14867	1.15596	Smp_105680.1;Smp_105680.2	Smp_105680.1;Smp_105680.2	dolichyl diphosphooligosaccharide protein
24.4628	24.9841	24.5695	24.2311	24.7365	24.6603			0.226445	0.129482	0.578918	Smp_105970.1;Smp_105970.2	Smp_105970.1;Smp_105970.2	Caprin 1
22.44	22.2017	22.1888	22.5069	22.4909	22.5261			0.985746	-0.231088	-2.80755	Smp_106010.1	Smp_106010.1	hypothetical protein
21.9652	21.6687	21.7446	22.1427	22.2005	22.0624	+	CTR_TRT	1.35475	-0.342325	-3.51044	Smp_106060.1	Smp_106060.1	calcium binding mitochondrial carrier protein
23.6234	23.2787	22.755	23.2492	23.0044	22.1887			0.420143	0.40494	0.992339	Smp_106080.1;Smp_106080.2	Smp_106080.1;Smp_106080.2	NADH dehydrogenase (ubiquinone) 1 alpha
27.3127	27.3758	27.5518	27.6809	27.6096	27.899			1.29664	-0.316425	-2.80788	Smp_106130.2;Smp_106130.1	Smp_106130.2;Smp_106130.1	stress 70 protein mitochondrial;
31.6146	31.432	31.4961	31.6028	31.5169	31.5763			0.342207	-0.0510578	-0.862304	Smp_106930.1;Smp_094680.1	Smp_106930.1	heat shock protein 70;heat shock protein 70
24.4441	24.986	24.9795	25.5649	25.1584	25.3615			1.15741	-0.558384	-2.60314	Smp_108050.1;Smp_116800.1;c8531-g1-i1	Smp_108050.1	titin;myosin binding protein
24.0757	24.0539	24.23	24.0191	23.9671	23.8998			1.06847	0.157881	2.41727	Smp_110280.1	Smp_110280.1	Nucleolar phosphoprotein p130
24.1951	23.7969	24.134	23.9321	23.7274	24.0913			0.313714	0.12506	0.7694	Smp_113620.2;Smp_113620.1;Smp_113620.3;Smp_113620.5	Smp_113620.2;Smp_113620.1;Smp_113620.3	Splicing factor arginine:serine rich 2;;Splicing factor arginine:serine rich 2;Splicing factor arginine:serine rich 2
22.7484	22.1907	23.1329	22.4686	22.035	22.5656			0.437242	0.334246	1.04947	Smp_114090.1	Smp_114090.1	ras suppressor protein 1
24.3023	24.4487	24.2001	24.1555	24.3648	24.4814			0.0481984	-0.0168883	-0.14128	Smp_114540.1	Smp_114540.1	hypothetical protein
23.0426	23.0421	23.2398	23.3806	23.15	23.2863			0.808822	-0.164138	-1.74854	Smp_114620.1	Smp_114620.1	adenosinetriphosphatase
21.5835	22.02	NaN	21.5498	21.4928	21.8404			0.244887	0.174103	0.715489	Smp_117810.1	Smp_117810.1	v type proton atpase subunit h
22.5065	22.6864	22.872	22.2339	22.8376	NaN			0.152826	0.152505	0.476941	Smp_118820.1	Smp_118820.1	lanC protein 2 like
24.5639	24.2497	24.3789	24.4657	24.293	24.2621			0.196204	0.0572376	0.515493	Smp_118830.1	Smp_118830.1	capping protein (actin filament) muscle Z line
21.4426	21.9842	21.8322	NaN	22.0663	21.9938			0.648749	-0.277038	-1.67605	Smp_119310.1	Smp_119310.1	Tat binding protein 10
24.9711	24.621	24.5667	24.7452	24.633	24.7228			0.0481392	0.0192928	0.146986	Smp_119920.1	Smp_119920.1	ribosomal protein S16
26.767	26.5056	26.6595	26.9459	26.4992	26.6102			0.0934068	-0.0410678	-0.266267	Smp_120700.1	Smp_120700.1	Cofilin 1
23.4659	23.1396	23.1095	23.341	23.2251	23.2711			0.1189	-0.040706	-0.342163	Smp_121420.1	Smp_121420.1	N myristoyltransferase
24.3371	24.6896	24.7201	25.1619	24.1462	24.6026			0.0575956	-0.0546691	-0.171709	Smp_121430.2;Smp_121430.1	Smp_121430.2;Smp_121430.1	proteasome subunit beta (t family) proteasome (prosome macropain) subunit beta;
25.9924	26.4429	26.4006	26.5468	26.6598	26.4855			0.754096	-0.285388	-1.87212	Smp_121950.1	Smp_121950.1	hypothetical protein
25.1112	25.0019	25.1408	25.4034	25.2989	25.3823	+	CTR_TRT	2.10983	-0.276873	-5.23002	Smp_121990.1	Smp_121990.1	glycerol 3 phosphate dehydrogenase
22.6607	22.5401	22.718	22.7837	23.1762	22.9873			1.11835	-0.342784	-2.74538	Smp_122030.1	Smp_122030.1	endophilin A2
27.3738	27.1494	27.1277	27.2194	27.1441	27.6077			0.252248	-0.106799	-0.652128	Smp_123080.1	Smp_123080.1	sarcoplasmic calcium binding protein
24.6549	24.6757	24.4751	24.8475	24.3626	24.4532			0.102116	0.0474497	0.293062	Smp_123270.1	Smp_123270.1	Sj Ts1
24.5811	24.7189	24.7932	24.8243	24.5145	24.4306			0.316868	0.107922	0.800053	Smp_123290.1	Smp_123290.1	cGMP dependent protein kinase
25.1382	24.5992	24.5729	25.0319	24.6186	24.7223			0.0313657	-0.0208524	-0.0938734	Smp_123750.1	Smp_123750.1	.
23.6534	23.9342	23.4896	23.7769	23.211	23.4189			0.455115	0.223458	1.06336	Smp_123990.1;Smp_055850.1;Smp_123980.1	Smp_123990.1	threonyl tRNA synthetase;threonyl tRNA synthetase;threonyl tRNA synthetase
28.2977	28.4564	28.4845	28.6953	28.3262	28.7427			0.498305	-0.1752	-1.21745	Smp_124050.4;Smp_124050.2;Smp_124050.1	Smp_124050.4;Smp_124050.2;Smp_124050.1	venom allergen-like (VAL) 6 protein;venom allergen-like (VAL) 6 protein;
24.6981	25.1191	25.0256	24.0449	25.3884	25.3012			0.0256045	0.0360724	0.079735	Smp_124240.1	Smp_124240.1	sodium:potassium dependent atpase beta subunit
21.6924	22.0811	22.176	21.8939	22.5893	22.0293			0.28935	-0.187681	-0.724093	Smp_124430.1	Smp_124430.1	coatomer protein complex subunit beta 1
20.4273	NaN	20.7783	21.2159	21.8914	21.1304			1.13841	-0.80978	-2.7185	Smp_124460.1	Smp_124460.1	ATP binding cassette sub family E
21.5682	NaN	21.5649	21.7567	21.8601	21.0152			0.0267511	0.0225188	0.0846326	Smp_124920.1	Smp_124920.1	hypothetical protein
22.4833	22.3651	NaN	NaN	22.7363	22.9401			1.00703	-0.414036	-3.51477	Smp_125070.1;Smp_125070.2	Smp_125070.1;Smp_125070.2	cystathionine beta synthase
24.0528	24.1671	24.1387	24.2084	24.0567	24.5431			0.389733	-0.149866	-1.01449	Smp_125480.1	Smp_125480.1	synaptopodin 2 protein like
22.5929	22.2848	22.5313	22.2014	22.2862	22.3211			0.805569	0.200093	1.98894	Smp_125640.1	Smp_125640.1	syntaxin 12
25.2224	25.2107	25.4049	25.087	25.3394	25.4653			0.0472157	-0.0179125	-0.140177	Smp_125730.1	Smp_125730.1	hypothetical protein
NaN	19.8162	19.9442	20.1302	NaN	19.9869			0.68587	-0.178346	-1.85638	Smp_125770.1;Smp_125770.2	Smp_125770.1;Smp_125770.2	scythe:bat3
24.1268	24.2308	24.3863	24.4936	24.4791	24.5698			1.23956	-0.266207	-3.30805	Smp_126020.1	Smp_126020.1	fumarate hydratase class I
29.5717	29.573	29.6522	29.7149	29.651	29.7902			1.10997	-0.119706	-2.4828	Smp_126240.1	Smp_126240.1	twitchin
20.6605	21.0376	21.0007	20.3438	21.1159	20.789			0.225247	0.150068	0.590964	Smp_126260.1	Smp_126260.1	serine:threonine protein phosphatase 2B
29.9043	29.5965	29.7496	29.6684	29.7107	29.5956			0.381188	0.0918732	0.967034	Smp_126480.1	Smp_126480.1	calponin
22.8818	23.0367	22.5927	23.0533	22.7553	23.469			0.437489	-0.25546	-1.04493	Smp_126490.1	Smp_126490.1	Lon protease protein mitochondrial
26.245	26.1282	26.3528	26.416	26.268	26.3704			0.613335	-0.109485	-1.39943	Smp_126500.1	Smp_126500.1	tensin C1 domain containing phosphatase
25.3152	25.2133	25.4048	25.3531	25.5085	25.4991			0.88565	-0.142439	-1.90505	Smp_126510.1	Smp_126510.1	hypothetical protein
25.9159	26.2936	26.1318	26.057	26.0965	26.1429			0.0433557	0.0149784	0.13351	Smp_126540.1	Smp_126540.1	hypothetical protein
23.5472	23.639	23.7026	23.489	23.8935	23.8138			0.29863	-0.102486	-0.778321	Smp_126990.1	Smp_126990.1	synapsin
23.9243	24.1713	23.8985	23.782	24.2048	24.0488			0.03054	-0.0137908	-0.0913258	Smp_127780.1	Smp_127780.1	.
25.9023	26.0969	26.1575	26.229	26.1824	26.1226			0.621607	-0.125777	-1.5171	Smp_127820.1	Smp_127820.1	hypothetical protein
21.2	21.3103	21.485	21.1364	21.45	21.1827			0.23008	0.0754267	0.588289	Smp_127940.1	Smp_127940.1	sodium driven chloride bicarbonate exchanger
22.0988	21.3356	21.1813	NaN	NaN	NaN			0	NaN	0	Smp_128000.1	Smp_128000.1	transcription factor a mitochondrial
21.519	21.1127	21.6536	21.6604	21.7867	21.656			0.636065	-0.27262	-1.62165	Smp_128050.1	Smp_128050.1	exportin 2
21.1701	21.3677	21.3575	21.28	21.74	21.6768			0.706885	-0.267157	-1.69461	Smp_128280.1;Smp_128280.2	Smp_128280.1;Smp_128280.2	NCK interacting protein with SH3 domain
22.9389	22.3759	22.7513	23.0971	22.9265	22.2952			0.101782	-0.0842266	-0.285758	Smp_128360.1	Smp_128360.1	NADP dependent malic enzyme
25.3417	25.784	25.6878	25.3932	25.8217	25.407			0.119723	0.0638663	0.328476	Smp_128380.1	Smp_128380.1	glutamate synthase
24.6086	24.1124	24.1363	24.5873	24.5731	24.5002			0.624961	-0.267802	-1.63487	Smp_128610.1	Smp_128610.1	cytochrome c oxidase subunit IV
22.309	22.3149	22.2641	22.2103	22.1976	NaN	+	CTR_TRT	1.71795	0.0920353	5.33836	Smp_128650.1;Smp_128650.2	Smp_128650.1;Smp_128650.2	NudC domain containing protein 3
NaN	22.3755	22.3409	22.3987	22.7681	22.5152			0.694666	-0.202472	-1.83432	Smp_128770.1	Smp_128770.1	ubiquitin specific peptidase 4 (C19 family)
23.9845	23.6783	23.8012	24.3662	23.8472	23.8644			0.43826	-0.204569	-1.06516	Smp_129080.1	Smp_129080.1	lethal (2) 06225
22.4382	22.3198	22.5181	22.2954	22.5425	21.9755			0.344328	0.15425	0.886786	Smp_129210.1	Smp_129210.1	tyrosyl tRNA synthetase
21.8841	21.9773	22.2962	22.2837	22.5717	22.1684			0.767814	-0.288755	-1.66836	Smp_129240.1	Smp_129240.1	hypothetical protein
24.0448	24.3618	24.3322	24.4646	24.0621	24.8506			0.33669	-0.212832	-0.854479	Smp_129340.1	Smp_129340.1	platelet activating factor acetylhydrolase
NaN	20.995	NaN	20.3739	20.2358	20.42			0	0.65176	0	Smp_129770.1	Smp_129770.1	KN motif and ankyrin repeat domain containing protein
24.004	24.1506	23.6201	23.1329	24.1672	23.5787			0.354371	0.29863	0.881641	Smp_129950.1	Smp_129950.1	RNA binding protein 12
24.4043	24.2855	24.4571	24.4981	24.6118	24.743			1.22246	-0.235356	-2.70289	Smp_130230.1	Smp_130230.1	Ras C3 botulinum toxin substrate 1
24.8462	24.8106	24.8773	24.7732	24.6824	24.8118			0.880973	0.0889308	2.07198	Smp_130260.1	Smp_130260.1	hypothetical protein
27.6585	27.893	27.8845	27.7558	28.0393	28.0675			0.488035	-0.142177	-1.13089	Smp_130280.1	Smp_130280.1	neurogenic locus notch protein
28.0604	27.9889	28.0242	27.9606	28.0244	27.9884			0.52871	0.0333449	1.20317	Smp_130300.1	Smp_130300.1	Na+:K+ ATPase alpha subunit
23.8614	23.0382	22.9782	23.2775	23.518	23.4265			0.136776	-0.114742	-0.391078	Smp_130410.1	Smp_130410.1	Dynein intermediate chain
NaN	NaN	22.8333	22.8007	22.9916	22.9613			0	-0.0845362	0	Smp_130470.1	Smp_130470.1	chromodomain helicase DNA binding protein
24.1011	24.2804	23.3832	23.9932	23.834	23.4832			0.180251	0.151455	0.484231	Smp_130520.1	Smp_130520.1	prominin protein like
24.655	24.6361	24.7109	24.8978	24.4131	24.3861			0.218844	0.101682	0.606103	Smp_130540.1	Smp_130540.1	alanine aminotransferase
22.9773	22.7755	23.0237	22.548	22.657	22.8302			1.03383	0.247096	2.20515	Smp_131580.1	Smp_131580.1	lysosomal alpha mannosidase
22.5522	22.9934	NaN	22.8703	22.5119	22.7576			0.0770952	0.0595013	0.243203	Smp_131870.1	Smp_131870.1	syntaxin binding protein 1
NaN	22.7604	22.6731	23.2987	NaN	NaN			0	-0.581899	0	Smp_131890.1	Smp_131890.1	sodium:chloride dependent transporter
23.5261	23.8193	23.8829	23.8835	23.9308	23.6271			0.187106	-0.0710405	-0.490586	Smp_132300.1	Smp_132300.1	kinesin protein KIF3A like
29.0758	29.1588	28.9831	29.0198	28.981	29.027			0.471045	0.063317	1.20137	Smp_132670.1	Smp_132670.1	myosin regulatory light chain 2 smooth muscle
NaN	21.8007	21.7168	22.4011	21.3045	21.5626			0.00249165	0.00269	0.00806217	Smp_132690.1	Smp_132690.1	RuvB protein 2
24.4884	24.0532	24.2061	24.2545	23.9749	24.0737			0.406612	0.148197	0.978357	Smp_133120.1;Smp_133120.2	Smp_133120.1;Smp_133120.2	DEAD box ATP dependent RNA helicase
23.5653	23.6693	23.8065	23.8202	23.2467	23.3928			0.417246	0.193789	1.04367	Smp_133280.1	Smp_133280.1	arginyl tRNA synthetase cytoplasmic
26.2548	26.1658	25.8828	26.4605	25.7732	26.3269			0.129258	-0.0857461	-0.359622	Smp_133600.1	Smp_133600.1	hypothetical protein
22.6562	22.5009	22.1182	22.5119	21.9601	21.6233			0.555072	0.393363	1.29242	Smp_134230.1	Smp_134230.1	geranylgeranyl pyrophosphate synthase
23.493	23.7886	23.9166	23.8335	23.9087	23.75			0.279731	-0.0980117	-0.733979	Smp_134400.1	Smp_134400.1	actin related protein 2:3 complex subunit 1A:1B
23.7582	23.8961	23.9369	24.1713	24.0866	24.2145	+	CTR_TRT	1.84098	-0.293762	-4.46231	Smp_134440.2;Smp_134440.1	Smp_134440.2;Smp_134440.1	NADP dependent malic enzyme mitochondrial;
25.2982	24.938	24.8082	25.5438	25.4246	25.3521			1.06295	-0.425358	-2.71178	Smp_134510.1	Smp_134510.1	ATPase inhibitor B0546
24.1896	24.2898	24.027	24.1439	24.0875	23.9363			0.497269	0.112907	1.14612	Smp_134550.1	Smp_134550.1	hypothetical protein
26.4158	26.3055	26.3021	26.5506	26.3934	26.3465			0.525874	-0.0890306	-1.23419	Smp_135080.2;Smp_135080.1	Smp_135080.2;Smp_135080.1	microtubule associated protein 1A;
22.3257	NaN	22.5839	23.0846	22.7515	22.9942			1.06002	-0.488661	-2.99811	Smp_135940.1	Smp_135940.1	hypothetical protein
26.0917	26.1433	26.0818	26.0728	26.2345	26.24			0.530629	-0.0768337	-1.32312	Smp_136240.6;Smp_136240.4;Smp_136240.9;Smp_136240.1;Smp_136240.2;Smp_136240.7;Smp_136240.5;Smp_136240.3	Smp_136240.6;Smp_136240.4;Smp_136240.9;Smp_136240.1;Smp_136240.2;Smp_136240.7;Smp_136240.5;Smp_136240.3	vesicle associated membrane protein (vamp);vesicle associated membrane protein (vamp);vesicle associated membrane protein (vamp);;vesicle associated membrane protein (vamp);vesicle associated membrane protein (vamp);vesicle associated membrane protein (vamp);vesicle associated membrane protein (vamp)
NaN	NaN	NaN	21.8925	20.3304	NaN			0	NaN	0	Smp_136290.1	Smp_136290.1	eukaryotic translation initiation factor 3
22.3149	21.9893	22.6028	22.915	22.3701	22.9987			0.798041	-0.458896	-1.7315	Smp_136320.1	Smp_136320.1	GSK3 beta interaction protein
23.186	24.75	23.7709	22.7817	NaN	23.6356			0.451333	0.693632	1.11013	Smp_136590.1	Smp_136590.1	hypothetical protein
25.0473	25.1648	24.8875	25.0889	24.6365	24.7465			0.566161	0.209187	1.32261	Smp_136640.1	Smp_136640.1	programmed cell death protein
29.6782	29.3923	29.2784	29.4721	29.2646	29.4887			0.105183	0.0411727	0.296019	Smp_136710.2;Smp_136710.1	Smp_136710.2;Smp_136710.1	calcium transporting atpase;
23.3198	23.0852	23.2807	23.5782	23.5135	23.2871			0.936526	-0.231081	-2.02296	Smp_136960.1	Smp_136960.1	.
20.7872	20.7544	20.9831	20.6499	NaN	20.7245			0.803912	0.154363	1.916	Smp_136990.1	Smp_136990.1	Dynactin subunit 3 (Dynactin light chain p24)
22.3235	22.1722	22.6008	NaN	22.5654	22.7574			0.800291	-0.295862	-1.87257	Smp_137020.1	Smp_137020.1	phosphatidylinositol transfer protein alpha
23.9784	23.6035	23.8631	24.1987	24.1899	23.7553			0.556068	-0.232966	-1.26894	Smp_137170.1	Smp_137170.1	plasma membrane calcium transporting ATPase
24.0819	23.9028	23.82	23.6409	23.6783	24.0007			0.50234	0.161602	1.17185	Smp_137540.1	Smp_137540.1	apoptosis inducing factor 1 mitochondrial
24.3622	23.6185	23.9075	23.8783	24.0508	23.8779			0.0392275	0.0270653	0.120844	Smp_137920.1	Smp_137920.1	chloride intracellular channel 4
24.2712	24.2116	24.2081	23.7769	24.3173	24.1368			0.359934	0.153346	0.957457	Smp_137940.1	Smp_137940.1	guanylate kinase
21.5053	22.1789	22.0842	21.991	22.135	22.1192			0.274345	-0.158922	-0.737776	Smp_138570.1	Smp_138570.1	spore germination protein
22.0166	22.2753	22.4248	22.3749	22.5712	22.4184			0.687181	-0.215926	-1.62033	Smp_138600.1	Smp_138600.1	hypothetical protein
23.5586	23.4794	23.5527	23.0635	22.8623	23.3744			1.00927	0.430182	2.8469	Smp_138760.1	Smp_138760.1	ADP ribose pyrophosphatase mitochondrial
25.3633	25.1603	25.2308	25.3737	25.1685	25.353			0.205118	-0.046903	-0.531301	Smp_138930.2;Smp_138930.1	Smp_138930.2;Smp_138930.1	glutamyl tRNA synthetase cytoplasmic;
27.151	26.2502	26.028	26.0535	26.5511	25.813			0.336177	0.337229	0.829933	Smp_139070.1	Smp_139070.1	rho GTPase activating protein 17
26.5484	26.436	26.6418	26.5943	26.7217	26.6444			0.697434	-0.111392	-1.58959	Smp_139100.2	Smp_139100.2	.
25.9158	25.6711	25.6608	25.7275	25.6074	25.7166			0.275146	0.0653763	0.712529	Smp_139110.1	Smp_139110.1	ankyrin 2 3:unc44
NaN	22.706	22.7068	22.6873	23.0559	23.1356			0.681597	-0.253192	-1.83357	Smp_139120.1	Smp_139120.1	hypothetical protein
26.0479	25.9846	26.2113	26.7367	26.9207	26.6483	+	CTR_TRT	2.5089	-0.687273	-6.55316	Smp_139160.1	Smp_139160.1	SmCL2 peptidase (C01 family)
22.5056	NaN	21.0951	21.1274	NaN	NaN			0	0.672995	0	Smp_139240.1	Smp_139240.1	cathepsin S (C01 family)
22.6539	23.1575	23.5167	22.1996	23.9832	22.9313			0.0412337	0.0713094	0.124027	Smp_139340.1	Smp_139340.1	hypothetical protein
26.901	26.5822	26.5066	26.6492	26.325	26.6055			0.359704	0.136698	0.865745	Smp_139810.1	Smp_139810.1	coiled coil domain containing protein 39
23.0169	22.74	22.6753	22.9923	22.1149	23.2765			0.0140515	0.0161565	0.044269	Smp_139900.1	Smp_139900.1	lysophosphatidic acid phosphatase type 6
26.865	25.7806	26.2579	25.973	24.6664	26.8971			0.241923	0.455661	0.633604	Smp_139970.1	Smp_139970.1	Calmodulin 4 (Calcium binding protein Dd112)
22.712	22.2559	22.4694	22.7938	21.844	23.2683			0.124438	-0.156254	-0.355967	Smp_140480.1	Smp_140480.1	mitochondrial hydrogen transporting ATP synthase
24.7295	24.6636	24.6225	24.6475	24.7968	24.731			0.421095	-0.0532341	-0.999721	Smp_140490.1	Smp_140490.1	protein kinase C and casein kinase substrate
25.3292	25.4756	25.6204	25.4873	25.7065	25.6238			0.5411	-0.130817	-1.2386	Smp_140590.1	Smp_140590.1	hypothetical protein
NaN	20.4915	20.5174	NaN	19.7517	NaN			0	0.752723	0	Smp_140890.1	Smp_140890.1	pre mRNA processing splicing factor 8
25.0743	25.1131	25.0122	25.119	25.0044	25.1266			0.124268	-0.0168228	-0.341639	Smp_140900.1;Smp_140900.2	Smp_140900.1;Smp_140900.2	MACRO domain containing protein 2
28.0127	28.0656	28.1154	27.9853	28.1222	28.0736			0.0281606	0.00420252	0.0842738	Smp_141010.1	Smp_141010.1	dysferlin1
NaN	20.8956	20.9334	NaN	21.06	20.9083			0.28131	-0.0696077	-0.890488	Smp_141150.1	Smp_141150.1	phospholipase DDHD1
27.1073	26.453	26.6206	26.6501	26.4742	26.3873			0.422303	0.223113	1.05789	Smp_141290.4;Smp_141290.1;Smp_141290.3;Smp_141290.2	Smp_141290.4;Smp_141290.1;Smp_141290.3;Smp_141290.2	innexin;;innexin;innexin
25.0642	24.7063	24.7366	25.148	25.0356	24.8718			0.57045	-0.182799	-1.30691	Smp_141360.1	Smp_141360.1	pyruvate carboxylase mitochondrial
22.5267	22.1428	22.8922	21.7723	22.4354	22.6537			0.272567	0.233475	0.682396	Smp_141390.1	Smp_141390.1	innexin unc 9
28.0412	28.1844	28.1915	27.9434	28.0749	28.2332			0.217011	0.0552044	0.568835	Smp_141610.1	Smp_141610.1	cathepsin b
22.3741	22.2699	22.2104	21.9599	21.9347	22.3903			0.48472	0.189893	1.22194	Smp_141950.1	Smp_141950.1	.
23.1091	23.4333	23.7545	22.9698	23.8401	23.5121			0.00870098	-0.00837199	-0.0265953	Smp_142160.1	Smp_142160.1	hypothetical protein
22.5364	22.4421	22.469	22.0775	22.3176	NaN			0.620407	0.284918	2.31116	Smp_142250.1	Smp_142250.1	suppressor of cytokine signaling 7
23.9988	23.8477	23.5274	24.0632	23.5436	24.0682			0.169583	-0.100342	-0.450558	Smp_142450.1;Smp_129070.1	Smp_142450.1	Ras protein Rap 1b;ras protein Rap 2a
27.5748	27.2371	27.4141	27.4908	27.5818	27.5317			0.488926	-0.126113	-1.24829	Smp_142630.1	Smp_142630.1	talin
23.2845	23.0145	23.2385	23.2616	23.4907	23.1847			0.463111	-0.133162	-1.07289	Smp_142910.1	Smp_142910.1	coatomer subunit alpha
22.1038	22.703	22.6249	NaN	22.2201	22.0571			0.678951	0.338663	1.65213	Smp_142990.1	Smp_142990.1	.
27.612	27.6159	27.792	27.8566	27.8517	28.0425	+	CTR_TRT	1.31872	-0.243692	-2.81997	Smp_143130.1	Smp_143130.1	four and A half lim domains
27.0996	26.9925	26.949	27.1921	27.171	27.1108			1.19492	-0.144252	-2.83201	Smp_143140.1	Smp_143140.1	elongation factor 2
27.583	27.5519	27.4427	27.5743	27.5809	27.3935			0.0436698	0.00963529	0.128964	Smp_143150.1	Smp_143150.1	elongation factor 2
22.3214	22.74	21.9333	NaN	20.998	20.9838	+	CTR_TRT	1.54081	1.3407	5.75313	Smp_143170.1	Smp_143170.1	er degradation enhancing alpha mannosidase
24.2111	23.8945	23.9625	24.0232	24.1678	23.7007			0.127103	0.0588264	0.349582	Smp_143410.1	Smp_143410.1	hypothetical protein
29.533	29.555	29.5464	29.5569	29.6496	29.623			0.866046	-0.065012	-2.2969	Smp_143470.2;Smp_143470.1	Smp_143470.2;Smp_143470.1	spectrin beta chain;
25.3871	25.5867	25.662	25.5429	25.7962	25.6901			0.522517	-0.131128	-1.19095	Smp_143680.1	Smp_143680.1	laminin subunit
29.8806	29.9005	29.9143	30.1218	30.1331	30.0859	+	CTR_TRT	3.32707	-0.215115	-12.4591	Smp_143840.1	Smp_143840.1	glycogen phosphorylase
25.184	24.7216	24.6652	24.9042	25.1392	24.9486			0.304548	-0.140378	-0.782291	Smp_144010.1;Smp_144000.1;Smp_144010.2	Smp_144010.1;Smp_144000.1;Smp_144010.2	Cytochrome oxidase c subunit;Cytochrome oxidase c subunit
25.0041	24.7674	24.6794	24.63	24.777	24.6363			0.522782	0.135866	1.25605	Smp_144220.1	Smp_144220.1	glycine amidinotransferase
25.6218	25.5705	25.5641	25.6499	25.6208	25.9577			0.552436	-0.157345	-1.43955	Smp_144280.1	Smp_144280.1	tensin
22.2299	21.7113	21.6783	21.6499	21.7689	22.4918			0.10934	-0.0970236	-0.305144	Smp_144840.1	Smp_144840.1	Thioredoxin domain containing protein 4
22.6106	23.1664	23.1365	23.5929	22.7172	23.4836			0.365771	-0.293399	-0.890855	Smp_144910.1	Smp_144910.1	collagen type I:II:III:V:XI alpha
27.2975	27.136	27.2364	27.2903	27.0782	27.2241			0.11943	0.0258128	0.329429	Smp_145700.1	Smp_145700.1	ankyrin :unc
22.7271	22.4721	22.4064	22.331	22.3628	22.5743			0.378186	0.112514	0.90678	Smp_146140.1	Smp_146140.1	presequence protease mitochondrial
NaN	NaN	23.2139	22.2254	22.2636	21.8341			0	1.10625	0	Smp_146190.1	Smp_146190.1	40S ribosomal protein S21
22.6243	22.337	22.6396	21.9661	22.1595	22.031	+	CTR_TRT	1.67523	0.481436	4.2369	Smp_146250.1	Smp_146250.1	fucosidase alpha L 2 plasma
24.0757	23.4924	23.977	23.597	23.4288	23.928			0.350725	0.197102	0.848211	Smp_146720.1	Smp_146720.1	tissue type plasminogen activator
22.6338	22.6626	22.8644	22.8813	22.6762	22.6664			0.0731321	-0.0210304	-0.20852	Smp_146800.1	Smp_146800.1	atlastin 2
29.8995	30.0026	29.9252	29.8292	30.0355	30.0495			0.132987	-0.0289574	-0.372937	Smp_146950.1	Smp_146950.1	basement membrane specific heparan sulfate
25.872	26.0083	25.9131	26.0973	26.1437	25.9371			0.763638	-0.128213	-1.72132	Smp_147050.1	Smp_147050.1	v type proton atpase catalytic subunit a
23.34	23.2901	23.6092	23.5946	23.2047	23.667			0.161393	-0.075634	-0.433555	Smp_147470.1	Smp_147470.1	SLIT and NTRK protein 5 like
25.9503	25.8296	25.9908	26.083	25.9831	26.3642			0.73445	-0.21987	-1.77413	Smp_147680.1	Smp_147680.1	DNA supercoiling factor
25.2088	25.13	25.0236	25.1212	24.8883	25.017			0.573994	0.111937	1.29999	Smp_147840.1	Smp_147840.1	cytosolic purine 5' nucleotidase
22.4311	22.0978	22.3094	22.2518	22.287	NaN			0.0324391	0.0100279	0.101339	Smp_148510.1	Smp_148510.1	protein phosphatase 1b
27.5952	27.4342	27.6574	27.5245	27.604	27.4979			0.0952053	0.0201505	0.273216	Smp_148530.1	Smp_148530.1	major egg antigen
24.5405	24.9105	24.7139	24.485	24.8696	24.8082			0.00150386	0.00073878	0.00461241	Smp_148790.1	Smp_148790.1	laminin subunit beta 1
26.2349	25.4841	25.6339	25.6905	25.6067	25.6184			0.228476	0.145761	0.631337	Smp_148800.1	Smp_148800.1	Cytochrome C Oxidase
20.6071	20.2448	NaN	20.917	NaN	NaN			0	-0.491033	0	Smp_148930.1	Smp_148930.1	fact complex subunit ssrp1
NaN	22.7287	22.5155	NaN	NaN	NaN			0	NaN	0	Smp_149040.1	Smp_149040.1	phosphorylase b kinase regulatory
25.1549	24.3024	24.3473	24.4955	23.9958	24.792			0.182649	0.173714	0.480522	Smp_149150.1	Smp_149150.1	diazepam binding inhibitor
21.7729	21.9903	21.87	21.8424	22.34	22.026			0.494399	-0.191734	-1.21123	Smp_149200.3;Smp_149200.2;Smp_149200.1	Smp_149200.3;Smp_149200.2;Smp_149200.1	dynactin subunit 1;dynactin subunit 1;
27.3429	27.4182	27.3409	27.3328	27.3598	27.4748			0.159312	-0.0217985	-0.432154	Smp_149900.1	Smp_149900.1	chaperonin containing TCP1 subunit 7 (eta)
22.7612	22.9166	22.8402	22.8483	22.2198	22.7025			0.496325	0.249102	1.27639	Smp_150640.1	Smp_150640.1	hypothetical protein
25.1038	24.5075	24.4369	24.3971	24.2686	24.3602			0.608683	0.340771	1.5855	Smp_150690.1;Smp_150690.2	Smp_150690.1;Smp_150690.2	proliferation associated protein 2G4 38 kDa
24.9778	24.5806	24.7244	24.5219	24.7099	24.6499			0.422269	0.133748	1.03942	Smp_150820.1	Smp_150820.1	.
24.9841	24.734	24.7373	24.8421	24.6766	24.5696			0.460759	0.122358	1.06717	Smp_151030.1	Smp_151030.1	3 hydroxyacyl coenzyme A dehydrogenase type 2
24.3342	24.7719	24.3126	24.0175	24.3509	24.3943			0.495517	0.218667	1.14372	Smp_151490.1	Smp_151490.1	protein vertebrate nebulin
25.3345	24.9233	24.7787	25.0401	25.0241	25.2501			0.188093	-0.0926018	-0.509663	Smp_151690.1	Smp_151690.1	translation initiation inhibitor
23.1325	23.7009	23.6492	23.8491	23.4638	22.6017			0.169287	0.189343	0.460709	Smp_152330.1;Smp_164380.1	Smp_152330.1	cAMP dependent protein kinase catalytic subunit;protein KINase family member (kin 1)
25.5168	25.7531	26.2426	26.7268	25.2875	26.4348			0.244352	-0.31219	-0.639087	Smp_152710.1;Smp_152710.2	Smp_152710.1;Smp_152710.2	glutathione s transferase omega
24.0864	23.8535	23.8107	24.0201	23.7709	24.1219			0.148941	-0.0541083	-0.40096	Smp_153170.1	Smp_153170.1	striated muscle specific
28.1861	28.0593	28.0921	28.1555	27.9922	28.1065			0.169658	0.0277513	0.450978	Smp_153310.1;Smp_153310.2	Smp_153310.1;Smp_153310.2	cell polarity protein lethal giant larvae
25.0481	24.8594	24.8599	25.1217	25.0904	25.1381			1.07529	-0.19429	-3.01971	Smp_153320.1	Smp_153320.1	lethal(2) giant larvae protein 2
26.3824	26.6366	26.517	26.6064	26.7469	26.5183			0.491419	-0.111895	-1.12911	Smp_153550.1	Smp_153550.1	hypothetical protein
25.8266	25.9025	25.6798	25.9179	25.8047	25.7011			0.0181396	-0.00494067	-0.0545836	Smp_153790.1	Smp_153790.1	ribosomal protein l4
22.5614	22.9354	22.7235	22.9455	22.8905	22.909			0.609095	-0.174929	-1.59764	Smp_153990.1	Smp_153990.1	LIM domain and actin binding protein 1
27.774	28.5045	28.0818	28.6344	27.6373	27.9534			0.0420611	0.0450306	0.124236	Smp_154010.1	Smp_154010.1	Halobacterial transducer protein VI
23.5403	23.4153	23.5973	23.4324	23.4822	23.4811			0.360438	0.0523904	0.93228	Smp_154020.1	Smp_154020.1	ankyrin 2 3:unc44
23.0856	22.9508	22.8078	23.0284	23.1082	23.1194			0.65141	-0.137241	-1.61108	Smp_154040.1	Smp_154040.1	sugar nucleotide epimerase
26.8266	26.8867	26.8382	26.8658	26.9688	26.8249			0.300031	-0.0360254	-0.77311	Smp_154420.1;Smp_154420.2	Smp_154420.1;Smp_154420.2	clathrin heavy chain
25.2702	25.8152	25.7396	25.8866	25.6589	25.7795			0.357818	-0.166649	-0.912027	Smp_154530.1	Smp_154530.1	mitochondrial ATP synthase B subunit
NaN	23.3974	23.3258	23.2308	23.4078	23.3041			0.297344	0.0473652	0.756659	Smp_154580.1	Smp_154580.1	Rab3
25.3994	25.3227	25.3445	25.582	25.7958	25.4631			0.955671	-0.258121	-2.58228	Smp_154610.2;Smp_154610.1	Smp_154610.2;Smp_154610.1	hypothetical protein;
26.0102	26.3247	26.3944	26.3597	26.563	26.6606			0.880052	-0.28467	-1.92707	Smp_154760.1	Smp_154760.1	egf domain protein
27.1332	27.226	27.1281	27.493	27.2599	27.235			0.771704	-0.16687	-1.89343	Smp_155060.1;Smp_155060.2	Smp_155060.1;Smp_155060.2	phosphatase 2a inhibitor i2pp2a
24.5999	24.8983	24.9231	25.3622	24.8672	24.7228			0.32027	-0.176985	-0.805532	Smp_155310.1	Smp_155310.1	.
21.2693	21.153	21.6775	21.4073	21.4987	21.4004			0.148957	-0.0688782	-0.424751	Smp_155510.2;Smp_155510.1	Smp_155510.2;Smp_155510.1	transmembrane protein 66;
22.8799	23.257	23.3433	23.2618	23.5581	23.275			0.512168	-0.204951	-1.19158	Smp_155620.1	Smp_155620.1	hypothetical protein
20.9548	21.6938	21.3019	NaN	21.0843	21.0146			0.473067	0.267397	1.23638	Smp_155720.1	Smp_155720.1	glycogen synthase kinase 3
22.1286	21.9822	22.1135	22.1863	22.5211	22.595			1.04677	-0.359351	-2.6808	Smp_155740.1	Smp_155740.1	TNF receptor associated protein 1
22.7313	22.5802	22.6823	22.6731	22.6196	22.609			0.23908	0.0307204	0.630415	Smp_155920.1	Smp_155920.1	high density lipoprotein receptor (hdl)
23.4046	22.7929	22.5959	23.1458	22.8268	23.1191			0.134142	-0.0994244	-0.376556	Smp_156510.1	Smp_156510.1	PDZ and LIM domain protein 7
27.4115	27.5281	27.6234	27.698	27.4754	27.5963			0.31759	-0.0689303	-0.775774	Smp_156590.1	Smp_156590.1	Filamin C
22.8991	22.2305	22.974	21.8264	21.5473	NaN	+	CTR_TRT	1.44556	1.01437	3.69576	Smp_156620.1	Smp_156620.1	integrin alpha 7
26.7251	26.8733	26.9092	26.8009	26.8351	27.2642			0.317991	-0.130898	-0.82148	Smp_156770.1	Smp_156770.1	major tegumental antigen SM15
23.2213	22.8087	22.9577	22.9826	22.9157	22.9563			0.12501	0.0443516	0.36296	Smp_156880.1	Smp_156880.1	protein transport protein sec24c
27.2389	27.4497	27.4063	27.4341	27.7698	27.614			0.929583	-0.240981	-2.07137	Smp_156910.2;Smp_156910.1	Smp_156910.2;Smp_156910.1	hypothetical protein;
26.7327	26.3035	26.4383	26.6599	26.5683	26.7075			0.456158	-0.15372	-1.15451	Smp_157010.1	Smp_157010.1	titin
26.7196	26.6096	26.7837	26.7036	26.5956	26.8666			0.0647152	-0.0176112	-0.187907	Smp_157020.1	Smp_157020.1	titin
22.5398	22.5674	22.6392	22.7079	22.6774	22.5661			0.568926	-0.068325	-1.30601	Smp_157160.1	Smp_157160.1	signal recognition particle 68 kDa protein
29.2308	29.2565	29.2315	29.0035	29.2884	29.1225			0.46329	0.101464	1.22166	Smp_157380.1	Smp_157380.1	hypothetical protein
25.6182	25.5611	25.4659	25.4112	25.4374	25.5387			0.657502	0.0859833	1.457	Smp_157410.1	Smp_157410.1	dynein heavy chain
29.1628	29.2548	29.3328	29.2586	29.3916	29.2477			0.295074	-0.0491543	-0.72832	Smp_157500.1	Smp_157500.1	.
25.9779	25.8932	25.978	25.9989	26.0537	26.0593			1.15079	-0.0875638	-2.56154	Smp_157670.1	Smp_157670.1	hypothetical protein
28.1501	28.1079	28.0722	28.1779	28.1112	28.1618			0.59425	-0.0401999	-1.33198	Smp_158110.2;Smp_158110.1	Smp_158110.2;Smp_158110.1	thioredoxin peroxidase;
22.2641	22.7573	22.8753	22.691	21.8438	22.5889			0.32022	0.257679	0.79022	Smp_158600.1	Smp_158600.1	dolichyl diphosphooligosaccharide protein
24.5159	24.5264	24.3937	24.4193	24.6597	24.3652			0.00869701	-0.00270971	-0.027092	Smp_158920.1	Smp_158920.1	.
22.9644	23.5309	22.9864	23.5437	23.3236	22.4072			0.0595054	0.069046	0.175138	Smp_159230.1	Smp_159230.1	synaptic vesicle membrane protein VAT 1
26.0475	26.2199	26.1435	25.9544	26.1541	26.264			0.0414663	0.0128218	0.123946	Smp_159420.1	Smp_159420.1	low density lipoprotein receptor (ldl)
28.9633	28.8685	29.0347	28.9361	28.9175	28.9794			0.0734538	0.0111713	0.21682	Smp_159900.1	Smp_159900.1	lamin
22.5095	22.567	22.5131	22.5152	22.773	22.4485			0.172789	-0.0490004	-0.486713	Smp_159920.1	Smp_159920.1	protocadherin 11
24.1191	24.3235	24.6637	24.946	24.3687	24.7784			0.633558	-0.328908	-1.40721	Smp_160560.1;Smp_160550.1	Smp_160560.1	Dyp type peroxidase;Dyp type peroxidase
23.1175	23.2122	23.6831	23.417	23.4317	23.6621			0.341649	-0.165998	-0.864228	Smp_160760.1	Smp_160760.1	serine:threonine protein kinase N2
23.5221	23.3914	23.3525	23.6157	23.602	23.3512			0.418183	-0.101004	-1.00908	Smp_160770.1	Smp_160770.1	arp2:3 complex 20 kDa subunit
22.7946	23.2431	23.0997	23.028	22.8845	22.7848			0.399196	0.146675	0.978486	Smp_161030.1	Smp_161030.1	hypothetical protein
21.8235	NaN	21.5672	21.4435	21.2897	21.6297			0.575492	0.241014	1.49223	Smp_161350.1	Smp_161350.1	succinate semialdehyde dehydrogenase
22.8928	22.9673	23.1407	22.9665	23.2157	23.1609			0.468621	-0.114112	-1.08263	Smp_161510.1	Smp_161510.1	hypothetical protein
21.4815	22.7791	NaN	22.7247	21.5129	21.1953			0.138171	0.319348	0.399792	Smp_161680.1	Smp_161680.1	phosphorylase B kinase beta kpbb
28.4665	28.3681	28.3117	28.5575	28.4706	28.5131			1.09126	-0.131615	-2.54393	Smp_161790.1	Smp_161790.1	.
32.4104	32.1523	32.0732	32.0144	31.8405	31.8903			1.09004	0.296885	2.59999	Smp_161920.1;Smp_161930.1	Smp_161920.1;Smp_161930.1	actin;actin
21.9043	21.8167	21.1347	21.3435	22.2425	20.7423			0.126678	0.175837	0.352252	Smp_162260.1	Smp_162260.1	phosphatidylinositol binding clathrin assembly
25.7775	24.807	24.4115	24.9398	24.4156	24.1276			0.447141	0.504273	1.07221	Smp_162370.1	Smp_162370.1	histone H1 gamma late
26.46	26.4256	26.525	26.4907	26.4083	26.4939			0.0498813	0.00587718	0.145323	Smp_162630.1	Smp_162630.1	ubiquitin activating enzyme E1
21.5556	22.0827	21.9425	22.0039	22.2712	21.9185			0.454938	-0.204286	-1.07478	Smp_163050.1	Smp_163050.1	nadp dependent isocitrate dehydrogenase isocitrate dehydrogenase (nadp) mitochondrial
23.1643	22.7342	22.8028	22.5567	22.2954	22.1745	+	CTR_TRT	1.46416	0.558258	3.19553	Smp_163110.1	Smp_163110.1	ATP dependent RNA helicase Ddx1
23.6626	23.0749	23.2582	22.3959	22.383	22.3855	+	CTR_TRT	1.49276	0.943825	5.43482	Smp_163130.1	Smp_163130.1	hypothetical protein
23.6424	23.4524	23.8245	23.6014	23.6661	23.7008			0.048051	-0.0163339	-0.146722	Smp_163210.1	Smp_163210.1	echinoderm microtubule associated protein
24.8	24.9399	24.8679	24.78	24.499	24.905			0.441059	0.141269	1.11523	Smp_163570.1	Smp_163570.1	Ryanodine receptor
24.5831	24.4986	24.7199	24.5379	24.8748	24.9465			0.551194	-0.185811	-1.31316	Smp_163580.1;Smp_176050.1	Smp_163580.1	rab family;ras protein RABH1b
25.9282	25.953	25.6848	25.9356	25.9174	25.6824			0.0289685	0.0101859	0.0861806	Smp_163610.1	Smp_163610.1	GST class mu SM26:2 antigen glutathione
26.2823	26.4924	26.5456	26.4005	26.5271	26.3421			0.0594878	0.0168311	0.17319	Smp_163720.1	Smp_163720.1	endophilin B1
23.1286	23.2091	23.3819	23.5691	23.6361	23.5649	+	CTR_TRT	1.47611	-0.350158	-4.47649	Smp_163810.1	Smp_163810.1	laminin gamma 1 chain
NaN	22.3328	22.2007	22.3576	22.3921	22.4404			0.564634	-0.129989	-1.84994	Smp_163840.1	Smp_163840.1	protein fam79a
24.8418	24.898	25.1386	25.1351	25.2805	25.0365			0.752066	-0.191263	-1.6577	Smp_163920.1	Smp_163920.1	hemicentin 1
21.7451	22.1241	22.4323	NaN	22.3067	22.3035			0.385671	-0.204592	-1.02947	Smp_164210.1	Smp_164210.1	synaptosomal associated protein 25
25.9603	25.7377	25.6052	25.6167	26.0739	25.6791			0.0424801	-0.0221577	-0.125397	Smp_164590.1	Smp_164590.1	fibrillar collagen chain FAp1 alpha
25.19	24.9447	25.0298	25.093	24.9875	24.8911			0.277996	0.0642776	0.694311	Smp_164650.1	Smp_164650.1	Enhancer of zeste 1 (ENX 2)
22.712	22.831	23.0194	23.1087	22.8275	23.3955			0.583699	-0.256442	-1.37294	Smp_164840.1	Smp_164840.1	.
22.0506	21.7965	22.0487	22.0601	NaN	22.1732			0.632308	-0.151347	-1.49013	Smp_165070.1	Smp_165070.1	LIM and senescent cell antigen containing
NaN	20.6781	20.6803	20.6768	20.7788	20.4871			0.126792	0.0316315	0.370114	Smp_165350.1	Smp_165350.1	CLIP associating protein 1
NaN	21.4205	21.0068	NaN	21.4545	20.8844			0.0397413	0.0442095	0.125523	Smp_165360.1	Smp_165360.1	histone acetyltransferase myst4
25.6519	26.0362	25.7256	25.8254	25.4864	25.7659			0.286861	0.11202	0.711518	Smp_165490.1	Smp_165490.1	protein phosphatase 2 catalytic subunit alpha
21.85	21.4215	21.4169	21.1233	21.5112	21.3206			0.594275	0.244455	1.34229	Smp_165550.1	Smp_165550.1	AFG3 protein 1 like
25.9219	25.4901	25.6799	25.7801	25.6965	25.5545			0.048171	0.0202452	0.143351	Smp_166010.1	Smp_166010.1	protein phosphatase PP2A regulatory subunit
26.7057	26.7696	26.8711	26.7162	26.7489	26.8368			0.0872668	0.0148557	0.247041	Smp_166030.1	Smp_166030.1	erythrocyte membrane protein
22.5655	22.6158	22.7654	22.8749	22.8909	22.797			1.24406	-0.205388	-3.0803	Smp_166080.2;Smp_166080.1	Smp_166080.2	striatin;
24.1398	24.1802	24.316	24.3086	24.5124	24.3946			1.13839	-0.193228	-2.42918	Smp_166110.1;Smp_118190.1	Smp_166110.1;Smp_118190.1	staphylococcal nuclease domain containing protein;staphylococcal nuclease domain containing protein
24.7285	24.8122	24.858	24.9357	24.7195	24.9022			0.267734	-0.052901	-0.685753	Smp_166170.1	Smp_166170.1	hypothetical protein
NaN	23.4328	22.6863	22.6452	22.4314	22.8761			0.336493	0.408624	1.03531	Smp_167150.1	Smp_167150.1	pre mRNA processing factor 19
23.3981	22.1493	21.9168	22.4701	22.3063	22.7741			0.01915	-0.0288016	-0.0600133	Smp_167270.1	Smp_167270.1	hypothetical protein
23.1874	23.5518	23.4492	23.778	22.8997	24.3888			0.242522	-0.29266	-0.656799	Smp_167330.1	Smp_167330.1	succinyl coenzyme A ligase (ADP forming) subunit beta
23.2098	23.1955	22.9524	22.8937	23.4553	23.1559			0.0939082	-0.04905	-0.268821	Smp_167890.2;Smp_167890.1	Smp_167890.2;Smp_167890.1	methionine R sulfoxide reductase B2;
21.1942	21.2378	NaN	20.6774	NaN	20.0984			0.672894	0.828148	2.85278	Smp_168800.4;Smp_168800.1;Smp_168800.2	Smp_168800.4;Smp_168800.1;Smp_168800.2	family C12 unassigned peptidase (C12 family);;family C12 unassigned peptidase (C12 family)
25.0226	24.9195	25.3705	24.7801	24.9621	24.5622			0.868792	0.336082	1.87956	Smp_169200.1	Smp_169200.1	tegument-allergen-like protein
22.3255	22.4655	22.13	22.3991	21.9031	21.9079			0.526879	0.236936	1.23941	Smp_169690.1	Smp_169690.1	coatomer subunit epsilon
22.2647	22.8273	22.6781	22.5117	22.1667	22.0919			0.707542	0.333207	1.5703	Smp_169990.2;Smp_169990.1	Smp_169990.2;Smp_169990.1	Golgi reassembly stacking protein 2;
22.6413	23.1559	22.785	23.1271	22.5042	22.9276			0.0107027	0.00778135	0.0325271	Smp_170030.1	Smp_170030.1	sh3 domain binding glutamic acid rich
22.6658	22.7119	22.7619	22.3287	22.5606	22.6334			0.836697	0.205629	2.14229	Smp_170110.1	Smp_170110.1	high density lipoprotein binding protein
27.034	27.216	27.262	27.2438	27.0711	27.2227			0.0323785	-0.00850932	-0.0963191	Smp_170310.1	Smp_170310.1	spectrin alpha chain
26.7108	26.9513	27.0495	26.9563	26.6312	27.2005			0.0444293	-0.0254593	-0.131803	Smp_170330.1	Smp_170330.1	.
25.1344	25.1033	25.2913	25.3283	25.0931	25.2367			0.181936	-0.0430171	-0.478704	Smp_170340.1	Smp_170340.1	collagen alpha 1(IV) chain
22.5491	22.8564	22.719	22.2626	22.7396	22.5055			0.539783	0.205625	1.25454	Smp_170510.1	Smp_170510.1	cullin associated
NaN	20.6946	21.5687	21.3445	21.5325	21.5189			0.233577	-0.333632	-0.756104	Smp_170550.3;Smp_170550.1;Smp_170550.2	Smp_170550.3;Smp_170550.1;Smp_170550.2	granulin;;granulin
22.4287	22.2545	22.6038	22.3372	22.2288	22.4216			0.348702	0.0997868	0.865891	Smp_170570.1	Smp_170570.1	pre mRNA processing factor 39
28.6565	29.0367	28.7896	28.6662	28.8157	28.7508			0.265403	0.0833797	0.69772	Smp_170630.1	Smp_170630.1	Periostin putative
25.334	25.2792	25.336	25.3815	25.2883	25.4446			0.452884	-0.055116	-1.12361	Smp_170730.1	Smp_170730.1	.
25.0099	25.0621	24.6248	25.0232	24.953	24.8767			0.126175	-0.0520503	-0.360831	Smp_171570.1	Smp_171570.1	ribosomal protein L19
25.9448	25.743	25.8553	26.0304	25.8723	26.0459			0.773282	-0.135225	-1.67948	Smp_171620.1	Smp_171620.1	methylthioadenosine phosphorylase
28.0501	28.1882	28.1662	28.2374	28.0711	28.225			0.247233	-0.0430069	-0.627443	Smp_171780.1	Smp_171780.1	SPARC protein
22.9818	22.781	22.8714	22.967	22.8769	22.8931			0.19853	-0.0342426	-0.532133	Smp_171960.1	Smp_171960.1	Dehydrogenase:reductase SDR family
25.621	25.5417	25.3535	25.4769	25.6422	25.3921			0.00501426	0.00165494	0.0153121	Smp_172110.1	Smp_172110.1	protein disulfide isomerase A6
24.5328	23.5075	22.8528	23.1146	23.4108	22.9614			0.35506	0.468751	0.925693	Smp_172280.1	Smp_172280.1	Serine:threonine protein phosphatase 2A 65 kDa
26.3232	25.8042	25.7841	25.8553	25.8865	26.1069			0.0356416	0.0209185	0.108162	Smp_172590.1	Smp_172590.1	family S10 unassigned peptidase (S10 family)
22.3561	22.3885	22.3401	22.3483	22.5397	22.5317			0.673864	-0.111648	-1.74112	Smp_172730.1	Smp_172730.1	Fatty aldehyde dehydrogenase
23.8084	23.7161	23.8158	23.6401	23.667	23.8031			0.552395	0.076697	1.28266	Smp_173540.1	Smp_173540.1	integrin alpha ps
23.2908	23.1205	23.0235	23.5323	22.6404	23.1253			0.0560408	0.0456149	0.169338	Smp_173840.1	Smp_173840.1	26S proteasome regulatory complex ATPase RPT2
23.2833	23.3468	23.3122	23.3656	23.5807	23.4677			0.930592	-0.157262	-2.42766	Smp_173990.1;Smp_104310.1	Smp_173990.1	rab11;rab11
22.9077	22.5555	23.0897	22.6235	22.6846	22.0672			0.705962	0.392501	1.56179	Smp_174390.1;Smp_192670.1	Smp_174390.1;Smp_192670.1	serine threonine kinase receptor associated;serine threonine kinase receptor associated
23.5023	24.0076	24.351	24.2401	24.4793	24.1119			0.491065	-0.323456	-1.20259	Smp_174510.1	Smp_174510.1	dynein light chain
23.6815	23.5862	24.0585	24.1365	23.3449	23.877			0.0127696	-0.0107168	-0.039114	Smp_174580.1	Smp_174580.1	vesicular integral membrane protein vip36
22.6665	22.1754	22.4628	22.8749	22.6176	22.1846			0.191081	-0.124134	-0.503168	Smp_174850.1	Smp_174850.1	RING box protein 1
25.8007	25.167	24.8225	25.1372	25.2205	24.9259			0.206344	0.168854	0.563618	Smp_174950.1	Smp_174950.1	ribosomal protein S19e
NaN	20.8371	21.11	NaN	NaN	NaN			0	NaN	0	Smp_175090.1;Smp_175090.3;Smp_175090.2	Smp_175090.1;Smp_175090.3	long-chain-fatty-acid--CoA ligase;long-chain-fatty-acid--CoA ligase
23.5762	23.6454	23.6658	23.4011	23.8462	23.662			0.0174704	-0.00729561	-0.0552887	Smp_175250.1	Smp_175250.1	26S proteasome non ATPase regulatory subunit
24.1806	23.1579	23.2364	23.2565	23.1308	23.4511			0.269349	0.245463	0.718684	Smp_175430.1	Smp_175430.1	DNA damage binding protein 1
21.3518	NaN	22.0307	22.5262	21.5213	NaN			0.190391	-0.332506	-0.548363	Smp_175570.1	Smp_175570.1	protein memo1
21.9396	21.1453	20.944	21.1599	21.0528	21.3619			0.171485	0.151424	0.477467	Smp_175610.1	Smp_175610.1	dihydrolipoamide acetyltransferase component of
23.4846	23.1766	23.2013	23.8372	23.5738	NaN			0.920782	-0.418038	-2.53908	Smp_175660.1	Smp_175660.1	B cell receptor associated protein
24.2661	24.7774	24.5157	24.7542	24.6899	24.626			0.433899	-0.170295	-1.11919	Smp_175740.1;Smp_175740.2	Smp_175740.1;Smp_175740.2	ribosomal protein L14
28.06	28.1172	28.154	28.0601	28.1387	27.9741			0.394635	0.0527579	0.962043	Smp_176200.2;Smp_176200.1	Smp_176200.2;Smp_176200.1	superoxide dismutase [Cu-Zn];
23.9475	23.6791	22.9448	22.6931	22.8732	23.1135			0.799467	0.630552	1.94917	Smp_178810.1	Smp_178810.1	26S proteasome non ATPase regulatory subunit
26.241	26.1909	NaN	NaN	26.6315	26.24			0.336193	-0.219777	-1.11388	Smp_179170.1;Smp_075790.1	Smp_179170.1	hemoglobinase (C13 family);hemoglobinase (C13 family)
25.7687	25.7652	25.7314	25.908	25.7725	25.9098			0.878111	-0.108315	-2.30431	Smp_179180.1	Smp_179180.1	ribosomal protein S2 eukaryotic and archaeal
26.8969	27.1626	27.3182	27.1483	27.454	27.2572			0.44888	-0.160613	-1.05601	Smp_179300.1	Smp_179300.1	.
25.9963	26.1749	26.2583	26.4061	26.3067	26.1911			0.72339	-0.158209	-1.59563	Smp_179300.3	Smp_179300.3	cellular nucleic acid binding protein
27.798	27.8784	27.9147	27.9841	27.7943	27.9776			0.306346	-0.0549615	-0.772751	Smp_179370.1	Smp_179370.1	low density lipoprotein receptor (ldl)
NaN	21.2269	21.5371	NaN	NaN	20.914			0	0.467967	0	Smp_179590.1	Smp_179590.1	dual 3' 5' cyclic AMP and GMP phosphodiesterase
23.5577	23.5544	23.6836	23.4977	23.6481	23.7019			0.0816949	-0.0173461	-0.232971	Smp_179610.1	Smp_179610.1	GTPase activating protein ZNF289
23.4955	23.2648	23.5367	23.4078	23.6708	23.435			0.239363	-0.0722065	-0.607564	Smp_179650.1;Smp_179650.2	Smp_179650.1;Smp_179650.2	chromobox protein
30.638	30.3406	30.4732	30.6504	30.4055	30.7342			0.358168	-0.11274	-0.861549	Smp_179810.1	Smp_179810.1	oncosphere protein tso22e oncosphere protein tso22d oncosphere protein tso22c oncosphere protein tso22b oncosphere protein tso22a
25.0327	25.0158	25.1755	25.1825	25.1453	25.2653			0.900415	-0.123005	-1.98928	Smp_180000.1	Smp_180000.1	ribosomal protein S9
24.4887	24.0178	23.9437	24.1284	24.4685	24.0585			0.116342	-0.0683943	-0.321808	Smp_180530.3;Smp_180530.2;Smp_180530.5;Smp_180530.1	Smp_180530.3;Smp_180530.2;Smp_180530.5;Smp_180530.1	phosphoglucomutase;phosphoglucomutase;phosphoglucomutase;
26.4226	26.4357	26.4532	26.4976	26.5733	26.3588			0.224716	-0.0393677	-0.620556	Smp_180530.4	Smp_180530.4	phosphoglucomutase
24.768	25.0436	25.0475	25.1345	25.0305	24.8968			0.228042	-0.0676111	-0.586488	Smp_181050.1	Smp_181050.1	hypothetical protein
24.8441	24.3788	24.5797	24.7648	24.5057	24.8075			0.21493	-0.0918376	-0.558384	Smp_181220.1	Smp_181220.1	Complement component 1 Q subcomponent binding
27.5622	27.3627	27.2541	27.3857	27.1888	27.2641			0.44599	0.113484	1.06163	Smp_182770.1	Smp_182770.1	hypothetical protein
24.3753	25.1236	25.1168	24.6635	24.6291	24.5725			0.376873	0.250192	1.00195	Smp_183710.1	Smp_183710.1	actin
22.2309	22.8202	22.9747	22.7158	22.7981	22.8499			0.173851	-0.112711	-0.490153	Smp_184180.1	Smp_184180.1	hypothetical protein
24.6983	24.5524	24.6498	24.641	24.6446	24.4311			0.294739	0.0612888	0.742163	Smp_185230.1	Smp_185230.1	arginine:serine rich splicing factor
23.0931	22.7717	22.9321	22.9274	NaN	22.851			0.154367	0.0430851	0.429369	Smp_186700.1	Smp_186700.1	actin related protein 2:3 complex subunit 1A
25.0898	25.2793	25.0589	24.749	24.8908	24.9517	+	CTR_TRT	1.40977	0.278849	3.05118	Smp_187350.1	Smp_187350.1	hypothetical protein
29.2179	28.9998	29.0686	29.0145	29.1405	29.2348			0.14096	-0.0345046	-0.380622	Smp_187370.1	Smp_187370.1	.
24.4437	24.3489	24.3733	23.9857	24.2653	24.5933			0.218064	0.107204	0.602713	Smp_191010.1	Smp_191010.1	clathrin heavy chain
22.572	21.9616	21.9235	22.2335	22.5827	21.9224			0.120522	-0.093818	-0.330627	Smp_191040.1;Smp_172240.1	Smp_191040.1;Smp_172240.1	mitogen activated protein kinase 11;stress activated protein kinase JNK
30.8492	30.6687	30.6672	30.7968	30.723	30.5337			0.166453	0.0438868	0.443667	Smp_192110.1;Smp_078040.1;Smp_079960.1;Smp_079970.1;Smp_164480.1	Smp_192110.1;Smp_078040.1;Smp_079960.1	Tubulin beta 2C chain;tubulin subunit beta;Tubulin beta 2C chain;Tubulin beta 2C chain;Tubulin beta 2C chain
21.788	21.6916	21.4337	21.6262	21.7984	NaN			0.205228	-0.0745319	-0.546518	Smp_192360.1	Smp_192360.1	eukaryotic translation initiation factor 3
22.9254	22.6337	22.6798	22.6953	23.1737	22.777			0.313646	-0.13571	-0.783081	Smp_193440.1	Smp_193440.1	Cell division cycle and apoptosis regulator
24.5951	24.4882	24.4754	24.6334	24.7451	24.2475			0.047112	-0.0224241	-0.144246	Smp_194050.1	Smp_194050.1	Clumping factor A
20.4598	20.899	20.6613	20.6172	20.1122	20.3366			0.752006	0.318023	1.64352	Smp_194160.1	Smp_194160.1	leucyl tRNA synthetase cytoplasmic
21.2614	22.1743	21.5332	21.7077	21.5288	21.5066			0.091642	0.0752411	0.270665	Smp_194170.1	Smp_194170.1	NADH dehydrogenase (ubiquinone) 1 alpha
22.3688	22.3615	22.4663	22.4542	22.9899	22.6849			0.748944	-0.310829	-1.95774	Smp_194280.1	Smp_194280.1	hypothetical protein
29.4565	29.0432	29.1203	29.322	29.1608	29.4311			0.256419	-0.0979252	-0.656339	Smp_194770.1	Smp_194770.1	taurocyamine kinase creatine kinase arginine kinase
25.6545	25.7205	25.638	25.5936	25.6967	25.6972			0.0693729	0.00852076	0.199599	Smp_194800.1	Smp_194800.1	ATP dependent RNA helicase Ddx1
24.312	24.4939	24.4524	24.2776	24.2918	24.2361			0.996982	0.15097	2.62455	Smp_194810.1	Smp_194810.1	band 4
24.856	25.0365	25.1642	25.0774	25.1587	25.0518			0.312437	-0.0770855	-0.811073	Smp_194830.1	Smp_194830.1	SmKK7
23.4201	23.1128	23.3006	23.9489	23.8773	23.1426			0.557531	-0.378428	-1.38754	Smp_194840.1	Smp_194840.1	Niemann Pick C2 protein
25.6552	26.1491	25.9005	25.3259	26.0636	25.2148			0.50868	0.36687	1.21432	Smp_194910.1	Smp_194910.1	Saposin B domain containing protein
24.1312	23.6018	23.3914	23.5737	23.0953	23.3237			0.632669	0.377237	1.45174	Smp_195000.1	Smp_195000.1	ng dimethylarginine dimethylaminohydrolase
NaN	22.7485	22.8203	22.6777	24.3394	NaN			0.264809	-0.724113	-0.870717	Smp_195040.1	Smp_195040.1	plastin 2
22.2952	22.7208	22.9854	22.4832	22.7332	23.1378			0.159155	-0.117598	-0.424377	Smp_195060.1	Smp_195060.1	hypothetical protein
24.4056	25.1349	24.942	24.5908	24.8699	24.8364			0.0904514	0.0617936	0.262665	Smp_195080.1	Smp_195080.1	actin depolymerizing factor protein
NaN	22.1634	22.2028	NaN	22.7449	22.5098			0.805801	-0.444296	-3.72766	Smp_195090.1	Smp_195090.1	tegument-allergen-like protein
22.6999	23.0082	22.7377	22.7369	NaN	NaN			0	0.078352	0	Smp_195190.1	Smp_195190.1	13 kDa tegumental antigen Sm13
24.4147	24.8377	NaN	24.2798	24.589	24.135			0.426662	0.291612	1.16486	Smp_196110.1	Smp_196110.1	ferric chelate reductase 1
22.5933	22.313	22.3994	22.4459	22.0142	22.7513			0.0453332	0.0314496	0.137137	Smp_196140.1	Smp_196140.1	selenoprotein w
24.1796	24.0093	24.0182	24.539	24.1793	24.3712			1.06331	-0.294132	-2.49832	Smp_196160.1;Smp_203680.1	Smp_196160.1	isocitrate dehydrogenase (NAD) subunit;isocitrate dehydrogenase (NAD+)
22.7168	22.83	22.5114	22.8357	22.8121	22.7255			0.419732	-0.105047	-1.06002	Smp_196510.1	Smp_196510.1	ubiquitin fusion degradaton protein
29.7794	29.7179	29.7865	29.7516	29.772	29.8071			0.22372	-0.0156523	-0.57669	Smp_196570.1	Smp_196570.1	.
28.085	28.1749	27.9566	28.0643	27.7894	28.0443			0.409104	0.106152	0.975502	Smp_197080.1	Smp_197080.1	titin
25.2014	24.7986	24.3006	24.6399	24.2193	24.6285			0.371563	0.271027	0.918813	Smp_197330.1	Smp_197330.1	beta ketothiolase
28.9966	28.8661	29.0316	28.916	28.8943	29.2574			0.164298	-0.0578092	-0.451909	Smp_197860.1	Smp_197860.1	gelsolin
26.0042	25.8333	25.8834	26.0595	25.6973	25.9709			0.00601464	-0.00226084	-0.018802	Smp_198050.1	Smp_198050.1	filamin
22.5315	22.5	22.5508	22.5843	22.2118	22.8556			0.0396133	-0.0231336	-0.123579	Smp_198430.1	Smp_198430.1	solute carrier family 12
24.8156	24.8206	24.7797	25.1346	24.8232	25.1801			0.786727	-0.24067	-2.13178	Smp_198650.1	Smp_198650.1	ankyrin :unc
27.9431	27.9767	27.9274	27.9679	28.0828	28.0597			0.938694	-0.0877196	-2.30873	Smp_199210.1	Smp_199210.1	plasma membrane calcium transporting ATPase
23.4008	23.5548	23.421	23.8512	NaN	23.0755			0.0031799	-0.00445302	-0.0113928	Smp_199860.1	Smp_199860.1	6 phosphogluconate dehydrogenase
26.5059	26.1894	26.3436	26.297	25.9804	26.3762			0.348956	0.128441	0.8475	Smp_200240.1;Smp_001000.1	Smp_200240.1	universal stress protein;universal stress protein
24.7543	24.7556	24.393	24.2383	23.9377	23.9882	+	CTR_TRT	1.67063	0.579524	3.805	Smp_200920.1	Smp_200920.1	ribosomal protein l5
27.9481	28.4947	28.6174	28.5767	28.57	28.1437			0.109833	-0.0767288	-0.306082	Smp_201060.1	Smp_201060.1	dynein light chain
26.8227	26.7537	26.7494	26.9265	26.5068	26.7772			0.104726	0.0384693	0.30749	Smp_202690.1	Smp_202690.1	universal stress protein
29.2913	29.3289	29.1761	29.2307	29.0845	29.1387			0.844026	0.114164	1.82036	Smp_202970.1	Smp_202970.1	cytoplasmic actin
26.1301	26.1344	26.1584	25.4572	26.4745	NaN			0.102977	0.175126	0.344257	Smp_203130.1	Smp_203130.1	Actin 5C
25.9367	26.2903	26.38	26.0847	26.6081	26.5486			0.419612	-0.211486	-0.989376	Smp_203440.1	Smp_203440.1	hypothetical protein
24.7418	24.4277	24.9136	24.6109	24.9371	25.0708			0.380347	-0.178553	-0.905401	Smp_203580.1	Smp_203580.1	hypothetical protein
28.6376	28.5091	28.2976	28.3555	28.5996	28.4924			0.00281555	-0.0010554	-0.00867201	Smp_204770.1	Smp_204770.1	citrate synthase
23.1231	NaN	23.1833	23.0619	NaN	23.2154			0.0539506	0.0145683	0.176784	Smp_205760.1	Smp_205760.1	G protein gamma subunit
20.2112	NaN	20.7355	20.8678	20.8552	NaN			0.422503	-0.38816	-1.48043	Smp_207010.1	Smp_207010.1	signal recognition particle 72 kDa subunit
25.4506	25.3367	25.4469	25.5355	25.6127	25.5933	+	CTR_TRT	1.59183	-0.169095	-3.84395	Smp_207080.1	Smp_207080.1	proteasome subunit alpha type 6
29.9017	29.9942	29.9093	29.8581	29.979	29.9351			0.084194	0.0109838	0.238194	Smp_208030.1	Smp_208030.1	hypothetical protein
22.121	22.8556	NaN	NaN	NaN	NaN			0	NaN	0	Smp_209040.1	Smp_209040.1	long chain fatty acid coenzyme A ligase
22.6591	22.4235	22.395	22.4195	22.6563	22.6687			0.312025	-0.0890242	-0.763974	Smp_210150.1	Smp_210150.1	cortactin
24.3876	24.4518	NaN	24.3262	23.6343	23.5551			0.857818	0.58117	2.3531	Smp_210300.1	Smp_210300.1	phospholipase DDHD1
24.1268	23.9399	23.7048	24.0944	24.2	23.9386			0.449019	-0.153832	-1.0701	Smp_210310.1	Smp_210310.1	ribosomal protein l7a
25.4326	25.6121	25.4828	25.4787	25.6091	25.5865			0.293825	-0.0489095	-0.730707	Smp_210370.1	Smp_210370.1	ormdl protein
24.5793	24.7804	24.6849	24.1419	24.8423	24.6928			0.201879	0.122526	0.555044	Smp_210430.1;Smp_008230.1;Smp_069900.1	Smp_210430.1	ras protein Rab 1A;ras protein Rab 18;ras protein Rab 39B
24.2928	24.6483	24.6565	24.891	24.4571	24.9061			0.500822	-0.218877	-1.15278	Smp_210440.1	Smp_210440.1	4 trimethylaminobutyraldehyde dehydrogenase
22.4242	22.698	22.2622	22.408	22.3314	22.6348			0.00712919	0.00341733	0.0218476	Smp_210570.1	Smp_210570.1	eukaryotic translation initiation factor 3
23.4634	23.1597	23.5663	23.7836	23.2115	24.0877			0.42556	-0.297795	-1.04718	Smp_210610.1	Smp_210610.1	aspartyl aminopeptidase
24.5804	24.4991	24.5145	24.2893	24.5718	24.2526			0.602143	0.160102	1.54095	Smp_210740.1	Smp_210740.1	Actin protein 3
25.5187	25.205	25.1026	25.3418	25.2819	24.9878			0.161567	0.0715803	0.430578	Smp_210780.1	Smp_210780.1	Loss of heterozygosity 11 chromosomal region 2
21.8365	21.8976	22.0206	22.7925	NaN	22.1441			0.477539	-0.550039	-1.67358	Smp_210810.1	Smp_210810.1	atpase asna1
23.1461	23.1676	23.5356	23.5637	23.888	23.0944			0.356635	-0.232231	-0.883771	Smp_210870.1	Smp_210870.1	lethal(2) giant larvae protein 2
NaN	22.2538	22.6024	NaN	22.7633	NaN			0	-0.335193	0	Smp_210880.1	Smp_210880.1	lethal() giant larvae protein
26.1207	26.1465	26.1482	26.2616	26.3528	26.2956	+	CTR_TRT	1.76864	-0.164852	-5.87375	Smp_210890.1	Smp_210890.1	inorganic pyrophosphatase
NaN	NaN	NaN	NaN	20.3232	20.5633			0	NaN	0	Smp_211100.1	Smp_211100.1	inner nuclear membrane protein man1
22.0527	23.0597	22.9843	22.0177	22.9581	23.0095			0.0272746	0.0371354	0.0812726	Smp_211250.1	Smp_211250.1	Ribosomal protein L34a
24.9255	24.992	24.9457	24.9733	24.9713	25.0531			0.591487	-0.0448545	-1.344	Smp_212190.1	Smp_212190.1	dihydrolipoamide acetyltransferase component of
22.698	22.2531	22.7011	22.1051	22.6732	22.7093			0.0782593	0.0548471	0.223129	Smp_212260.1;Smp_068950.1	Smp_212260.1	histone binding protein Caf1;histone binding protein Caf1
22.3475	22.2603	22.4452	22.1263	NaN	NaN			0	0.224759	0	Smp_212580.2	Smp_212580.2	.
28.1463	28.3881	28.1678	28.1226	28.2893	28.0465			0.315474	0.0813293	0.771573	Smp_212710.1	Smp_212710.1	gynecophoral canal protein putative
21.8921	21.9193	21.9004	22.2612	21.2846	21.2322			0.346384	0.311293	0.930084	Smp_212780.1	Smp_212780.1	Tubulin polymerization-promoting protein (TPPP) putative
