# Supplementary material for: Inhibition of histone methyltransferase EZH2 in Schistosoma mansoni in vitro by GSK343 reduces egg laying and decreases the expression of genes implicated in DNA replication and noncoding RNA metabolism
Source: PLoS Negl Trop Dis. 2018 Oct 26;12(10):e0006873. doi: 10.1371/journal.pntd.0006873 (PMC6221359; doi:10.1371/journal.pntd.0006873)
Supplement: S11 Table — (XLSX) [file pntd.0006873.s012.xlsx]

## Sheet: RegulatedProteins_58
S11 Table. Proteins detected by mass spectrometry as differentially abundant in S. mansoni adult worms
Protein IDs* other than Smp IDs are from Table S6: Putative novel S. mansoni genes by Anderson L. et al. (2015) PLoS Negl Trop Dis 9(12): e0004334. doi:10.1371/journal.pntd.0004334
LFQ intensity C1	LFQ intensity C2	LFQ intensity C3	LFQ intensity T1	LFQ intensity T2	LFQ intensity T3	C: Welch's T-test Significant at p-value < 0.05 (or -log10 p-value > 1.301)	C: Welch's T-test significant	N: -Log Welch's T-test p-value CTR_TRT	N: Welch's T-test Difference CTR_TRT	N: Welch's T-test Test statistic CTR_TRT	Protein IDs*	Majority protein IDs	Gene product description
24.2338	24.0622	23.5518	NaN	23.0502	23.0791	+	CTR_TRT	1.30971	0.884605	4.30842	c3412-g1-i1	c3412-g1-i1	Dynein light chain 1 domain-containing protein, Accession number JAQ18768
22.5333	22.4928	22.562	22.3782	22.4155	NaN	+	CTR_TRT	1.7016	0.132535	4.84182	Smp_000740.1;Smp_000740.2	Smp_000740.1;Smp_000740.2	multiubiquitin binding protein S5a putative
23.6619	24.0846	24.2799	22.9472	23.0734	23.1122	+	CTR_TRT	1.56785	0.96454	5.10159	Smp_002150.1	Smp_002150.1	Mastin
22.8604	22.7977	23.0514	23.4576	23.5605	23.4087	+	CTR_TRT	2.22547	-0.572451	-6.47432	Smp_003140.1	Smp_003140.1	sorting nexin 32
24.0031	23.8367	23.9173	24.2694	24.1894	24.0657	+	CTR_TRT	1.51795	-0.255829	-3.35398	Smp_004220.1	Smp_004220.1	fatty acid amide hydrolase 1
26.0942	25.984	26.0437	26.4229	26.4438	26.3933	+	CTR_TRT	2.64741	-0.379374	-10.8234	Smp_004470.1	Smp_004470.1	thioredoxin dependent peroxide reductase
28.8287	28.8035	28.8803	29.0419	28.9243	28.9445	+	CTR_TRT	1.3379	-0.13274	-3.10352	Smp_006740.1	Smp_006740.1	major vault protein
23.4641	23.3616	23.4504	23.7602	23.595	23.6728	+	CTR_TRT	1.79294	-0.250657	-4.3577	Smp_014660.2;Smp_014660.1	Smp_014660.2;Smp_014660.1	small GTP binding protein Rab10;
23.0861	23.0295	22.682	22.3056	22.4862	22.5874	+	CTR_TRT	1.36622	0.472829	3.13477	Smp_015730.1	Smp_015730.1	hypothetical protein
24.7009	24.7786	24.7003	24.8486	24.8158	24.8698	+	CTR_TRT	1.59279	-0.11813	-3.88868	Smp_018530.1;Smp_018530.2	Smp_018530.1;Smp_018530.2	nascent polypeptide associated complex subunit
24.0674	24.0263	24.1013	24.2217	24.2049	24.328	+	CTR_TRT	1.65617	-0.18652	-4.21809	Smp_028440.1;Smp_028440.2	Smp_028440.1;Smp_028440.2	adenosylhomocysteinase
28.7826	28.7614	28.7178	28.5916	28.5223	28.5847	+	CTR_TRT	2.49413	0.187713	6.4419	Smp_030000.1	Smp_030000.1	leucine aminopeptidase (M17 family)
27.5587	27.5559	27.5688	27.674	27.7637	27.7104	+	CTR_TRT	1.60267	-0.154905	-5.88389	Smp_030370.1	Smp_030370.1	calreticulin
21.9444	22.1485	21.6269	23.231	24.1775	24.0044	+	CTR_TRT	1.9931	-1.89774	-5.78317	Smp_032180.1	Smp_032180.1	ADP ribosylation factor
25.8601	25.6153	25.6434	26.2973	26.0943	26.1618	+	CTR_TRT	2.02458	-0.478186	-4.89514	Smp_033400.1	Smp_033400.1	hypothetical protein
26.0144	25.9855	26.0412	25.8068	25.8954	25.7582	+	CTR_TRT	1.56065	0.19355	4.47318	Smp_035260.1	Smp_035260.1	epidermal growth factor receptor kinase
29.2236	29.2994	29.3079	29.39	29.3647	29.458	+	CTR_TRT	1.51984	-0.127253	-3.29252	Smp_037230.1	Smp_037230.1	fimbrin
26.6225	26.645	26.7434	26.8399	26.7852	26.8614	+	CTR_TRT	1.5193	-0.158497	-3.6436	Smp_043150.1	Smp_043150.1	calnexin
23.2396	23.0381	23.0522	NaN	23.4882	23.4131	+	CTR_TRT	1.67126	-0.340717	-4.54246	Smp_044920.1	Smp_044920.1	dynamin 1
27.6214	27.6351	27.7551	27.2864	27.2543	27.2785	+	CTR_TRT	2.06732	0.397464	9.1306	Smp_045560.1	Smp_045560.1	annexin
25.925	25.8073	25.919	26.0467	26.1041	26.0829	+	CTR_TRT	1.64016	-0.194143	-4.64543	Smp_046740.1	Smp_046740.1	dihydrolipoamide dehydrogenase
22.4365	22.5563	22.0971	21.5507	21.9536	21.4455	+	CTR_TRT	1.57233	0.713367	3.44432	Smp_046800.1	Smp_046800.1	fatty acid binding protein
22.0248	21.9592	21.7128	21.2448	21.2157	21.4107	+	CTR_TRT	2.04815	0.608529	5.39738	Smp_047660.1;Smp_047680.1	Smp_047660.1;Smp_047680.1	ferritin heavy polypeptide 1;ferritin heavy polypeptide 1
22.772	22.5699	22.2747	21.8627	21.7228	21.6091	+	CTR_TRT	1.798	0.807329	4.98547	Smp_047900.1	Smp_047900.1	Serine/Threonine Kinase CMGC Group MAPK family ERK subfamily
23.5723	23.7125	23.3664	24.012	23.8474	24.0566	+	CTR_TRT	1.50114	-0.421591	-3.54398	Smp_051550.1	Smp_051550.1	pyridoxine 5' phosphate oxidase
26.0328	26.2573	26.0683	25.51	25.3363	25.2318	+	CTR_TRT	2.64689	0.760067	7.10619	Smp_060090.1	Smp_060090.1	ribosomal protein S12
24.478	24.4042	24.447	24.8144	24.7509	24.8389	+	CTR_TRT	3.25799	-0.358369	-10.5899	Smp_061870.1	Smp_061870.1	ubiquinol cytochrome c reductase Rieske
24.5273	24.7453	24.8032	24.4223	24.3116	24.3846	+	CTR_TRT	1.31538	0.31911	3.54339	Smp_063640.1	Smp_063640.1	g protein beta subunit
24.5601	24.7674	24.8671	24.9959	25.0441	25.1565	+	CTR_TRT	1.33501	-0.333945	-3.26799	Smp_065980.1	Smp_065980.1	small glutamine rich tetratricopeptide
24.2243	23.9099	24.1033	24.3625	24.544	24.3354	+	CTR_TRT	1.33284	-0.334805	-2.9734	Smp_070930.1	Smp_070930.1	proteasome (prosome macropain) subunit alpha
23.4682	23.4192	22.7432	22.1516	22.0206	22.0757	+	CTR_TRT	1.42631	1.12757	4.7575	Smp_072870.1	Smp_072870.1	alpha centractin
21.8647	21.483	21.7723	22.5736	22.1241	22.2831	+	CTR_TRT	1.61038	-0.620296	-3.54946	Smp_075470.1	Smp_075470.1	cysteine desulfurase mitochondrial
23.9081	23.7413	23.8699	24.134	24.1271	24.1829	+	CTR_TRT	1.76584	-0.308236	-5.7692	Smp_076230.1	Smp_076230.1	proteasome beta subunit
27.0297	26.8695	26.9235	27.1543	27.1323	27.2521	+	CTR_TRT	1.74261	-0.238677	-3.99438	Smp_079270.1	Smp_079270.1	LIM zinc binding domain containing protein
24.1823	24.0558	23.8929	23.7017	23.5132	23.7129	+	CTR_TRT	1.66593	0.401094	3.78766	Smp_081570.1	Smp_081570.1	staphylococcal nuclease domain containing protein
24.7396	24.764	24.6191	25.3002	24.9846	25.0565	+	CTR_TRT	1.46758	-0.406198	-3.85162	Smp_082570.1	Smp_082570.1	Zinc finger CDGSH domain containing protein 1
26.2219	26.2465	26.113	25.9898	26.0285	25.9386	+	CTR_TRT	1.73913	0.208148	4.28412	Smp_086470.1	Smp_086470.1	tegument-allergen-like protein
24.5909	24.5705	24.3776	24.3196	24.1753	24.2563	+	CTR_TRT	1.40148	0.262565	3.29155	Smp_089220.1	Smp_089220.1	regulator of microtubule dynamics protein
27.1891	27.2122	27.2501	27.3212	27.3469	27.2879	+	CTR_TRT	1.8333	-0.101545	-4.1185	Smp_093220.1	Smp_093220.1	Ankyrin repeat domain containing protein
25.3806	25.4169	25.4345	25.6429	25.774	25.5683	+	CTR_TRT	1.3463	-0.251078	-4.03755	Smp_099890.1	Smp_099890.1	Receptor expression enhancing protein 5
21.6707	21.804	21.7707	NaN	21.9905	21.9918	+	CTR_TRT	1.58258	-0.2427	-6.05854	Smp_104500.1	Smp_104500.1	phospholipid transporting ATPase IA
21.9652	21.6687	21.7446	22.1427	22.2005	22.0624	+	CTR_TRT	1.35475	-0.342325	-3.51044	Smp_106060.1	Smp_106060.1	calcium binding mitochondrial carrier protein
25.1112	25.0019	25.1408	25.4034	25.2989	25.3823	+	CTR_TRT	2.10983	-0.276873	-5.23002	Smp_121990.1	Smp_121990.1	glycerol 3 phosphate dehydrogenase
22.309	22.3149	22.2641	22.2103	22.1976	NaN	+	CTR_TRT	1.71795	0.0920353	5.33836	Smp_128650.1;Smp_128650.2	Smp_128650.1;Smp_128650.2	NudC domain containing protein 3
23.7582	23.8961	23.9369	24.1713	24.0866	24.2145	+	CTR_TRT	1.84098	-0.293762	-4.46231	Smp_134440.2;Smp_134440.1	Smp_134440.2;Smp_134440.1	NADP dependent malic enzyme mitochondrial;
26.0479	25.9846	26.2113	26.7367	26.9207	26.6483	+	CTR_TRT	2.5089	-0.687273	-6.55316	Smp_139160.1	Smp_139160.1	SmCL2 peptidase (C01 family)
27.612	27.6159	27.792	27.8566	27.8517	28.0425	+	CTR_TRT	1.31872	-0.243692	-2.81997	Smp_143130.1	Smp_143130.1	four and A half lim domains
22.3214	22.74	21.9333	NaN	20.998	20.9838	+	CTR_TRT	1.54081	1.3407	5.75313	Smp_143170.1	Smp_143170.1	er degradation enhancing alpha mannosidase
29.8806	29.9005	29.9143	30.1218	30.1331	30.0859	+	CTR_TRT	3.32707	-0.215115	-12.4591	Smp_143840.1	Smp_143840.1	glycogen phosphorylase
22.6243	22.337	22.6396	21.9661	22.1595	22.031	+	CTR_TRT	1.67523	0.481436	4.2369	Smp_146250.1	Smp_146250.1	fucosidase alpha L 2 plasma
22.8991	22.2305	22.974	21.8264	21.5473	NaN	+	CTR_TRT	1.44556	1.01437	3.69576	Smp_156620.1	Smp_156620.1	integrin alpha 7
23.1643	22.7342	22.8028	22.5567	22.2954	22.1745	+	CTR_TRT	1.46416	0.558258	3.19553	Smp_163110.1	Smp_163110.1	ATP dependent RNA helicase Ddx1
23.6626	23.0749	23.2582	22.3959	22.383	22.3855	+	CTR_TRT	1.49276	0.943825	5.43482	Smp_163130.1	Smp_163130.1	hypothetical protein
23.1286	23.2091	23.3819	23.5691	23.6361	23.5649	+	CTR_TRT	1.47611	-0.350158	-4.47649	Smp_163810.1	Smp_163810.1	laminin gamma 1 chain
25.0898	25.2793	25.0589	24.749	24.8908	24.9517	+	CTR_TRT	1.40977	0.278849	3.05118	Smp_187350.1	Smp_187350.1	hypothetical protein
24.7543	24.7556	24.393	24.2383	23.9377	23.9882	+	CTR_TRT	1.67063	0.579524	3.805	Smp_200920.1	Smp_200920.1	ribosomal protein l5
25.4506	25.3367	25.4469	25.5355	25.6127	25.5933	+	CTR_TRT	1.59183	-0.169095	-3.84395	Smp_207080.1	Smp_207080.1	proteasome subunit alpha type 6
26.1207	26.1465	26.1482	26.2616	26.3528	26.2956	+	CTR_TRT	1.76864	-0.164852	-5.87375	Smp_210890.1	Smp_210890.1	inorganic pyrophosphatase
