# Supplementary material for: Inhibition of histone methyltransferase EZH2 in Schistosoma mansoni in vitro by GSK343 reduces egg laying and decreases the expression of genes implicated in DNA replication and noncoding RNA metabolism
Source: PLoS Negl Trop Dis. 2018 Oct 26;12(10):e0006873. doi: 10.1371/journal.pntd.0006873 (PMC6221359; doi:10.1371/journal.pntd.0006873)
Supplement: S12 Table — (XLSX) [file pntd.0006873.s013.xlsx]

## Sheet: Unique proteins
S12 Table. Proteins uniquely detected in at least two replicates of one condition, either control or treated parasites, and in none of the other conditions.
Protein IDs* other than Smp IDs are from Table S6: Putative novel S. mansoni genes by Anderson L. et al. (2015) PLoS Negl Trop Dis 9(12): e0004334. doi:10.1371/journal.pntd.0004334
LFQ intensity C1	LFQ intensity C2	LFQ intensity C3	LFQ intensity T1	LFQ intensity T2	LFQ intensity T3	Protein IDs*	Majority protein IDs	Gene product description
NaN	NaN	NaN	23.1506	NaN	24.1307	c12516-g1-i10123;Smp_009580.1;Smp_046690.1;Smp_089430.1	c12516-g1-i10123;Smp_009580.1;Smp_046690.1;Smp_089430.1	polyubiquitin;polyubiquitin C;ubiquitin (ribosomal protein L40)
NaN	NaN	NaN	24.1492	NaN	23.1133	Smp_000480.1	Smp_000480.1	eukaryotic translation initiation factor 3
NaN	NaN	NaN	22.0309	22.1807	22.1989	Smp_096640.1	Smp_096640.1	hypothetical protein
NaN	NaN	NaN	NaN	20.3232	20.5633	Smp_211100.1	Smp_211100.1	inner nuclear membrane protein man1
22.0588	22.7452	22.2529	NaN	NaN	NaN	Smp_005000.1	Smp_005000.1	NECAP protein CG9132
19.9978	20.196	NaN	NaN	NaN	NaN	Smp_013840.1;Smp_013840.2	Smp_013840.1;Smp_013840.2	serine:threonine protein kinase MARK2
22.4192	22.2272	22.25	NaN	NaN	NaN	Smp_028100.2;Smp_028100.1	Smp_028100.2;Smp_028100.1	ubiquitin conjugating enzyme E2 G;
22.0545	NaN	21.5383	NaN	NaN	NaN	Smp_028990.1;Smp_028990.2;Smp_028990.3	Smp_028990.1;Smp_028990.2;Smp_028990.3	protein phosphatase 1;protein phosphatase 1
21.9834	21.7152	21.9242	NaN	NaN	NaN	Smp_044280.1	Smp_044280.1	Fibrillarin, putative
21.921	22.0004	21.894	NaN	NaN	NaN	Smp_044690.1	Smp_044690.1	hypothetical protein
20.8689	21.9186	20.9627	NaN	NaN	NaN	Smp_051360.2;Smp_051360.1	Smp_051360.2;Smp_051360.1	UDP N acetylglucosamine dolichyl phosphate;
21.5003	21.8036	NaN	NaN	NaN	NaN	Smp_053420.1	Smp_053420.1	fermitin family 1
21.282	22.8213	NaN	NaN	NaN	NaN	Smp_053900.1	Smp_053900.1	beta hexosaminidase subunit beta
21.3632	22.3343	NaN	NaN	NaN	NaN	Smp_080040.1	Smp_080040.1	adhesion regulating molecule 1
21.466	NaN	22.2658	NaN	NaN	NaN	Smp_094500.1	Smp_094500.1	choline dehydrogenase mitochondrial
NaN	21.9259	21.1538	NaN	NaN	NaN	Smp_104270.1	Smp_104270.1	ectonucleotide pyrophosphatase:phosphodiesterase
22.0988	21.3356	21.1813	NaN	NaN	NaN	Smp_128000.1	Smp_128000.1	transcription factor a mitochondrial
NaN	22.7287	22.5155	NaN	NaN	NaN	Smp_149040.1	Smp_149040.1	phosphorylase b kinase regulatory
NaN	20.8371	21.11	NaN	NaN	NaN	Smp_175090.1;Smp_175090.3;Smp_175090.2	Smp_175090.1;Smp_175090.3	long-chain-fatty-acid--CoA ligase;long-chain-fatty-acid--CoA ligase
22.121	22.8556	NaN	NaN	NaN	NaN	Smp_209040.1	Smp_209040.1	long chain fatty acid coenzyme A ligase
